# Supplementary material for: Modular safe-harbor transgene insertion for targeted single-copy and extrachromosomal array integration in Caenorhabditis elegans
Source: G3 (Bethesda). 2022 Jul 28;12(9):jkac184. doi: 10.1093/g3journal/jkac184 (PMC9434227; doi:10.1093/g3journal/jkac184)
Supplement: jkac184_File_S1 [file jkac184_file_s1.zip]

Archive with 102 entries (102 files):
- pCFJ782 - [1-2] - HygroR.gb
- __MACOSX/._pCFJ782 - [1-2] - HygroR.gb
- pCFJ2474 - Pexp[Psmu-2 Cas9(PATCs) gpd-2 tagRFP-T(myr, PATC) smu-1 3' UTR].gb
- __MACOSX/._pCFJ2474 - Pexp[Psmu-2 Cas9(PATCs) gpd-2 tagRFP-T(myr, PATC) smu-1 3' UTR].gb
- pCFJ2563 - mosTI(unc-119)[Prpl-7A gfp].gb
- __MACOSX/._pCFJ2563 - mosTI(unc-119)[Prpl-7A gfp].gb
- pMDJ39 - pEXP[Peft-3 Cre (PATCs) tbb-2 UTR].gb
- __MACOSX/._pMDJ39 - pEXP[Peft-3 Cre (PATCs) tbb-2 UTR].gb
- pMDJ231 - pEXP[Phsp-16.41 Cas9 gpd-2  TagRFP-T(PATCs, myr) smu-1 UTR].gb
- __MACOSX/._pMDJ231 - pEXP[Phsp-16.41 Cas9 gpd-2  TagRFP-T(PATCs, myr) smu-1 UTR].gb
- pSEM203 - MosTI landing site chr II.gb
- __MACOSX/._pSEM203 - MosTI landing site chr II.gb
- pSEM224 - MosTI landing site chr I.gb
- __MACOSX/._pSEM224 - MosTI landing site chr I.gb
- pSEM226 - MosTI landing site chr IV.gb
- __MACOSX/._pSEM226 - MosTI landing site chr IV.gb
- pSEM231 - Pmlc-1 ce-gfp cbr-tbb-2 3' UTR.gb
- __MACOSX/._pSEM231 - Pmlc-1 ce-gfp cbr-tbb-2 3' UTR.gb
- pSEM233 - Pmlc-1 tagRFP cbr-tbb-2 3' UTR.gb
- __MACOSX/._pSEM233 - Pmlc-1 tagRFP cbr-tbb-2 3' UTR.gb
- pSEM246 - mosTI - unc-119 - MCS.gb
- __MACOSX/._pSEM246 - mosTI - unc-119 - MCS.gb
- pSEM247 - Peft-3 mMaple3.gb
- __MACOSX/._pSEM247 - Peft-3 mMaple3.gb
- pSEM252 - mosTI - unc-119 - target - pDEST R4 - R3.gb
- __MACOSX/._pSEM252 - mosTI - unc-119 - target - pDEST R4 - R3.gb
- pSEM253 - rpr-1 - sgRNA - spc-3 - HygroR.gb
- __MACOSX/._pSEM253 - rpr-1 - sgRNA - spc-3 - HygroR.gb
- pSEM255 - rpr-1 - sgRNA - spc-4 - Pmlc-2 gfp(nls).gb
- __MACOSX/._pSEM255 - rpr-1 - sgRNA - spc-4 - Pmlc-2 gfp(nls).gb
- pSEM258 - MosTI conversion (unc-119 to HygroR).gb
- __MACOSX/._pSEM258 - MosTI conversion (unc-119 to HygroR).gb
- pSEM260 - MosTI conversion (unc-119 to Pmlc-2 gfp).gb
- __MACOSX/._pSEM260 - MosTI conversion (unc-119 to Pmlc-2 gfp).gb
- pSEM262 - mosTI - hygroR - target - vector - pDEST-R3-R4.gb
- __MACOSX/._pSEM262 - mosTI - hygroR - target - vector - pDEST-R3-R4.gb
- pSEM264 - mosTI - pDEST-R3-R4 - Pmlc-2 - gfp - target - vector.gb
- __MACOSX/._pSEM264 - mosTI - pDEST-R3-R4 - Pmlc-2 - gfp - target - vector.gb
- pSEM266 - hygroR - target - vector - Pmex-5 gfp.gb
- __MACOSX/._pSEM266 - hygroR - target - vector - Pmex-5 gfp.gb
- pSEM268 - Pmlc-2 - gfp - target - vector - Pmex-5 gfp.gb
- __MACOSX/._pSEM268 - Pmlc-2 - gfp - target - vector - Pmex-5 gfp.gb
- pSEM270 - HygroR - target - vector - uni - MCS.gb
- __MACOSX/._pSEM270 - HygroR - target - vector - uni - MCS.gb
- pSEM272 - Pmlc-2 - gfp nls - target - vector - uni - MCS.gb
- __MACOSX/._pSEM272 - Pmlc-2 - gfp nls - target - vector - uni - MCS.gb
- pSEM316 - MosTI(unc-119)[Peft-3 wrmScarlet nls tbb-2 3' UTR].gb
- __MACOSX/._pSEM316 - MosTI(unc-119)[Peft-3 wrmScarlet nls tbb-2 3' UTR].gb
- pSEM318 - sgRNA - mosTI - unc-119.gb
- __MACOSX/._pSEM318 - sgRNA - mosTI - unc-119.gb
- pSEM319 - array - insertion - fragment - unc-119 - mosTI - site.gb
- __MACOSX/._pSEM319 - array - insertion - fragment - unc-119 - mosTI - site.gb
- pSEM320 - sgRNA - array - insertion - mosTI - unc-119 - site.gb
- __MACOSX/._pSEM320 - sgRNA - array - insertion - mosTI - unc-119 - site.gb
- pSEM321 - hygro - array - insertion - fragment - loxp - spc-3.gb
- __MACOSX/._pSEM321 - hygro - array - insertion - fragment - loxp - spc-3.gb
- pSEM323 - Pmlc-2 - gfpnls - array - insertion - spc-4.gb
- __MACOSX/._pSEM323 - Pmlc-2 - gfpnls - array - insertion - spc-4.gb
- pSEM351 - MosTI(unc-119)[Peft-3 ce-gfp].gb
- __MACOSX/._pSEM351 - MosTI(unc-119)[Peft-3 ce-gfp].gb
- pSEM371 - ce-unc-119 array integration.gb
- __MACOSX/._pSEM371 - ce-unc-119 array integration.gb
- pSEM376 - sgRNA - spc4 - array - insertion - unc-119 - locus.gb
- __MACOSX/._pSEM376 - sgRNA - spc4 - array - insertion - unc-119 - locus.gb
- pSEM377 - sgRNA unc-119 array insertion.gb
- __MACOSX/._pSEM377 - sgRNA unc-119 array insertion.gb
- pSEM386 - mosTI unc-119 - NNN - gfp - tbb-2.gb
- __MACOSX/._pSEM386 - mosTI unc-119 - NNN - gfp - tbb-2.gb
- pSEM387 - mosTI unc-119 - NNN - gfp - nls - tbb-2.gb
- __MACOSX/._pSEM387 - mosTI unc-119 - NNN - gfp - nls - tbb-2.gb
- pSEM388 - mosTI unc-119 - NNN - mScarlet - tbb-2.gb
- __MACOSX/._pSEM388 - mosTI unc-119 - NNN - mScarlet - tbb-2.gb
- pSEM389 - mosTI unc-119 - NNN - mScarlet(nls) - tbb-2.gb
- __MACOSX/._pSEM389 - mosTI unc-119 - NNN - mScarlet(nls) - tbb-2.gb
- pSEM390 - mosTI unc-119 - Peft-3 - NNN - tbb-2.gb
- __MACOSX/._pSEM390 - mosTI unc-119 - Peft-3 - NNN - tbb-2.gb
- pSEM391 - mosTI unc-119 - Pmex-5 - NNN - tbb-2.gb
- __MACOSX/._pSEM391 - mosTI unc-119 - Pmex-5 - NNN - tbb-2.gb
- pSEM394 - mosTI unc-119 - PUPN - NNN - tbb-2.gb
- __MACOSX/._pSEM394 - mosTI unc-119 - PUPN - NNN - tbb-2.gb
- pSEM396 - mosTI unc-119 - NNN - operon - gfp - tbb-2.gb
- __MACOSX/._pSEM396 - mosTI unc-119 - NNN - operon - gfp - tbb-2.gb
- pSEM397 - mosTI unc-119 - NNN - operon - gfp - nls - tbb-2.gb
- __MACOSX/._pSEM397 - mosTI unc-119 - NNN - operon - gfp - nls - tbb-2.gb
- pSEM398 - mosTI unc-119 - NNN - operon - mScarlet - tbb-2.gb
- __MACOSX/._pSEM398 - mosTI unc-119 - NNN - operon - mScarlet - tbb-2.gb
- pSEM399 - mosTI unc-119 - NNN - operon - mScarlet - nls - tbb-2.gb
- __MACOSX/._pSEM399 - mosTI unc-119 - NNN - operon - mScarlet - nls - tbb-2.gb
- pSEM414 - mosTI unc-119 Peft-3 - gfp(nls) - tbb-2.gb
- __MACOSX/._pSEM414 - mosTI unc-119 Peft-3 - gfp(nls) - tbb-2.gb
- pSEM415 - mosTI unc-119 Pmex-5 - gfp(nls) - tbb-2.gb
- __MACOSX/._pSEM415 - mosTI unc-119 Pmex-5 - gfp(nls) - tbb-2.gb
- pSEM416 - mosTI unc-119 P_UPN - gfp(nls) - tbb-2.gb
- __MACOSX/._pSEM416 - mosTI unc-119 P_UPN - gfp(nls) - tbb-2.gb
- pSEM431 - sgRNA MosTI landing site insertion at ttTi5605.gb
- __MACOSX/._pSEM431 - sgRNA MosTI landing site insertion at ttTi5605.gb
- pSEM432 - sgRNA MosTI landing site insertion on chr I.gb
- __MACOSX/._pSEM432 - sgRNA MosTI landing site insertion on chr I.gb
- pSEM433 - sgRNA MosTI landing site insertion on chr IV.gb
- __MACOSX/._pSEM433 - sgRNA MosTI landing site insertion on chr IV.gb
- pSEM434 - sgRNA MosTI landing site insertion on chr V.gb
- __MACOSX/._pSEM434 - sgRNA MosTI landing site insertion on chr V.gb
