# Supplementary material for: Modular safe-harbor transgene insertion for targeted single-copy and extrachromosomal array integration in Caenorhabditis elegans
Source: G3 (Bethesda). 2022 Jul 28;12(9):jkac184. doi: 10.1093/g3journal/jkac184 (PMC9434227; doi:10.1093/g3journal/jkac184)
Supplement: jkac184_File_S1 [file jkac184_file_s1.zip › pCFJ782 - [1-2] - HygroR.gb]

LOCUS       pCFJ782____1_2__        4281 bp    DNA        circular     11-APR-2022
DEFINITION  .
ACCESSION   
VERSION     
SOURCE      .
  ORGANISM  .
COMMENT     El Mouridi et al. MosTI (submitted 2022)
COMMENT     www.wormbuilder.org
COMMENT     pCFJ782	HygroR	AmpR		PCR and Gateway cloning	Radman et al. 2013
            PlosOne
COMMENT     ApEinfo:methylated:1
FEATURES             Location/Qualifiers
     promoter        669..1262
                     /note="Prps-0"
                     /locus_tag="Prps-0"
                     /label="Prps-0"
                     /ApEinfo_label="Prps-0"
                     /ApEinfo_fwdcolor="#ff8000"
                     /ApEinfo_revcolor="#8000ff"
                     /ApEinfo_graphicformat="arrow_data {{0 1 2 0 0 -1} {} 0}
                     width 5 offset 0"
     primer_bind     536..553
                     /locus_tag="M13-fwd"
                     /label="M13-fwd"
                     /ApEinfo_label="M13-fwd"
                     /ApEinfo_fwdcolor="cyan"
                     /ApEinfo_revcolor="green"
                     /ApEinfo_graphicformat="arrow_data {{0 1 2 0 0 -1} {} 0}
                     width 5 offset 0"
     CDS             1268..2293
                     /note="hygromycinR"
                     /note="ApEinfo_fwdcolor=pink"
                     /note="ApEinfo_revcolor=pink"
                     /locus_tag="hygromycinR"
                     /label="hygromycinR"
                     /ApEinfo_label="hygromycinR"
                     /ApEinfo_fwdcolor="#ff0000"
                     /ApEinfo_revcolor="#0080ff"
                     /ApEinfo_graphicformat="arrow_data {{0 1 2 0 0 -1} {} 0}
                     width 5 offset 0"
     primer_bind     complement(2542..2562)
                     /locus_tag="M13-rev"
                     /label="M13-rev"
                     /ApEinfo_label="M13-rev"
                     /ApEinfo_fwdcolor="cyan"
                     /ApEinfo_revcolor="green"
                     /ApEinfo_graphicformat="arrow_data {{0 1 2 0 0 -1} {} 0}
                     width 5 offset 0"
     primer_bind     complement(2522..2543)
                     /locus_tag="T7"
                     /label="T7"
                     /ApEinfo_label="T7"
                     /ApEinfo_fwdcolor="cyan"
                     /ApEinfo_revcolor="green"
                     /ApEinfo_graphicformat="arrow_data {{0 1 2 0 0 -1} {} 0}
                     width 5 offset 0"
     CDS             2675..3481
                     /locus_tag="KanR"
                     /label="KanR"
                     /ApEinfo_label="KanR"
                     /ApEinfo_fwdcolor="yellow"
                     /ApEinfo_revcolor="yellow"
                     /ApEinfo_graphicformat="arrow_data {{0 1 2 0 0 -1} {} 0}
                     width 5 offset 0"
     3'UTR           2294..2405
                     /locus_tag="rps-27 3' UTR"
                     /label="rps-27 3' UTR"
                     /ApEinfo_label="rps-27 3' UTR"
                     /ApEinfo_fwdcolor="cyan"
                     /ApEinfo_revcolor="green"
                     /ApEinfo_graphicformat="arrow_data {{0 1 2 0 0 -1} {} 0}
                     width 5 offset 0"
ORIGIN
        1 ctttcctgcg ttatcccctg attctgtgga taaccgtatt accgcctttg agtgagctga
       61 taccgctcgc cgcagccgaa cgaccgagcg cagcgagtca gtgagcgagg aagcggaaga
      121 gcgcccaata cgcaaaccgc ctctccccgc gcgttggccg attcattaat gcagctggca
      181 cgacaggttt cccgactgga aagcgggcag tgagcgcaac gcaattaata cgcgtaccgc
      241 tagccaggaa gagtttgtag aaacgcaaaa aggccatccg tcaggatggc cttctgctta
      301 gtttgatgcc tggcagttta tggcgggcgt cctgcccgcc accctccggg ccgttgcttc
      361 acaacgttca aatccgctcc cggcggattt gtcctactca ggagagcgtt caccgacaaa
      421 caacagataa aacgaaaggc ccagtcttcc gactgagcct ttcgttttat ttgatgcctg
      481 gcagttccct actctcgcgt taacgctagc atggatgttt tcccagtcac gacgttgtaa
      541 aacgacggcc agtcttaagc tcgggcccca aataatgatt ttattttgac tgatagtgac
      601 ctgttcgttg caacacattg atgagcaatg cttttttata atgccaactt tgtacaaaaa
      661 agcaggctat ttgctgatac tcccggtgaa ttcatgtctt gatggttgtg cgcattgtgg
      721 taatatctga aaaatttcga agtcagtttt ctgataaggc aacaactaat aaattgagaa
      781 tcaatttacc cttaaggaac gatgttcgct tctgaattta ttaataaatt tttccgtaat
      841 tcaattcaaa attgtcatat ttaagaaaaa aacatcaaaa atgacaaatt caatatttta
      901 attaattttt gctttcgtcg taaatctaca cacgcgtctc ttccgtgcga gagtccaagc
      961 cagcagccaa attcgttgac tgagtattca acgtttatac gttgtcggca acgagaaata
     1021 ggaaaatgca tcgggaaatg ttcttttttc gattttttcc aaggttttga caaattttac
     1081 cacgaatttt gctatgtttt caattaaaaa atatgttatt caactgtttc tatgaggaaa
     1141 ataaggcttt gcatgtaatt ttcttattca gcataatttt taattaattt gaattttctg
     1201 tcctaacgtt tattttgttt tcttggttat gactgatctg aaattaattt ttgaatttta
     1261 aggtaatATG AAAAAGCCTG AACTCACCGC GACGTCTGTC GAGAAGTTTC TGATCGAAAA
     1321 GTTCGACAGC GTCTCCGACC TGATGCAGCT CTCGGAGGGC GAAGAATCTC GTGCTTTCAG
     1381 CTTCGATGTA GGAGGGCGTG GATATGTCCT GCGGGTAAAT AGCTGCGCCG ATGGTTTCTA
     1441 CAAAGATCGT TATGTTTATC GGCACTTTGC ATCGGCCGCG CTCCCGATTC CGGAAGTGCT
     1501 TGACATTGGG GAATTCAGCG AGAGCCTGAC CTATTGCATC TCCCGCCGTG CACAGGGTGT
     1561 CACGTTGCAA GACCTGCCTG AAACCGAACT GCCCGCTGTT CTGCAGCCGG TCGCGGAGGC
     1621 CATGGATGCG ATCGCTGCGG CCGATCTTAG CCAGACGAGC GGGTTCGGCC CATTCGGACC
     1681 GCAAGGAATC GGTCAATACA CTACATGGCG TGATTTCATA TGCGCGATTG CTGATCCCCA
     1741 TGTGTATCAC TGGCAAACTG TGATGGACGA CACCGTCAGT GCGTCCGTCG CGCAGGCTCT
     1801 CGATGAGCTG ATGCTTTGGG CCGAGGACTG CCCCGAAGTC CGGCACCTCG TGCACGCGGA
     1861 TTTCGGCTCC AACAATGTCC TGACGGACAA TGGCCGCATA ACAGCGGTCA TTGACTGGAG
     1921 CGAGGCGATG TTCGGGGATT CCCAATACGA GGTCGCCAAC ATCTTCTTCT GGAGGCCGTG
     1981 GTTGGCTTGT ATGGAGCAGC AGACGCGCTA CTTCGAGCGG AGGCATCCGG AGCTTGCAGG
     2041 ATCGCCGCGG CTCCGGGCGT ATATGCTCCG CATTGGTCTT GACCAACTCT ATCAGAGCTT
     2101 GGTTGACGGC AATTTCGATG ATGCAGCTTG GGCGCAGGGT CGATGCGACG CAATCGTCCG
     2161 ATCCGGAGCC GGGACTGTCG GGCGTACACA AATCGCCCGC AGAAGCGCGG CCGTCTGGAC
     2221 CGATGGCTGT GTAGAAGTAC TCGCCGATAG TGGAAACCGA CGCCCCAGCA CTCGTCCGAG
     2281 GGCAAAGGAA TAGgtttccc gtaattgtta cataaattgt tatttcaaat ccttcctttt
     2341 tttggttgaa agaaaaacaa tgtgatttta aaaaaatttt gtgtgttcga cttccatttg
     2401 acagaaccca gctttcttgt acaaagttgg cattataaga aagcattgct tatcaatttg
     2461 ttgcaacgaa caggtcacta tcagtcaaaa taaaatcatt atttgccatc cagctgatat
     2521 cccctatagt gagtcgtatt acatggtcat agctgtttcc tggcagctct ggcccgtgtc
     2581 tcaaaatctc tgatgttaca ttgcacaaga taaaataata tcatcatgaa caataaaact
     2641 gtctgcttac ataaacagta atacaagggg tgttatgagc catattcaac gggaaacgtc
     2701 gaggccgcga ttaaattcca acatggatgc tgatttatat gggtataaat gggctcgcga
     2761 taatgtcggg caatcaggtg cgacaatcta tcgcttgtat gggaagcccg atgcgccaga
     2821 gttgtttctg aaacatggca aaggtagcgt tgccaatgat gttacagatg agatggtcag
     2881 actaaactgg ctgacggaat ttatgcctct tccgaccatc aagcatttta tccgtactcc
     2941 tgatgatgca tggttactca ccactgcgat ccccggaaaa acagcattcc aggtattaga
     3001 agaatatcct gattcaggtg aaaatattgt tgatgcgctg gcagtgttcc tgcgccggtt
     3061 gcattcgatt cctgtttgta attgtccttt taacagcgat cgcgtatttc gtctcgctca
     3121 ggcgcaatca cgaatgaata acggtttggt tgatgcgagt gattttgatg acgagcgtaa
     3181 tggctggcct gttgaacaag tctggaaaga aatgcataaa cttttgccat tctcaccgga
     3241 ttcagtcgtc actcatggtg atttctcact tgataacctt atttttgacg aggggaaatt
     3301 aataggttgt attgatgttg gacgagtcgg aatcgcagac cgataccagg atcttgccat
     3361 cctatggaac tgcctcggtg agttttctcc ttcattacag aaacggcttt ttcaaaaata
     3421 tggtattgat aatcctgata tgaataaatt gcagtttcat ttgatgctcg atgagttttt
     3481 ctaatcagaa ttggttaatt ggttgtaaca ctggcagagc attacgctga cttgacggga
     3541 cggcgcaagc tcatgaccaa aatcccttaa cgtgagttac gcgtcgttcc actgagcgtc
     3601 agaccccgta gaaaagatca aaggatcttc ttgagatcct ttttttctgc gcgtaatctg
     3661 ctgcttgcaa acaaaaaaac caccgctacc agcggtggtt tgtttgccgg atcaagagct
     3721 accaactctt tttccgaagg taactggctt cagcagagcg cagataccaa atactgttct
     3781 tctagtgtag ccgtagttag gccaccactt caagaactct gtagcaccgc ctacatacct
     3841 cgctctgcta atcctgttac cagtggctgc tgccagtggc gataagtcgt gtcttaccgg
     3901 gttggactca agacgatagt taccggataa ggcgcagcgg tcgggctgaa cggggggttc
     3961 gtgcacacag cccagcttgg agcgaacgac ctacaccgaa ctgagatacc tacagcgtga
     4021 gctatgagaa agcgccacgc ttcccgaagg gagaaaggcg gacaggtatc cggtaagcgg
     4081 cagggtcgga acaggagagc gcacgaggga gcttccaggg ggaaacgcct ggtatcttta
     4141 tagtcctgtc gggtttcgcc acctctgact tgagcgtcga tttttgtgat gctcgtcagg
     4201 ggggcggagc ctatggaaaa acgccagcaa cgcggccttt ttacggttcc tggccttttg
     4261 ctggcctttt gctcacatgt t   
//
