# Supplementary material for: Modular safe-harbor transgene insertion for targeted single-copy and extrachromosomal array integration in Caenorhabditis elegans
Source: G3 (Bethesda). 2022 Jul 28;12(9):jkac184. doi: 10.1093/g3journal/jkac184 (PMC9434227; doi:10.1093/g3journal/jkac184)
Supplement: jkac184_File_S1 [file jkac184_file_s1.zip › pCFJ2474 - Pexp[Psmu-2 Cas9(PATCs) gpd-2 tagRFP-T(myr, PATC) smu-1 3' UTR].gb]

LOCUS       pCFJ2474___Pexp_       16054 bp    DNA        circular     11-APR-2022
DEFINITION  .
ACCESSION   
VERSION     
SOURCE      .
  ORGANISM  .
COMMENT     Synthetic Genome Biology lab @ KAUST www.wormbuilder.org
COMMENT     Aljohani et al. 2020
COMMENT     Removal of backbone may improve sustained germline expression and
            lead to higher editing efficiency.
COMMENT     Digest with PvuII and gel purify 13.4 kb fragment
COMMENT     Addgene #159816
COMMENT     ApEinfo:methylated:1
FEATURES             Location/Qualifiers
     promoter        58..2121
                     /locus_tag="Psmu-2"
                     /label="Psmu-2"
                     /ApEinfo_label="Psmu-2"
                     /ApEinfo_fwdcolor="#ff8000"
                     /ApEinfo_revcolor="#ff8000"
                     /ApEinfo_graphicformat="arrow_data {{0 1 2 0 0 -1} {} 0}
                     width 5 offset 0"
     rep_origin      15245..15927
                     /locus_tag="ColE1 origin"
                     /label="ColE1 origin"
                     /ApEinfo_label="ColE1 origin"
                     /ApEinfo_fwdcolor="gray50"
                     /ApEinfo_revcolor="gray50"
                     /ApEinfo_graphicformat="arrow_data {{0 1 2 0 0 -1} {} 0}
                     width 5 offset 0"
     misc_feature    14220..14248
                     /locus_tag="AmpR promoter"
                     /label="AmpR promoter"
                     /ApEinfo_label="AmpR promoter"
                     /ApEinfo_fwdcolor="cyan"
                     /ApEinfo_revcolor="green"
                     /ApEinfo_graphicformat="arrow_data {{0 1 2 0 0 -1} {} 0}
                     width 5 offset 0"
     misc_feature    14489..15147
                     /locus_tag="Amp (no BsaI)"
                     /label="Amp (no BsaI)"
                     /ApEinfo_label="Amp (no BsaI)"
                     /ApEinfo_fwdcolor="#ffff00"
                     /ApEinfo_revcolor="#ffff00"
                     /ApEinfo_graphicformat="arrow_data {{0 1 2 0 0 -1} {} 0}
                     width 5 offset 0"
     CDS             14290..15150
                     /locus_tag="ampR"
                     /label="ampR"
                     /ApEinfo_label="ampR"
                     /ApEinfo_fwdcolor="#ff6633"
                     /ApEinfo_revcolor="#ff6633"
                     /ApEinfo_graphicformat="arrow_data {{0 1 2 0 0 -1} {} 0}
                     width 5 offset 0"
     CDS             join(2150..2227,2281..3270,4180..5226,6200..7177,
                     8122..9048,10255..10404)
                     /locus_tag="cas9"
                     /label="cas9"
                     /ApEinfo_label="cas9"
                     /ApEinfo_fwdcolor="#ff6633"
                     /ApEinfo_revcolor="#ff6633"
                     /ApEinfo_graphicformat="arrow_data {{0 1 2 0 0 -1} {} 0}
                     width 5 offset 0"
     3'UTR           10434..10678
                     /locus_tag="gpd-2 operon intergenic"
                     /label="gpd-2 operon intergenic"
                     /ApEinfo_label="gpd-2 operon intergenic"
                     /ApEinfo_fwdcolor="#f76ca1"
                     /ApEinfo_revcolor="#f76ca1"
                     /ApEinfo_graphicformat="arrow_data {{0 1 2 0 0 -1} {} 0}
                     width 5 offset 0"
     sig_peptide     10651..10658
                     /locus_tag="trans splice"
                     /label="trans splice"
                     /ApEinfo_label="trans splice"
                     /ApEinfo_fwdcolor="#ff0000"
                     /ApEinfo_revcolor="#ff0000"
                     /ApEinfo_graphicformat="arrow_data {{0 1 2 0 0 -1} {} 0}
                     width 5 offset 0"
     3'UTR           12679..13666
                     /locus_tag="smu-1 3'UTR"
                     /label="smu-1 3'UTR"
                     /ApEinfo_label="smu-1 3'UTR"
                     /ApEinfo_fwdcolor="#f76ca1"
                     /ApEinfo_revcolor="#f76ca1"
                     /ApEinfo_graphicformat="arrow_data {{0 1 2 0 0 -1} {} 0}
                     width 5 offset 0"
     primer_bind     complement(13695..13712)
                     /locus_tag="M13-fwd"
                     /label="M13-fwd"
                     /ApEinfo_label="M13-fwd"
                     /ApEinfo_fwdcolor="cyan"
                     /ApEinfo_revcolor="green"
                     /ApEinfo_graphicformat="arrow_data {{0 1 2 0 0 -1} {} 0}
                     width 5 offset 0"
     CDS             join(10679..10747,10792..11014,11320..11456,11779..11973,
                     12505..12678)
                     /locus_tag="tagRFP-T (myristylated)"
                     /label="tagRFP-T (myristylated)"
                     /ApEinfo_label="tagRFP-T (myristylated)"
                     /ApEinfo_fwdcolor="#cc3333"
                     /ApEinfo_revcolor="#cc3333"
                     /ApEinfo_graphicformat="arrow_data {{0 1 2 0 0 -1} {} 0}
                     width 5 offset 0"
     primer_bind     1..21
                     /locus_tag="M13-rev"
                     /label="M13-rev"
                     /ApEinfo_label="M13-rev"
                     /ApEinfo_fwdcolor="cyan"
                     /ApEinfo_revcolor="green"
                     /ApEinfo_graphicformat="arrow_data {{0 1 2 0 0 -1} {} 0}
                     width 5 offset 0"
ORIGIN
        1 caggaaacag ctatgaccat gattacgcca agctatcaac tttgtataga aaagttgtgc
       61 accaatttga gtttccatgg ggaatcaagc ggataccgat tgagttgaag aaccctaaat
      121 aaaattttat atattttacc ttccaacttc gaaaaaatca ctcaccattt tagcatgttt
      181 ccctcaaaaa ccgtggcaaa ttgctcttgg aaaataatag acacatcagt tggtcgagca
      241 ttttttggag gaattttaaa actgtgatga tggttgaagg tgactatatt gtctgcgagt
      301 tgatactctg gaatattgat ttttttgaag atttcatagt cttcttggat ttcaaaaatt
      361 gaaatatttc agctgtatta aaagagaata aataaaatga tattgcctag gggtgagcgg
      421 caaacgattt tttccggcaa atcggcaaat cgacaaattg ccggaattgg aaatttccag
      481 caaatcggca tatcggcaat ttgccggaat ttaaaatttc cggcaaaccg gcaaaccggc
      541 aaattgccga tttgccgaac ttcggtaaat ttgcaaatcg gtaatttgcc gaaaattttc
      601 ggcaaattgt ggttttgcac ttattttttg gaatttcaat ttcaaatggc aaaattaaac
      661 gcatcatatg aatttttcta tatctatttt gagaagttct atgaaaatat gtagaaaaaa
      721 cgggaaaaat tcaataatag acagttttaa gtgcttccgt cttataaaaa atccctctaa
      781 acatttccgg caaatctggt attcggcaaa tcggcaagtc ggcaatttgc cgtaaattaa
      841 aatttccggc aaaacggcaa accggcaaat tgccggaatt ggaaatttcc ggcaaatcgg
      901 caaattgctt gcccattttt tgattcttag tcggcgtttt acacaaaaga taaattccaa
      961 taaaagacag aactttgctt tttgccagaa attaaaaaat tggggcaaac caatccaaat
     1021 atgaagtgta aacttgggtt tgcaccaggg ctgtgcggaa accggcaatt gccgaaattg
     1081 ccgaacccta aaaactttgg caaccggcaa cttttgctgg ctggaacttc ggcaactttt
     1141 cggcaaacgg caacttggtt gccggttgcg caaagctctg gtttgcgttt agtagcaagg
     1201 cttcctgaaa gaattccgga ggaaaactcc ccctaactca ccttttactc tatgcatctg
     1261 cttaattttg tgcaattgta gtgcaaatag taggaaatga attttttttc cgccattttt
     1321 tccttttcct atttctgctt ttcaatttcc acgtggagct cttttaaaat gaaaatttaa
     1381 actctagata tttcacgttt taaaaaaaaa aaattttaat tttctatcgg ttttactttt
     1441 gacgaaaagg gttcacagac attggaaata atcatcattt actatatata aagcgcttat
     1501 tctgtgtgtc catagtttgt agtctctgta gtctttgtag tctgtgaagt tttggcttct
     1561 ggagggatag tgagttgggg tcagtgtagg gatatagtcg gggtactgta gtggtacaat
     1621 agtggtacgg taggaatact gtagggttac ggtagtttca taaaaaatta attttcagcc
     1681 ccagaagtcg ggggccgcgc cgaaggtgcc tagacctaag cctaggcctc agcctaagcc
     1741 taattacatc aaaaaagcta tgacttttgg atcattttga cttcttttct agaacgcata
     1801 atgaaataat tcttaatttc atcggctttt tctcatcgtt gcttagaagt attgtcttga
     1861 aaattgatat ttttagaaag tacacatatt tctcaatcct tttatttaaa tttctgaaag
     1921 aaactttgcc acaacggtga gaaaagggtg cccgaaaaat gtgcatttaa atgtgaaaaa
     1981 tatccgtggc cgcggcctaa gaacccccgt cggccatgtg gtgcaagtgc gctctgttgc
     2041 ggatttttat atttaattgc attttcgcat attcgaacga ttttcctgat tttccagccg
     2101 aaattgtcca ttaaaaagtg gcaagtttgt acaaaaaagc aggctaaaaA TGGACAAAAA
     2161 ATACAGCATC GGCCTTGACA TCGGAACGAA CTCCGTCGGA TGGGCCGTCA TCACCGACGA
     2221 GTACAAGgta ttttcctgca tttttcaact gggaaaatga aagaaaatcg ataatttcag
     2281 GTCCCATCCA AGAAGTTCAA GGTCCTCGGA AACACCGACC GTCACTCCAT CAAGAAGAAC
     2341 CTCATCGGAG CCCTCCTCTT CGACTCCGGA GAGACTGCCG AGGCCACCCG TCTCAAGCGT
     2401 ACCGCCCGTC GTCGTTACAC CCGTCGTAAG AACCGTATCT GCTACCTCCA AGAGATCTTC
     2461 TCCAACGAGA TGGCCAAGGT CGACGACTCC TTCTTCCACC GTCTCGAGGA GTCCTTCCTC
     2521 GTCGAGGAGG ACAAGAAGCA CGAGCGTCAC CCAATCTTCG GAAACATCGT CGACGAGGTC
     2581 GCCTACCACG AGAAGTACCC AACCATCTAC CACCTCCGTA AGAAGCTCGT CGACTCCACC
     2641 GACAAGGCCG ACCTCCGTCT CATCTACCTC GCCCTCGCCC ACATGATCAA GTTCCGTGGA
     2701 CACTTCCTCA TCGAGGGTGA CCTCAACCCA GACAACTCCG ACGTCGACAA GCTCTTCATC
     2761 CAACTCGTCC AAACCTACAA CCAACTCTTC GAGGAGAACC CAATCAACGC CTCCGGAGTC
     2821 GACGCCAAGG CCATCCTCTC CGCCCGTCTC TCCAAGTCCC GTCGTCTCGA GAACCTCATC
     2881 GCCCAACTCC CAGGAGAGAA GAAGAACGGA CTCTTCGGAA ACCTCATCGC CCTCTCCCTC
     2941 GGACTCACCC CAAACTTCAA GTCCAACTTC GACCTCGCCG AGGACGCCAA GCTCCAACTC
     3001 TCCAAGGACA CCTACGACGA CGACCTCGAC AACCTCCTCG CCCAAATCGG TGACCAATAC
     3061 GCCGACCTCT TCCTCGCCGC CAAGAACCTC TCCGACGCCA TCCTCCTCTC CGACATCCTC
     3121 CGTGTCAACA CCGAGATCAC CAAGGCCCCA CTCTCCGCCT CCATGATCAA GCGTTACGAC
     3181 GAGCACCACC AAGACCTCAC CCTCCTCAAG GCCCTCGTCC GTCAACAACT CCCAGAGAAG
     3241 TACAAGGAGA TCTTCTTCGA CCAATCCAAG gtaagttttc tgttttattt acttgttttg
     3301 agaattggga tttttagctg aaaaattgga ttttaagatg aaaaattgaa attttcaact
     3361 aaaaatttca atttttagct gaaaagttaa atttttagct aaagagtggg atttttagtt
     3421 gaaaaatcga gatttctagc taaaaagtat gatttttagc tgaaagattg gaattttaag
     3481 cagaaaaaat tgtattttta gctgataaat caaattttaa gcggaaaaat ttgaattttt
     3541 agctaaaaaa ttccattttc aactaaaaat cgtgattttt agctttaaaa attggatttt
     3601 tagctgaaaa atcggatttt tagctgaaaa ttgaaatttt ttagttaaaa agtgagattt
     3661 tttaacagaa aagtgagatt tttagttaaa aaataatatt tttagctaaa aaatacaatt
     3721 ttcaactaaa gatcgtgatt tttagcttta aaaattggat ttttagctaa aaaatcggat
     3781 ttttagctga aaattgaaat tttttagtta aaaagtggga ttttaagatg aaaagtgaga
     3841 ttttttagct gaaaagtgag attttcagct aaaaaataca attttcaact gaaaaattgg
     3901 gatttttagc tttaaaaatt ggattttcag ctttaaaaat tggattttta gctgaaaagt
     3961 gagattttta gttgaaaaat tgaaatgttt agctgaaaaa ttggaatttt taagtaaaaa
     4021 agtgggattt taagatgaaa agtgagatgt ttttagctga aaagtgagat ttttagctaa
     4081 aaaatacaat tttcaactga aaaattggga tttttagctc aaaagtggga cgaaagacga
     4141 aaaaaaaaat cgatttttta ccaaaaatta gattttcagA ACGGATACGC CGGATACATC
     4201 GACGGAGGAG CCTCCCAAGA GGAGTTCTAC AAGTTCATCA AGCCAATCCT CGAGAAGATG
     4261 GACGGAACCG AGGAGCTCCT CGTCAAGCTC AACCGTGAGG ACCTCCTCCG TAAGCAACGT
     4321 ACCTTCGACA ACGGATCCAT CCCACACCAA ATCCACCTCG GAGAGCTCCA CGCCATCCTC
     4381 CGTCGTCAAG AGGACTTCTA CCCATTCCTC AAGGACAACC GTGAGAAGAT CGAGAAGATC
     4441 CTCACCTTCC GTATCCCATA CTACGTCGGA CCACTCGCCC GTGGAAACTC CCGTTTCGCC
     4501 TGGATGACCC GTAAGTCCGA GGAGACTATC ACCCCATGGA ACTTCGAGGA GGTCGTCGAC
     4561 AAGGGAGCCT CCGCCCAATC CTTCATCGAG CGTATGACCA ACTTCGACAA GAACCTCCCA
     4621 AACGAGAAGG TCCTCCCAAA GCACTCCCTC CTCTACGAGT ACTTCACCGT CTACAACGAG
     4681 CTCACCAAGG TCAAGTACGT CACCGAGGGA ATGCGTAAGC CAGCCTTCCT CTCCGGAGAG
     4741 CAAAAGAAGG CCATCGTCGA CCTCCTCTTC AAGACCAACC GTAAGGTCAC CGTCAAGCAA
     4801 CTCAAGGAGG ACTACTTCAA GAAGATCGAG TGCTTCGACT CCGTCGAGAT CTCCGGAGTC
     4861 GAGGACCGTT TCAACGCCTC CCTCGGAACC TACCACGACC TCCTCAAGAT CATCAAGGAC
     4921 AAGGACTTCC TCGACAACGA GGAGAACGAG GACATCCTCG AGGACATCGT CCTCACCCTC
     4981 ACCCTCTTCG AGGACCGTGA GATGATCGAG GAGCGTCTCA AGACCTACGC CCACCTCTTC
     5041 GACGACAAGG TCATGAAGCA ACTCAAGCGT CGTCGTTACA CCGGATGGGG ACGTCTCTCC
     5101 CGTAAGCTCA TCAACGGAAT CCGTGACAAG CAATCCGGAA AGACCATCCT CGACTTCCTC
     5161 AAGTCCGACG GATTCGCCAA CCGTAACTTC ATGCAACTCA TCCACGACGA CTCCCTCACC
     5221 TTCAAGgtaa gttatgtacg cgatttctcg gcgaaaaaat ggactttttt gctcaaaaac
     5281 tgaatttttc agcttttttt gcactgaaaa tgctgaaaat tggttttttt gctgaaaatt
     5341 caccgaaaaa agctgaaaat attgcagaaa tcgacgaaaa atgccttttt tgctgaaatt
     5401 tcagccagaa aattgttcag aatcgcaatt tcctgccaaa atcgacgttt ttcggcgaaa
     5461 attggtagat tttgaaccga aaattgtgaa aaatggactt ttttgctcaa aaacagactt
     5521 tttgagcttt tttcacactg aaaatggtgg aaaattggat tttccagcag aaaattcgga
     5581 aattttcaat ttttggcgga aatttgacga aaaatatatg aaaaacaccg atttttgtct
     5641 gaaaaagttc aaaagccgaa aaattggcca aaaatctcca aaatcggact tttctggcgt
     5701 ttttcgtgga aaaattgaaa tttttttgaa aaattgagca aaaatcgccg aaaaaccgct
     5761 aaaaaaactg ccgaaattgg caattttgag cttaaaaaaa cttgaaaaat gctcaaaatt
     5821 acccaatttt caccggaaat tgagctaaaa tcgtcgaaaa agactgaatt ttcaattttt
     5881 agctgaaaat ctgcctattt tcggctaaaa ttgctttaaa aacattaaaa ttcaaatttt
     5941 ttggctaaaa atactcagat tgcccttttt tttctccaaa aatgacaaaa aaaaaatcaa
     6001 tcagaaaaat gcgatttttt ttacaaaaat tggcttcaaa acgtctaaat tctccctaat
     6061 ttttgctgct gaaaattgtg caaaaatcac cgaaaaatga cgattttagg ctgaaaatct
     6121 tcaaaaaaag ctcaaaattc cccacttttc accggaaaaa gacgaaaaaa gctccaaatt
     6181 tatcgattaa cattttcagG AGGACATCCA AAAGGCCCAA GTCTCCGGAC AAGGAGACTC
     6241 CCTCCACGAG CACATCGCCA ACCTCGCCGG ATCCCCAGCC ATCAAGAAGG GAATCCTCCA
     6301 AACCGTCAAG GTCGTCGACG AGCTCGTCAA GGTCATGGGA CGTCACAAGC CAGAGAACAT
     6361 CGTCATCGAG ATGGCCCGTG AGAACCAAAC CACCCAAAAG GGACAAAAGA ACTCCCGTGA
     6421 GCGTATGAAG CGTATCGAGG AGGGAATCAA GGAGCTCGGA TCCCAAATCC TCAAGGAGCA
     6481 CCCAGTCGAG AACACCCAAC TCCAAAACGA GAAGCTCTAC CTCTACTACC TCCAAAACGG
     6541 ACGTGACATG TACGTCGACC AAGAGCTCGA CATCAACCGT CTCTCCGACT ACGACGTCGA
     6601 CCACATCGTC CCACAATCCT TCCTCAAGGA CGACTCCATC GACAACAAGG TCCTCACCCG
     6661 TTCCGACAAG AACCGTGGAA AGTCCGACAA CGTCCCATCC GAGGAGGTCG TCAAGAAGAT
     6721 GAAGAACTAC TGGCGTCAAC TCCTCAACGC CAAGCTCATC ACCCAACGTA AGTTCGACAA
     6781 CCTCACCAAG GCCGAGCGTG GAGGACTCTC CGAGCTCGAC AAGGCCGGAT TCATCAAGCG
     6841 TCAACTCGTC GAGACTCGTC AAATCACCAA GCACGTCGCC CAAATCCTCG ACTCCCGTAT
     6901 GAACACCAAG TACGACGAGA ACGACAAGCT CATCCGTGAG GTCAAGGTCA TCACCCTCAA
     6961 GTCCAAGCTC GTCTCCGACT TCCGTAAGGA CTTCCAATTC TACAAGGTCC GTGAGATCAA
     7021 CAACTACCAC CACGCCCACG ACGCCTACCT CAACGCCGTC GTCGGAACCG CCCTCATCAA
     7081 GAAGTACCCA AAGCTCGAGT CCGAGTTCGT CTACGGAGAC TACAAGGTCT ACGACGTCCG
     7141 TAAGATGATC GCCAAGTCCG AGCAAGAGAT CGGAAAGgta agttcttttt tttgctcgtt
     7201 tttgagtgaa aaattgatgg aattcacaaa aaatggccaa agaatcctca aaattggccg
     7261 aaaattctga aaaatgacct aaaaatcacc gaaaaacggc caaaaattat ctgaaaatcg
     7321 ccgaaaatct caaattttga ggaaattccc gctaaaaatt aataaaaatc accgaaaaaa
     7381 ggccaaaaat tacctaataa aggccgaaaa tcgcctaaaa aggccaaaaa ttctgaaaaa
     7441 tggccaaatt tcaatttttc acacacaaaa aatccctgaa ttttctattt ttactcgaaa
     7501 aactgtggat ttacgggggt aaaaattcag tttttagtgc tatttcacaa gaaaaacaca
     7561 gcattttcga caaaaactcc gatttttaag ccaaaaattt gaggttttta gttttttacg
     7621 tgaaaacctg aactttttgc caaaaaaaca ctttttttta gactaaaaat caattttcga
     7681 tcaaaaatca ctaattttgc ctgaaaaaat atagattttt ccactttttc actgaaaaaa
     7741 aactggattt tcactagaaa atcaagttgt ttttagacca aaaattttat ttttccgctg
     7801 aaaattatcg tttttcagtc aattttcagc taaaaatccc tgaaattctg gattttcagc
     7861 caaaaaactc gaaattttcc aaaaaaaccc cgtttaaaaa tgagtttaga ctgaaaattc
     7921 cgatttttga gccaaaaatt tgatttttaa tcgaaaaaaa ttggattttc aaccaaaaaa
     7981 tcagtttttc agtgattttt agagtaaaaa tcactgattt taacacaaaa ttccagtttt
     8041 tcgtgatttt tcactagaaa atcccgattt ttccccaaaa aatccatttt tccgactaaa
     8101 aatccccaaa gtaattttca gGCCACCGCC AAGTACTTCT TCTACTCCAA CATCATGAAC
     8161 TTCTTCAAGA CCGAGATCAC CCTCGCCAAC GGAGAGATCC GTAAGCGTCC ACTCATCGAG
     8221 ACTAACGGAG AGACTGGAGA GATCGTCTGG GACAAGGGAC GTGACTTCGC CACCGTCCGT
     8281 AAGGTCCTCT CCATGCCACA AGTCAACATC GTCAAGAAGA CCGAGGTCCA AACCGGAGGA
     8341 TTCTCCAAGG AGTCCATCCT CCCAAAGCGT AACTCCGACA AGCTCATCGC CCGTAAGAAG
     8401 GACTGGGACC CAAAGAAGTA CGGAGGATTC GACTCCCCAA CCGTCGCCTA CTCCGTCCTC
     8461 GTCGTCGCCA AGGTCGAGAA GGGAAAGTCC AAGAAGCTCA AGTCCGTCAA GGAGCTCCTC
     8521 GGAATCACCA TCATGGAGCG TTCCTCCTTC GAGAAGAACC CAATCGACTT CCTCGAGGCC
     8581 AAGGGATACA AGGAGGTCAA GAAGGACCTC ATCATCAAGC TCCCAAAGTA CTCCCTCTTC
     8641 GAGCTCGAGA ACGGACGTAA GCGTATGCTC GCCTCCGCCG GAGAGCTCCA AAAGGGAAAC
     8701 GAGCTCGCCC TCCCATCCAA GTACGTCAAC TTCCTCTACC TCGCCTCCCA CTACGAGAAG
     8761 CTCAAGGGAT CCCCAGAGGA CAACGAGCAA AAGCAACTCT TCGTCGAGCA ACACAAGCAC
     8821 TACCTCGACG AGATCATCGA GCAAATCTCC GAGTTCTCCA AGCGTGTCAT CCTCGCCGAC
     8881 GCCAACCTCG ACAAGGTCCT CTCCGCCTAC AACAAGCACC GTGACAAGCC AATCCGTGAG
     8941 CAAGCCGAGA ACATCATCCA CCTCTTCACC CTCACCAACC TCGGAGCCCC AGCCGCCTTC
     9001 AAGTACTTCG ACACCACCAT CGACCGTAAG CGTTACACCT CCACCAAGgt aagttcatac
     9061 aattttctgg agaaaaatat tttaaaaaat aacgaaaatg gaccgaattt ttggagaaaa
     9121 ttttaaaaaa aacgacattt ttcccaaaaa attgaaaaat ttccgaaaaa acgttcaaaa
     9181 ttttcaaaaa aggagcattt ttcgaaaaaa aaaacgataa tacggaaatt ttttgatttt
     9241 ccagtttttt tctcaaagaa aatcggaaaa aggttttttt tctttaaaaa cgtccaaaat
     9301 ttttcgaaaa aagagaaaat tttcgatttt ccgatttttt tcagaaaaaa attgaaaaaa
     9361 aaagaaattt tccgattttc tcagagaaag acgaaaagac gatatttttc ggaaaaaagt
     9421 tgaaaaatca aaaaaaaaac cgaaaaacgg ccgaaatttt ctaaaaattg gaaatattgt
     9481 cgatttttcg aaaaaaaaga gtcaaaagtt ttcaaaaaaa tatatttttt cgattttccg
     9541 tttttttttt tcagtaaaca ttgaaacaaa cgaaattttt ccaaaaaaat ccaattattt
     9601 tcccaaatat cgaaatattt ttgattttcc gtttttttca gaaaaaagtt aaaaaaaaaa
     9661 gggaaaatta agattttcct gatttttttt gagaaaaaat cgataaaaat tgaatattct
     9721 ggaaaaaacc tttaaaaaat tcgaattaaa tcgaaaaacg tccaaaattt tctaaaaaat
     9781 tgaaattttt tttgaaaaaa aacggaaaaa tttagatttc ccgacttttt tcaatgaaaa
     9841 atcgaatttt cgttgacttt tcattaaaaa atccaaacgc atttttttcc actaaaatct
     9901 cgaaaaagtg tcatattgca ccatattgtt tccacattca tattattttg agctaaatca
     9961 ggtgattttc tgtattttga tactaatttc tatttttaga aaaaatgtgg gaacaatatg
    10021 gtgcaatatg acattttttc gagattttag tggagaaaaa atgcgtttgg aaacgaattt
    10081 tataataaaa agtcaacgaa aattcgattt ttcatggaaa aatagggaaa tcgaaaacaa
    10141 atttgctttt ttttcaaaaa aaaaaacgga aattcgaaat ttttccgttc tttcaaaaaa
    10201 aaatcgattt ttttggaaat tttttttttc aaatttttaa aaagaatttt tcagGAGGTC
    10261 CTCGACGCCA CCCTCATCCA CCAATCCATC ACCGGACTCT ACGAGACTCG TATCGACCTC
    10321 TCCCAACTCG GAGGAGACGG AGGATCCGGA CCACCAAAGA AGAAGCGTAA GGTCTACCCA
    10381 TACGACGTCC CAGACTACGC CTAAacccag ctttcttgta caaagtggcc taagctgtct
    10441 catcctactt tcacctagtt aactgcttgt cttaaaatct atgcttctct ttagtatcta
    10501 aaattttcct agaagcttac aagtatataa atggtctctt ctcaataaag gttgtatatt
    10561 tattcatctt attgaatctg ccatttcctc gtttttgcga gtttatatac cttccaattt
    10621 tctttctatt gtattttcaa cttctaattt taattcaggg aaactgcttc aacgcatcAT
    10681 GGGTTGTACC ATGTCACAGG AAGAGCGTGC CGCTCTTGAA AGATCACGAA TGTCCTCAGT
    10741 CTCCAAGgta acacttagtt tttgttgctc tgtttaaaaa ttaattttaa gGGAGAGGAG
    10801 CTCATCAAGG AGAACATGCA CATGAAGCTC TACATGGAGG GAACCGTCAA CAACCACCAC
    10861 TTCAAGTGCA CCTCCGAGGG AGAGGGAAAG CCATACGAGG GAACCCAAAC CATGCGTATC
    10921 AAGGTCGTCG AGGGAGGACC ACTCCCATTC GCCTTCGACA TCCTCGCCAC CTCCTTCATG
    10981 TACGGATCGC GTACCTTCAT CAACCACACC CAAGgtaagt tttcttatgg gaaagaagga
    11041 aaaaaccgag attttacttg aaaaattgaa tttttcgcgg gattttcacc aaaaattgtt
    11101 gaatattcat tatttcacgc tgtaaaacaa aaaaaaaaaa aatcaaaaac tacgttgaaa
    11161 tcgcgttttt aagcgaattt tcttcagaat tgccagattt taaccccaaa ttttgcagtt
    11221 tttaaataaa atttcacctt ttcggctcaa attgtagatt ttcctgaaaa tttagtacaa
    11281 aaaacaattt cctcgtaaat ttttcaaata gattttcagG AATCCCAGAC TTCTTCAAGC
    11341 AATCCTTCCC AGAGGGATTC ACCTGGGAGC GTGTCACCAC CTACGAGGAC GGAGGAGTCC
    11401 TCACCGCCAC CCAAGACACC TCCCTCCAAG ACGGATGCCT CATCTACAAC GTCAAGgtaa
    11461 gttatgtcta cctgcctgcc taccgcctaa attttttgtg aagtttcttc aaaaaatcca
    11521 gaaaaaaaaa caattttcat acgatttttt cccttaaaat tgtgaatttt catgcttttt
    11581 agccccaaaa gtcattattt gagaaaaaat ttcatacaaa aaagttttga gaaatacaca
    11641 attttttaaa tgtaattttc aaattttcaa ttttcaacta gaaaattcac aaaacttgta
    11701 aattttggac caaaacattt atacaattac tttttttgaa tctaataact acaataacta
    11761 caaatttaac attttcagAT CCGTGGAGTC AACTTCCCAT CCAACGGACC AGTCATGCAA
    11821 AAGAAGACCC TCGGATGGGA GGCCAACACC GAGATGCTCT ACCCAGCCGA CGGAGGACTG
    11881 GAGGGACGTA CCGACATGGC CCTCAAGCTC GTCGGAGGAG GACACCTCAT CTGCAACTTC
    11941 AAGACCACCT ACCGTTCCAA GAAGCCAGCC AAGgtaagtt ctttttttga aaagtgcagt
    12001 ttgtagtcta attttcattt attttctttt taaaaaacgc atcaattttt aaatattttg
    12061 ggacaaaatc cgaaaactgt actaatttgt agtttgtaaa attaaaaaaa aaacgcaaaa
    12121 aaatgttttc aaaaatgctt agaataaaaa taaaatttct aaaaaattga acaaaataaa
    12181 catttaaaaa ttcaaaaagt ttgaaaaaat gcaaagtttt ttaatgcaaa aaatatttaa
    12241 tgtttaaaca aatttaaaaa atgttgtaag aatatgttta gagacagttt ttaaatgtta
    12301 aattgcaaaa aaaaaaagca aaaaaaaatt tgaaaaatgt aacagaaaat tttaattaaa
    12361 aaagtcgtgt ttttttcaaa cctgcaattc tttgtaattt tatttataaa gagaaacaaa
    12421 tcaaattgta tattacgaaa aacgatacta aaattcgaaa atttgcggtt ttttgcgtaa
    12481 aaaatacggt tccgtaattt tcagAACCTC AAGATGCCAG GAGTCTACTA CGTCGACCAC
    12541 CGTCTGGAGC GTATCAAGGA GGCCGACAAG GAGACGTACG TCGAGCAACA CGAGGTCGCC
    12601 GTCGCCCGTT ACTGCGACCT CCCATCCAAG CTCGGACACA AGCTCAACGG AATGGACGAG
    12661 CTCTACAAGT CGGGATAAtt ttccccagat ttccccacga ttttttttga catttttatg
    12721 aaaattttct ctaaaagtta cccctatttt gtttagactg atctcttatt ttatccaatg
    12781 tttcaaattt ttgaaattgc tcgaaaattc caattttcac atatttttgt tgattttttc
    12841 gccattttcc cctgataaat taacttattt ttgcaatttt ttctttcgaa aaaatattgg
    12901 tttctcatca ccatttatcc ttttttttat ggagttaaaa attgttaaaa aaatttaatt
    12961 ttttttctaa ttttagagtc aaaacgggtt cgaatctaga gcgtagctgt acgatttttt
    13021 ggcgattttt gcggttttct ggtgagtttt tttaaagtta tttttttgaa aaaaattctt
    13081 gaaaataaaa ggaaattgtt ttaaaaaaaa atttcaaaga aaaaattttg aaaaaattga
    13141 aacatttttt ttattttgac caaaaatatt gaaaattaat taacattttt ttttggaaag
    13201 ttaattttta atacaaattt tttaaattta ttttacaaaa aaaattgaat ttctgtgaaa
    13261 aatcagtttt ccagtacata atgatttgac caaaaaaaat tgaaaaaaat gattttttaa
    13321 aattaaaaat accataaaat gctgaaaatt cagaaaaata agtaaatttt aaaaaattct
    13381 ggaaaaacat ctaaaaaccc cccaaatata atattttgga cccttttatt ttctgctcga
    13441 catctcaaat atcctccaat ttttcgcttt tttgattaat tgaaagcata gtgggggcag
    13501 gtgttatagg acacccttcc ctccactttt ttggagcatt tttcaaagct cttccgagag
    13561 cagaagcttc tcaatttttc caccccaaaa gtttgaaatt ctgccaaaaa atctcgcatt
    13621 ttaacaattt ttcgagatgt ttcacgTCCT TTTCATTGCG ATTTCCcaac tttattatac
    13681 atagttgata attcactggc cgtcgtttta caacgtcgtg actgggaaaa ccctggcgtt
    13741 acccaactta atcgccttgc agcacatccc cctttcgcca gctggcgtaa tagcgaagag
    13801 gcccgcaccg atcgcccttc ccaacagttg cgcagcctga atggcgaatg gcgcctgatg
    13861 cggtattttc tccttacgca tctgtgcggt atttcacacc gcatatggtg cactctcagt
    13921 acaatctgct ctgatgccgc atagttaagc cagccccgac acccgccaac acccgctgac
    13981 gcgccctgac gggcttgtct gctcccggca tccgcttaca gacaagctgt gaccgtctcc
    14041 gggagctgca tgtgtcagag gttttcaccg tcatcaccga aacgcgcgag acgaaagggc
    14101 ctcgtgatac gcctattttt ataggttaat gtcatgataa taatggtttc ttagacgtca
    14161 ggtggcactt ttcggggaaa tgtgcgcgga acccctattt gtttattttt ctaaatacat
    14221 tcaaatatgt atccgctcat gagacaataa ccctgataaa tgcttcaata atattgaaaa
    14281 aggaagagta tgagtattca acatttccgt gtcgccctta ttcccttttt tgcggcattt
    14341 tgccttcctg tttttgctca cccagaaacg ctggtgaaag taaaagatgc tgaagatcag
    14401 ttgggtgcac gagtgggtta catcgaactg gatctcaaca gcggtaagat ccttgagagt
    14461 tttcgccccg aagaacgttt tccaatgatg agcactttta aagttctgct atgtggcgcg
    14521 gtattatccc gtattgacgc cgggcaagag caactcggtc gccgcataca ctattctcag
    14581 aatgacttgg ttgagtactc accagtcaca gaaaagcatc ttacggatgg catgacagta
    14641 agagaattat gcagtgctgc cataaccatg agtgataaca ctgcggccaa cttacttctg
    14701 acaacgatcg gaggaccgaa ggagctaacc gcttttttgc acaacatggg ggatcatgta
    14761 actcgccttg atcgttggga accggagctg aatgaagcca taccaaacga cgagcgtgac
    14821 accacgatgc ctgtagcaat ggcaacaacg ttgcgcaaac tattaactgg cgaactactt
    14881 actctagctt cccggcaaca attaatagac tggatggagg cggataaagt tgcaggacca
    14941 cttctgcgct cggcccttcc ggctggctgg tttattgctg ataaatctgg agccggtgag
    15001 cgtggctctc gcggtatcat tgcagcactg gggccagatg gtaagccctc ccgtatcgta
    15061 gttatctaca cgacggggag tcaggcaact atggatgaac gaaatagaca gatcgctgag
    15121 ataggtgcct cactgattaa gcattggtaa ctgtcagacc aagtttactc atatatactt
    15181 tagattgatt taaaacttca tttttaattt aaaaggatct aggtgaagat cctttttgat
    15241 aatctcatga ccaaaatccc ttaacgtgag ttttcgttcc actgagcgtc agaccccgta
    15301 gaaaagatca aaggatcttc ttgagatcct ttttttctgc gcgtaatctg ctgcttgcaa
    15361 acaaaaaaac caccgctacc agcggtggtt tgtttgccgg atcaagagct accaactctt
    15421 tttccgaagg taactggctt cagcagagcg cagataccaa atactgtcct tctagtgtag
    15481 ccgtagttag gccaccactt caagaactct gtagcaccgc ctacatacct cgctctgcta
    15541 atcctgttac cagtggctgc tgccagtggc gataagtcgt gtcttaccgg gttggactca
    15601 agacgatagt taccggataa ggcgcagcgg tcgggctgaa cggggggttc gtgcacacag
    15661 cccagcttgg agcgaacgac ctacaccgaa ctgagatacc tacagcgtga gctatgagaa
    15721 agcgccacgc ttcccgaagg gagaaaggcg gacaggtatc cggtaagcgg cagggtcgga
    15781 acaggagagc gcacgaggga gcttccaggg ggaaacgcct ggtatcttta tagtcctgtc
    15841 gggtttcgcc acctctgact tgagcgtcga tttttgtgat gctcgtcagg ggggcggagc
    15901 ctatggaaaa acgccagcaa cgcggccttt ttacggttcc tggtcttttg ctggcctttt
    15961 GCTCACATGT TCTTTCCTGC gttatcccct gattctgtgg ataaccgtat taccgccttT
    16021 GAGTGAGCTG ATACCAGCGg ataacaattt caca  
//
