# Supplementary material for: Modular safe-harbor transgene insertion for targeted single-copy and extrachromosomal array integration in Caenorhabditis elegans
Source: G3 (Bethesda). 2022 Jul 28;12(9):jkac184. doi: 10.1093/g3journal/jkac184 (PMC9434227; doi:10.1093/g3journal/jkac184)
Supplement: jkac184_File_S1 [file jkac184_file_s1.zip › pMDJ39 - pEXP[Peft-3 Cre (PATCs) tbb-2 UTR].gb]

LOCUS       pMDJ39___pEXP_Pe        5699 bp    DNA        circular     11-APR-2022
DEFINITION  .
ACCESSION   
VERSION     
SOURCE      .
  ORGANISM  .
COMMENT     El Mouridi et al. MosTI (submitted 2022)
COMMENT     www.wormbuilder.org
COMMENT     
COMMENT     Note: Possible internal transcription due to extra start codon in
            the Peft-3 promoter but the construct is functional. 
COMMENT     pMDJ39	Peft-3::Cre(PATC) tbb-2 3' UTR	AmpR		Three-fragment
            Gateway	This study
COMMENT     ApEinfo:methylated:1
FEATURES             Location/Qualifiers
     CDS             join(712..786,840..969,1275..1538,1861..2123,2656..2955)
                     /locus_tag="Cre(smu-1, no NLS)"
                     /label="Cre(smu-1, no NLS)"
                     /ApEinfo_label="Cre(smu-1, no NLS)"
                     /ApEinfo_fwdcolor="#0080ff"
                     /ApEinfo_revcolor="#0080ff"
                     /ApEinfo_graphicformat="arrow_data {{0 1 2 0 0 -1} {} 0}
                     width 5 offset 0"
     primer_bind     complement(3340..3357)
                     /locus_tag="M13-fwd"
                     /label="M13-fwd"
                     /ApEinfo_label="M13-fwd"
                     /ApEinfo_fwdcolor="cyan"
                     /ApEinfo_revcolor="green"
                     /ApEinfo_graphicformat="arrow_data {{0 1 2 0 0 -1} {} 0}
                     width 5 offset 0"
     CDS             680..683
                     /locus_tag="eft-3"
                     /label="eft-3"
                     /ApEinfo_label="eft-3"
                     /ApEinfo_fwdcolor="#ff8000"
                     /ApEinfo_revcolor="#6666ff"
                     /ApEinfo_graphicformat="arrow_data {{0 1 2 0 0 -1} {} 0}
                     width 5 offset 0"
     misc_feature    2982..2984
                     /locus_tag="Stop"
                     /label="Stop"
                     /ApEinfo_label="Stop"
                     /ApEinfo_fwdcolor="cyan"
                     /ApEinfo_revcolor="green"
                     /ApEinfo_graphicformat="arrow_data {{0 1 2 0 0 -1} {} 0}
                     width 5 offset 0"
     CDS             4133..4792
                     /locus_tag="AmpR"
                     /label="AmpR"
                     /ApEinfo_label="AmpR"
                     /ApEinfo_fwdcolor="yellow"
                     /ApEinfo_revcolor="yellow"
                     /ApEinfo_graphicformat="arrow_data {{0 1 2 0 0 -1} {} 0}
                     width 5 offset 0"
     3'UTR           2980..3311
                     /locus_tag="tbb-2 3' utr"
                     /label="tbb-2 3' utr"
                     /ApEinfo_label="tbb-2 3' utr"
                     /ApEinfo_fwdcolor="#00ffff"
                     /ApEinfo_revcolor="#00ffff"
                     /ApEinfo_graphicformat="arrow_data {{0 1 2 0 0 -1} {} 0}
                     width 5 offset 0"
     CDS             3428..3496
                     /locus_tag="LacZ alpha"
                     /label="LacZ alpha"
                     /ApEinfo_label="LacZ alpha"
                     /ApEinfo_fwdcolor="cornflower blue"
                     /ApEinfo_revcolor="cornflower blue"
                     /ApEinfo_graphicformat="arrow_data {{0 1 2 0 0 -1} {} 0}
                     width 5 offset 0"
     rep_origin      4890..5572
                     /locus_tag="ColE1 origin"
                     /label="ColE1 origin"
                     /ApEinfo_label="ColE1 origin"
                     /ApEinfo_fwdcolor="gray50"
                     /ApEinfo_revcolor="gray50"
                     /ApEinfo_graphicformat="arrow_data {{0 1 2 0 0 -1} {} 0}
                     width 5 offset 0"
     primer_bind     1..21
                     /locus_tag="M13-rev"
                     /label="M13-rev"
                     /ApEinfo_label="M13-rev"
                     /ApEinfo_fwdcolor="cyan"
                     /ApEinfo_revcolor="green"
                     /ApEinfo_graphicformat="arrow_data {{0 1 2 0 0 -1} {} 0}
                     width 5 offset 0"
     promoter        58..679
                     /locus_tag="Peft-3"
                     /label="Peft-3"
                     /ApEinfo_label="Peft-3"
                     /ApEinfo_fwdcolor="#ff8000"
                     /ApEinfo_revcolor="#cccccc"
                     /ApEinfo_graphicformat="arrow_data {{0 1 2 0 0 -1} {} 0}
                     width 5 offset 0"
ORIGIN
        1 caggaaacag ctatgaccat gattacgcca agctatcaac tttgtataga aaagttggca
       61 cctttggtct tttattgtca acttccattg gttcttccat tgtttctgtt aaattaatga
      121 atttttcata aaataaagac attatacaat ataaaaatga agaatttatt gaaaataaac
      181 tgccagagag aaaaagtatg caacactccc gccgagagtg tttgaaatgg tgtacggtac
      241 attttcgtgc taggagttag atgtgcaggc agcaacgaga gggggagaga tttttttggg
      301 ccttgtgaaa ttaacgtgag ttttctggtc atctgactaa tcatgttggt tttttgttgg
      361 tttattttgt ttttatcttt gtttttatcc agattaggaa atttaaattt tatgaattta
      421 taatgaggtc aaacattcag tcccagcgtt tttcctgttc tcactgttta gtcgaatttt
      481 tattttaggc tttcaacaaa tgttctaact gtcttatttg tgacctcact ttttatattt
      541 ttttaatttt taaaaatatt agaagtttct aggataattt tttcgacttt tattctctct
      601 accgtccgca ctcttcttac ttttaaatta aattgttttt ttttcagttg ggaaacactt
      661 tgctcactcc gtagcagcca tggcaagttt gtacaaaaaa gcaggctaaa aATGTCCAAC
      721 CTCCTCACCG TCCACCAAAA CCTCCCAGCC CTCCCAGTCG ACGCCACCTC CGACGAGGTC
      781 CGTAAGgtat tttcctgcat ttttcaactg ggaaaatgaa agaaaatcga taatttcagA
      841 ACCTCATGGA CATGTTCCGT GACCGTCAAG CCTTCTCCGA GCACACCTGG AAGATGCTCC
      901 TCTCCGTCTG CCGTTCCTGG GCCGCCTGGT GCAAGCTCAA CAACCGTAAG TGGTTCCCAG
      961 CCGAGCCAGg taagttttct tatgggaaag aaggaaaaaa ccgagatttt acttgaaaaa
     1021 ttgaattttt cgcgggattt tcaccaaaaa ttgttgaata ttcattattt cacgctgtaa
     1081 aacaaaaaaa aaaaaaatca aaaactacgt tgaaatcgcg tttttaagcg aattttcttc
     1141 agaattgcca gattttaacc ccaaattttg cagtttttaa ataaaatttc accttttcgg
     1201 ctcaaattgt agattttcct gaaaatttag tacaaaaaac aatttcctcg taaatttttc
     1261 aaatagattt tcagAGGACG TCCGTGACTA CCTCCTCTAC CTCCAAGCCC GTGGACTCGC
     1321 CGTCAAGACC ATCCAACAAC ACCTCGGACA ACTCAACATG CTCCACCGTC GTTCCGGACT
     1381 CCCACGTCCA TCCGACTCCA ACGCCGTCTC CCTCGTCATG CGTCGTATCC GTAAGGAGAA
     1441 CGTCGACGCC GGAGAGCGTG CCAAGCAAGC CCTCGCCTTC GAGCGTACCG ACTTCGACCA
     1501 AGTCCGTTCC CTCATGGAGA ACTCCGACCG TTGCCAAGgt aagttatgtc tacctgcctg
     1561 cctaccgcct aaattttttg tgaagtttct tcaaaaaatc cagaaaaaaa aacaattttc
     1621 atacgatttt ttcccttaaa attgtgaatt ttcatgcttt ttagccccaa aagtcattat
     1681 ttgagaaaaa atttcataca aaaaagtttt gagaaataca caatttttta aatgtaattt
     1741 tcaaattttc aattttcaac tagaaaattc acaaaacttg taaattttgg accaaaacat
     1801 ttatacaatt actttttttg aatctaataa ctacaataac tacaaattta acattttcag
     1861 ACATCCGTAA CCTCGCCTTC CTCGGAATCG CCTACAACAC CCTCCTCCGT ATCGCCGAGA
     1921 TCGCCCGTAT CCGTGTCAAG GACATCTCCC GTACCGACGG AGGACGTATG CTCATCCACA
     1981 TCGGACGTAC CAAGACCCTC GTCTCCACCG CCGGAGTCGA GAAGGCCCTC TCCCTCGGAG
     2041 TCACCAAGCT CGTCGAGCGT TGGATCTCCG TCTCCGGAGT CGCCGACGAC CCAAACAACT
     2101 ACCTCTTCTG CCGTGTCCGT AAGgtaagtt ctttttttga aaagtgcagt ttgtagtcta
     2161 attttcattt attttctttt taaaaaacgc atcaattttt aaatattttg ggacaaaatc
     2221 cgaaaactgt actaatttgt agtttgtaaa attaaaaaaa aaacgcaaaa aaatgttttc
     2281 aaaaatgctt agaataaaaa taaaatttct aaaaaattga acaaaataaa catttaaaaa
     2341 ttcaaaaagt ttgaaaaaat gcaaagtttt ttaatgcaaa aaatatttaa tgtttaaaca
     2401 aatttaaaaa atgttgtaag aatatgttta gagacagttt ttaaatgtta aattgcaaaa
     2461 aaaaaaaagc aaaaaaaaat ttgaaaaatg taacagaaaa ttttaattaa aaaagtcgtg
     2521 tttttttcaa acctgcaatt ctttgtaatt ttatttataa agagaaacaa atcaaattgt
     2581 atattacgaa aaacgatact aaaattcgaa aatttgcggt tttttgcgta aaaaatacgg
     2641 ttccgtaatt ttcagAACGG AGTCGCCGCC CCATCCGCCA CCTCCCAACT CTCCACCCGT
     2701 GCCCTCGAGG GAATCTTCGA GGCCACCCAC CGTCTCATCT ACGGAGCCAA GGACGACTCC
     2761 GGACAACGTT ACCTCGCCTG GTCCGGACAC TCCGCCCGTG TCGGAGCCGC CCGTGACATG
     2821 GCCCGTGCCG GAGTCTCCAT CCCAGAGATC ATGCAAGCCG GAGGATGGAC CAACGTCAAC
     2881 ATCGTCATGA ACTACATCCG TAACCTCGAC TCCGAGACGG GAGCCATGGT CCGTCTCCTC
     2941 GAGGACGGAG ACTAGaccca gctttCTTGT ACAAAGTGGg ataaatgcaa aatcctttca
     3001 agcattccct tcttctctat cactcttctt tctttttgtc aaaaaattct ctcgctaatt
     3061 tatttgcttt tttaatgtta ttattttatg actttttata gtcactgaaa agtttgcatc
     3121 tgagtgaagt gaatgctatc aaaatgtgat tctgtctgat gtactttcac aatctctctt
     3181 caattccatt ttgaagtgct ttaaacccga aaggttgaga aaaatgcgag cgctcaaata
     3241 tttgtattgt gttcgttgag tgacccaaca aaaagaggaa actttattgt gccgccaaga
     3301 aaaaagtctc aCAACTTTat tatacatagt tgataattca ctggccgtcg ttttacaacg
     3361 tcgtgactgg gaaaaccctg gcgttaccca acttaatcgc cttgcagcac atcccccttt
     3421 cgccagctgg cgtaatagcg aagaggcccg caccgatcgc ccttcccaac agttgcgcag
     3481 cctgaatggc gaatggcgcc tgatgcggta ttttctcctt acgcatctgt gcggtatttc
     3541 acaccgcata tggtgcactc tcagtacaat ctgctctgat gccgcatagt taagccagcc
     3601 ccgacacccg ccaacacccg ctgacgcgcc ctgacgggct tgtctgctcc cggcatccgc
     3661 ttacagacaa gctgtgaccg tctccgggag ctgcatgtgt cagaggtttt caccgtcatc
     3721 accgaaacgc gcgagacgaa agggcctcgt gatacgccta tttttatagg ttaatgtcat
     3781 gataataatg gtttcttaga cgtcaggtgg cacttttcgg ggaaatgtgc gcggaacccc
     3841 tatttgttta tttttctaaa tacattcaaa tatgtatccg ctcatgagac aataaccctg
     3901 ataaatgctt caataatatt gaaaaaggaa gagtatgagt attcaacatt tccgtgtcgc
     3961 ccttattccc ttttttgcgg cattttgcct tcctgttttt gctcacccag aaacgctggt
     4021 gaaagtaaaa gatgctgaag atcagttggg tgcacgagtg ggttacatcg aactggatct
     4081 caacagcggt aagatccttg agagttttcg ccccgaagaa cgttttccaa tgatgagcac
     4141 ttttaaagtt ctgctatgtg gcgcggtatt atcccgtatt gacgccgggc aagagcaact
     4201 cggtcgccgc atacactatt ctcagaatga cttggttgag tactcaccag tcacagaaaa
     4261 gcatcttacg gatggcatga cagtaagaga attatgcagt gctgccataa ccatgagtga
     4321 taacactgcg gccaacttac ttctgacaac gatcggagga ccgaaggagc taaccgcttt
     4381 tttgcacaac atgggggatc atgtaactcg ccttgatcgt tgggaaccgg agctgaatga
     4441 agccatacca aacgacgagc gtgacaccac gatgcctgta gcaatggcaa caacgttgcg
     4501 caaactatta actggcgaac tacttactct agcttcccgg caacaattaa tagactggat
     4561 ggaggcggat aaagttgcag gaccacttct gcgctcggcc cttccggctg gctggtttat
     4621 tgctgataaa tctggagccg gtgagcgtgg gtctcgcggt atcattgcag cactggggcc
     4681 agatggtaag ccctcccgta tcgtagttat ctacacgacg gggagtcagg caactatgga
     4741 tgaacgaaat agacagatcg ctgagatagg tgcctcactg attaagcatt ggtaactgtc
     4801 agaccaagtt tactcatata tactttagat tgatttaaaa cttcattttt aatttaaaag
     4861 gatctaggtg aagatccttt ttgataatct catgaccaaa atcccttaac gtgagttttc
     4921 gttccactga gcgtcagacc ccgtagaaaa gatcaaagga tcttcttgag atcctttttt
     4981 tctgcgcgta atctgctgct tgcaaacaaa aaaaccaccg ctaccagcgg tggtttgttt
     5041 gccggatcaa gagctaccaa ctctttttcc gaaggtaact ggcttcagca gagcgcagat
     5101 accaaatact gtccttctag tgtagccgta gttaggccac cacttcaaga actctgtagc
     5161 accgcctaca tacctcgctc tgctaatcct gttaccagtg gctgctgcca gtggcgataa
     5221 gtcgtgtctt accgggttgg actcaagacg atagttaccg gataaggcgc agcggtcggg
     5281 ctgaacgggg ggttcgtgca cacagcccag cttggagcga acgacctaca ccgaactgag
     5341 atacctacag cgtgagctat gagaaagcgc cacgcttccc gaagggagaa aggcggacag
     5401 gtatccggta agcggcaggg tcggaacagg agagcgcacg agggagcttc cagggggaaa
     5461 cgcctggtat ctttatagtc ctgtcgggtt tcgccacctc tgacttgagc gtcgattttt
     5521 gtgatgctcg tcaggggggc ggagcctatg gaaaaacgcc agcaacgcgg cctttttacg
     5581 gttcctggtc ttttgctggc cttttgctca catgttcttt cctgcgttat cccctgattc
     5641 tgtggataac cgtattaccg cctttgagtg agctgatacc agcggataac aatttcaca
//
