# Supplementary material for: Modular safe-harbor transgene insertion for targeted single-copy and extrachromosomal array integration in Caenorhabditis elegans
Source: G3 (Bethesda). 2022 Jul 28;12(9):jkac184. doi: 10.1093/g3journal/jkac184 (PMC9434227; doi:10.1093/g3journal/jkac184)
Supplement: jkac184_File_S1 [file jkac184_file_s1.zip › pMDJ231 - pEXP[Phsp-16.41 Cas9 gpd-2 TagRFP-T(PATCs, myr) smu-1 UTR].gb]

LOCUS       pMDJ231___pEXP_P       10509 bp    DNA        circular     11-APR-2022
DEFINITION  .
ACCESSION   
VERSION     
SOURCE      .
  ORGANISM  .
COMMENT     El Mouridi et al. MosTI (submitted 2022)
COMMENT     www.wormbuilder.org
COMMENT     pMDJ231	Phsp-16.41::Cas9::gpd-2::TagRFP-T::smu-1
            UTR	AmpR		Three-fragment Gateway	This study
COMMENT     ApEinfo:methylated:1
FEATURES             Location/Qualifiers
     promoter        79..424
                     /locus_tag="Phsp-16.41"
                     /label="Phsp-16.41"
                     /ApEinfo_label="Phsp-16.41"
                     /ApEinfo_fwdcolor="#ff8000"
                     /ApEinfo_revcolor="#ff8000"
                     /ApEinfo_graphicformat="arrow_data {{0 1 2 0 0 -1} {} 0}
                     width 5 offset 0"
     terminator      4906..4908
                     /locus_tag="stop"
                     /label="stop"
                     /ApEinfo_label="stop"
                     /ApEinfo_fwdcolor="#ff0000"
                     /ApEinfo_revcolor="#ff0000"
                     /ApEinfo_graphicformat="arrow_data {{0 1 2 0 0 -1} {} 0}
                     width 5 offset 0"
     3'UTR           4909..5153
                     /locus_tag="gpd-2 operon intergenic"
                     /label="gpd-2 operon intergenic"
                     /ApEinfo_label="gpd-2 operon intergenic"
                     /ApEinfo_fwdcolor="#f76ca1"
                     /ApEinfo_revcolor="#f76ca1"
                     /ApEinfo_graphicformat="arrow_data {{0 1 2 0 0 -1} {} 0}
                     width 5 offset 0"
     primer_bind     complement(8171..8188)
                     /locus_tag="M13-fwd"
                     /label="M13-fwd"
                     /ApEinfo_label="M13-fwd"
                     /ApEinfo_fwdcolor="cyan"
                     /ApEinfo_revcolor="green"
                     /ApEinfo_graphicformat="arrow_data {{0 1 2 0 0 -1} {} 0}
                     width 5 offset 0"
     primer_bind     22..42
                     /locus_tag="M13-rev"
                     /label="M13-rev"
                     /ApEinfo_label="M13-rev"
                     /ApEinfo_fwdcolor="cyan"
                     /ApEinfo_revcolor="green"
                     /ApEinfo_graphicformat="arrow_data {{0 1 2 0 0 -1} {} 0}
                     width 5 offset 0"
     rep_origin      9721..10403
                     /locus_tag="ColE1 origin"
                     /label="ColE1 origin"
                     /ApEinfo_label="ColE1 origin"
                     /ApEinfo_fwdcolor="gray50"
                     /ApEinfo_revcolor="gray50"
                     /ApEinfo_graphicformat="arrow_data {{0 1 2 0 0 -1} {} 0}
                     width 5 offset 0"
     CDS             8259..8327
                     /locus_tag="LacZ alpha"
                     /label="LacZ alpha"
                     /ApEinfo_label="LacZ alpha"
                     /ApEinfo_fwdcolor="#6495ed"
                     /ApEinfo_revcolor="#6495ed"
                     /ApEinfo_graphicformat="arrow_data {{0 1 2 0 0 -1} {} 0}
                     width 5 offset 0"
     sig_peptide     5126..5133
                     /locus_tag="trans splice"
                     /label="trans splice"
                     /ApEinfo_label="trans splice"
                     /ApEinfo_fwdcolor="#ff0000"
                     /ApEinfo_revcolor="#ff0000"
                     /ApEinfo_graphicformat="arrow_data {{0 1 2 0 0 -1} {} 0}
                     width 5 offset 0"
     CDS             8766..9626
                     /locus_tag="ampR"
                     /label="ampR"
                     /ApEinfo_label="ampR"
                     /ApEinfo_fwdcolor="#ff6633"
                     /ApEinfo_revcolor="#ff6633"
                     /ApEinfo_graphicformat="arrow_data {{0 1 2 0 0 -1} {} 0}
                     width 5 offset 0"
     misc_feature    8696..8724
                     /locus_tag="AmpR promoter"
                     /label="AmpR promoter"
                     /ApEinfo_label="AmpR promoter"
                     /ApEinfo_fwdcolor="cyan"
                     /ApEinfo_revcolor="green"
                     /ApEinfo_graphicformat="arrow_data {{0 1 2 0 0 -1} {} 0}
                     width 5 offset 0"
     3'UTR           7155..8142
                     /locus_tag="smu-1 3'UTR"
                     /label="smu-1 3'UTR"
                     /ApEinfo_label="smu-1 3'UTR"
                     /ApEinfo_fwdcolor="#f76ca1"
                     /ApEinfo_revcolor="#f76ca1"
                     /ApEinfo_graphicformat="arrow_data {{0 1 2 0 0 -1} {} 0}
                     width 5 offset 0"
     CDS             join(5154..5222,5267..5489,5795..5931,6254..6448,
                     6981..7154)
                     /locus_tag="tagRFP-T (myristylated)"
                     /label="tagRFP-T (myristylated)"
                     /ApEinfo_label="tagRFP-T (myristylated)"
                     /ApEinfo_fwdcolor="#cc3333"
                     /ApEinfo_revcolor="#cc3333"
                     /ApEinfo_graphicformat="arrow_data {{0 1 2 0 0 -1} {} 0}
                     width 5 offset 0"
     CDS             join(453..530,584..1573,1625..2671,2723..3700,3752..4678,
                     4730..4879)
                     /locus_tag="Cas9"
                     /label="Cas9"
                     /ApEinfo_label="Cas9"
                     /ApEinfo_fwdcolor="#75d5ff"
                     /ApEinfo_revcolor="#7980ff"
                     /ApEinfo_graphicformat="arrow_data {{0 0.5 0 1 2 0 0 -1 0
                     -0.5} {} 0} width 5 offset 0"
ORIGIN
        1 CCAGCGgata acaatttcac acaggaaaca gctatgacca tgattacgcc aagctatcaa
       61 ctttgtatag aaaagttgga ttatagtttg aagatttcta atttcacaat tagagcaaat
      121 gttgttcggt atttattttc aacggtattt atactatttt ccaccttttt ctagaacatt
      181 cgagctgctt gttgcaaaag gagggcgact cacattcggt acatggaaaa gtagtgtaca
      241 caataaagag acccagatac attttccgtc tgcgtctctt tgcacccacc gggagtattt
      301 tcaaacgaat gcatctagga ccttctagaa cattctgtaa ggctgcagaa tgcgggtata
      361 taaggaaagc gggctcagag gaagccaaca cgctttgttc tagtgcatct aaaaaacttc
      421 gaaacaagtt tgtacaaaaa agcaggctaa aaATGGACAA AAAATACAGC ATCGGCCTTG
      481 ACATCGGAAC GAACTCCGTC GGATGGGCCG TCATCACCGA CGAGTACAAG gtattttcct
      541 gcatttttca actgggaaaa tgaaagaaaa tcgataattt cagGTCCCAT CCAAGAAGTT
      601 CAAGGTCCTC GGAAACACCG ACCGTCACTC CATCAAGAAG AACCTCATCG GAGCCCTCCT
      661 CTTCGACTCC GGAGAGACTG CCGAGGCCAC CCGTCTCAAG CGTACCGCCC GTCGTCGTTA
      721 CACCCGTCGT AAGAACCGTA TCTGCTACCT CCAAGAGATC TTCTCCAACG AGATGGCCAA
      781 GGTCGACGAC TCCTTCTTCC ACCGTCTCGA GGAGTCCTTC CTCGTCGAGG AGGACAAGAA
      841 GCACGAGCGT CACCCAATCT TCGGAAACAT CGTCGACGAG GTCGCCTACC ACGAGAAGTA
      901 CCCAACCATC TACCACCTCC GTAAGAAGCT CGTCGACTCC ACCGACAAGG CCGACCTCCG
      961 TCTCATCTAC CTCGCCCTCG CCCACATGAT CAAGTTCCGT GGACACTTCC TCATCGAGGG
     1021 TGACCTCAAC CCAGACAACT CCGACGTCGA CAAGCTCTTC ATCCAACTCG TCCAAACCTA
     1081 CAACCAACTC TTCGAGGAGA ACCCAATCAA CGCCTCCGGA GTCGACGCCA AGGCCATCCT
     1141 CTCCGCCCGT CTCTCCAAGT CCCGTCGTCT CGAGAACCTC ATCGCCCAAC TCCCAGGAGA
     1201 GAAGAAGAAC GGACTCTTCG GAAACCTCAT CGCCCTCTCC CTCGGACTCA CCCCAAACTT
     1261 CAAGTCCAAC TTCGACCTCG CCGAGGACGC CAAGCTCCAA CTCTCCAAGG ACACCTACGA
     1321 CGACGACCTC GACAACCTCC TCGCCCAAAT CGGTGACCAA TACGCCGACC TCTTCCTCGC
     1381 CGCCAAGAAC CTCTCCGACG CCATCCTCCT CTCCGACATC CTCCGTGTCA ACACCGAGAT
     1441 CACCAAGGCC CCACTCTCCG CCTCCATGAT CAAGCGTTAC GACGAGCACC ACCAAGACCT
     1501 CACCCTCCTC AAGGCCCTCG TCCGTCAACA ACTCCCAGAG AAGTACAAGG AGATCTTCTT
     1561 CGACCAATCC AAGgtaagtt ttctagagac ctttactaac taactaggtc tcatagattt
     1621 tcagAACGGA TACGCCGGAT ACATCGACGG AGGAGCCTCC CAAGAGGAGT TCTACAAGTT
     1681 CATCAAGCCA ATCCTCGAGA AGATGGACGG AACCGAGGAG CTCCTCGTCA AGCTCAACCG
     1741 TGAGGACCTC CTCCGTAAGC AACGTACCTT CGACAACGGA TCCATCCCAC ACCAAATCCA
     1801 CCTCGGAGAG CTCCACGCCA TCCTCCGTCG TCAAGAGGAC TTCTACCCAT TCCTCAAGGA
     1861 CAACCGTGAG AAGATCGAGA AGATCCTCAC CTTCCGTATC CCATACTACG TCGGACCACT
     1921 CGCCCGTGGA AACTCCCGTT TCGCCTGGAT GACCCGTAAG TCCGAGGAGA CTATCACCCC
     1981 ATGGAACTTC GAGGAGGTCG TCGACAAGGG AGCCTCCGCC CAATCCTTCA TCGAGCGTAT
     2041 GACCAACTTC GACAAGAACC TCCCAAACGA GAAGGTCCTC CCAAAGCACT CCCTCCTCTA
     2101 CGAGTACTTC ACCGTCTACA ACGAGCTCAC CAAGGTCAAG TACGTCACCG AGGGAATGCG
     2161 TAAGCCAGCC TTCCTCTCCG GAGAGCAAAA GAAGGCCATC GTCGACCTCC TCTTCAAGAC
     2221 CAACCGTAAG GTCACCGTCA AGCAACTCAA GGAGGACTAC TTCAAGAAGA TCGAGTGCTT
     2281 CGACTCCGTC GAGATCTCCG GAGTCGAGGA CCGTTTCAAC GCCTCCCTCG GAACCTACCA
     2341 CGACCTCCTC AAGATCATCA AGGACAAGGA CTTCCTCGAC AACGAGGAGA ACGAGGACAT
     2401 CCTCGAGGAC ATCGTCCTCA CCCTCACCCT CTTCGAGGAC CGTGAGATGA TCGAGGAGCG
     2461 TCTCAAGACC TACGCCCACC TCTTCGACGA CAAGGTCATG AAGCAACTCA AGCGTCGTCG
     2521 TTACACCGGA TGGGGACGTC TCTCCCGTAA GCTCATCAAC GGAATCCGTG ACAAGCAATC
     2581 CGGAAAGACC ATCCTCGACT TCCTCAAGTC CGACGGATTC GCCAACCGTA ACTTCATGCA
     2641 ACTCATCCAC GACGACTCCC TCACCTTCAA Ggtaagttat gtagagacct ttactaacta
     2701 actaggtctc aaacattttc agGAGGACAT CCAAAAGGCC CAAGTCTCCG GACAAGGAGA
     2761 CTCCCTCCAC GAGCACATCG CCAACCTCGC CGGATCCCCA GCCATCAAGA AGGGAATCCT
     2821 CCAAACCGTC AAGGTCGTCG ACGAGCTCGT CAAGGTCATG GGACGTCACA AGCCAGAGAA
     2881 CATCGTCATC GAGATGGCCC GTGAGAACCA AACCACCCAA AAGGGACAAA AGAACTCCCG
     2941 TGAGCGTATG AAGCGTATCG AGGAGGGAAT CAAGGAGCTC GGATCCCAAA TCCTCAAGGA
     3001 GCACCCAGTC GAGAACACCC AACTCCAAAA CGAGAAGCTC TACCTCTACT ACCTCCAAAA
     3061 CGGACGTGAC ATGTACGTCG ACCAAGAGCT CGACATCAAC CGTCTCTCCG ACTACGACGT
     3121 CGACCACATC GTCCCACAAT CCTTCCTCAA GGACGACTCC ATCGACAACA AGGTCCTCAC
     3181 CCGTTCCGAC AAGAACCGTG GAAAGTCCGA CAACGTCCCA TCCGAGGAGG TCGTCAAGAA
     3241 GATGAAGAAC TACTGGCGTC AACTCCTCAA CGCCAAGCTC ATCACCCAAC GTAAGTTCGA
     3301 CAACCTCACC AAGGCCGAGC GTGGAGGACT CTCCGAGCTC GACAAGGCCG GATTCATCAA
     3361 GCGTCAACTC GTCGAGACTC GTCAAATCAC CAAGCACGTC GCCCAAATCC TCGACTCCCG
     3421 TATGAACACC AAGTACGACG AGAACGACAA GCTCATCCGT GAGGTCAAGG TCATCACCCT
     3481 CAAGTCCAAG CTCGTCTCCG ACTTCCGTAA GGACTTCCAA TTCTACAAGG TCCGTGAGAT
     3541 CAACAACTAC CACCACGCCC ACGACGCCTA CCTCAACGCC GTCGTCGGAA CCGCCCTCAT
     3601 CAAGAAGTAC CCAAAGCTCG AGTCCGAGTT CGTCTACGGA GACTACAAGG TCTACGACGT
     3661 CCGTAAGATG ATCGCCAAGT CCGAGCAAGA GATCGGAAAG gtaagttctt tagagacctt
     3721 tactaactaa ctaggtctca gtaattttca gGCCACCGCC AAGTACTTCT TCTACTCCAA
     3781 CATCATGAAC TTCTTCAAGA CCGAGATCAC CCTCGCCAAC GGAGAGATCC GTAAGCGTCC
     3841 ACTCATCGAG ACTAACGGAG AGACTGGAGA GATCGTCTGG GACAAGGGAC GTGACTTCGC
     3901 CACCGTCCGT AAGGTCCTCT CCATGCCACA AGTCAACATC GTCAAGAAGA CCGAGGTCCA
     3961 AACCGGAGGA TTCTCCAAGG AGTCCATCCT CCCAAAGCGT AACTCCGACA AGCTCATCGC
     4021 CCGTAAGAAG GACTGGGACC CAAAGAAGTA CGGAGGATTC GACTCCCCAA CCGTCGCCTA
     4081 CTCCGTCCTC GTCGTCGCCA AGGTCGAGAA GGGAAAGTCC AAGAAGCTCA AGTCCGTCAA
     4141 GGAGCTCCTC GGAATCACCA TCATGGAGCG TTCCTCCTTC GAGAAGAACC CAATCGACTT
     4201 CCTCGAGGCC AAGGGATACA AGGAGGTCAA GAAGGACCTC ATCATCAAGC TCCCAAAGTA
     4261 CTCCCTCTTC GAGCTCGAGA ACGGACGTAA GCGTATGCTC GCCTCCGCCG GAGAGCTCCA
     4321 AAAGGGAAAC GAGCTCGCCC TCCCATCCAA GTACGTCAAC TTCCTCTACC TCGCCTCCCA
     4381 CTACGAGAAG CTCAAGGGAT CCCCAGAGGA CAACGAGCAA AAGCAACTCT TCGTCGAGCA
     4441 ACACAAGCAC TACCTCGACG AGATCATCGA GCAAATCTCC GAGTTCTCCA AGCGTGTCAT
     4501 CCTCGCCGAC GCCAACCTCG ACAAGGTCCT CTCCGCCTAC AACAAGCACC GTGACAAGCC
     4561 AATCCGTGAG CAAGCCGAGA ACATCATCCA CCTCTTCACC CTCACCAACC TCGGAGCCCC
     4621 AGCCGCCTTC AAGTACTTCG ACACCACCAT CGACCGTAAG CGTTACACCT CCACCAAGgt
     4681 aagttcataa gagaccttta ctaactaact aggtctcaga atttttcagG AGGTCCTCGA
     4741 CGCCACCCTC ATCCACCAAT CCATCACCGG ACTCTACGAG ACTCGTATCG ACCTCTCCCA
     4801 ACTCGGAGGA GACGGAGGAT CCGGACCACC AAAGAAGAAG CGTAAGGTCT ACCCATACGA
     4861 CGTCCCAGAC TACGCCTAAa cccagctttc ttgtacaaag tggCCTAAgc tgtctcatcc
     4921 tactttcacc tagttaactg cttgtcttaa aatctatgct tctctttagt atctaaaatt
     4981 ttcctagaag cttacaagta tataaatggt ctcttctcaa taaaggttgt atatttattc
     5041 atcttattga atctgccatt tcctcgtttt tgcgagttta tataccttcc aattttcttt
     5101 ctattgtatt ttcaacttct aattttaatt cagggaaact gcttcaacgc atcATGGGTT
     5161 GTACCATGTC ACAGGAAGAG CGTGCCGCTC TTGAAAGATC ACGAATGTCC TCAGTCTCCA
     5221 AGgtaacact tagtttttgt tgctctgttt aaaaattaat tttaagGGAG AGGAGCTCAT
     5281 CAAGGAGAAC ATGCACATGA AGCTCTACAT GGAGGGAACC GTCAACAACC ACCACTTCAA
     5341 GTGCACCTCC GAGGGAGAGG GAAAGCCATA CGAGGGAACC CAAACCATGC GTATCAAGGT
     5401 CGTCGAGGGA GGACCACTCC CATTCGCCTT CGACATCCTC GCCACCTCCT TCATGTACGG
     5461 ATCGCGTACC TTCATCAACC ACACCCAAGg taagttttct tatgggaaag aaggaaaaaa
     5521 ccgagatttt acttgaaaaa ttgaattttt cgcgggattt tcaccaaaaa ttgttgaata
     5581 ttcattattt cacgctgtaa aacaaaaaaa aaaaaaatca aaaactacgt tgaaatcgcg
     5641 tttttaagcg aattttcttc agaattgcca gattttaacc ccaaattttg cagtttttaa
     5701 ataaaatttc accttttcgg ctcaaattgt agattttcct gaaaatttag tacaaaaaac
     5761 aatttcctcg taaatttttc aaatagattt tcagGAATCC CAGACTTCTT CAAGCAATCC
     5821 TTCCCAGAGG GATTCACCTG GGAGCGTGTC ACCACCTACG AGGACGGAGG AGTCCTCACC
     5881 GCCACCCAAG ACACCTCCCT CCAAGACGGA TGCCTCATCT ACAACGTCAA Ggtaagttat
     5941 gtctacctgc ctgcctaccg cctaaatttt ttgtgaagtt tcttcaaaaa atccagaaaa
     6001 aaaaacaatt ttcatacgat tttttccctt aaaattgtga attttcatgc tttttagccc
     6061 caaaagtcat tatttgagaa aaaatttcat acaaaaaagt tttgagaaat acacaatttt
     6121 ttaaatgtaa ttttcaaatt ttcaattttc aactagaaaa ttcacaaaac ttgtaaattt
     6181 tggaccaaaa catttataca attacttttt ttgaatctaa taactacaat aactacaaat
     6241 ttaacatttt cagATCCGTG GAGTCAACTT CCCATCCAAC GGACCAGTCA TGCAAAAGAA
     6301 GACCCTCGGA TGGGAGGCCA ACACCGAGAT GCTCTACCCA GCCGACGGAG GACTGGAGGG
     6361 ACGTACCGAC ATGGCCCTCA AGCTCGTCGG AGGAGGACAC CTCATCTGCA ACTTCAAGAC
     6421 CACCTACCGT TCCAAGAAGC CAGCCAAGgt aagttctttt tttgaaaagt gcagtttgta
     6481 gtctaatttt catttatttt ctttttaaaa aacgcatcaa tttttaaata ttttgggaca
     6541 aaatccgaaa actgtactaa tttgtagttt gtaaaattaa aaaaaaaacg caaaaaaatg
     6601 ttttcaaaaa tgcttagaat aaaaataaaa tttctaaaaa attgaacaaa ataaacattt
     6661 aaaaattcaa aaagtttgaa aaaatgcaaa gttttttaat gcaaaaaata tttaatgttt
     6721 aaacaaattt aaaaaatgtt gtaagaatat gtttagagac agtttttaaa tgttaaattg
     6781 caaaaaaaaa aaagcaaaaa aaaatttgaa aaatgtaaca gaaaatttta attaaaaaag
     6841 tcgtgttttt ttcaaacctg caattctttg taattttatt tataaagaga aacaaatcaa
     6901 attgtatatt acgaaaaacg atactaaaat tcgaaaattt gcggtttttt gcgtaaaaaa
     6961 tacggttccg taattttcag AACCTCAAGA TGCCAGGAGT CTACTACGTC GACCACCGTC
     7021 TGGAGCGTAT CAAGGAGGCC GACAAGGAGA CGTACGTCGA GCAACACGAG GTCGCCGTCG
     7081 CCCGTTACTG CGACCTCCCA TCCAAGCTCG GACACAAGCT CAACGGAATG GACGAGCTCT
     7141 ACAAGTCGGG ATAAttttcc ccagatttcc ccacgatttt ttttgacatt tttatgaaaa
     7201 ttttctctaa aagttacccc tattttgttt agactgatct cttattttat ccaatgtttc
     7261 aaatttttga aattgctcga aaattccaat tttcacatat ttttgttgat tttttcgcca
     7321 ttttcccctg ataaattaac ttatttttgc aattttttct ttcgaaaaaa tattggtttc
     7381 tcatcaccat ttatcctttt ttttatggag ttaaaaattg ttaaaaaaat ttaatttttt
     7441 ttctaatttt agagtcaaaa cgggttcgaa tctagagcgt agctgtacga ttttttggcg
     7501 atttttgcgg ttttctggtg agttttttta aagttatttt tttgaaaaaa attcttgaaa
     7561 ataaaaggaa attgttttaa aaaaaaattt caaagaaaaa attttgaaaa aattgaaaca
     7621 ttttttttat tttgaccaaa aatattgaaa attaattaac attttttttt ggaaagttaa
     7681 tttttaatac aaatttttta aatttatttt acaaaaaaaa ttgaatttct gtgaaaaatc
     7741 agttttccag tacataatga tttgaccaaa aaaaattgaa aaaaatgatt ttttaaaatt
     7801 aaaaatacca taaaatgctg aaaattcaga aaaataagta aattttaaaa aattctggaa
     7861 aaacatctaa aaacccccca aatataatat tttggaccct tttattttct gctcgacatc
     7921 tcaaatatcc tccaattttt cgcttttttg attaattgaa agcatagtgg gggcaggtgt
     7981 tataggacac ccttccctcc acttttttgg agcatttttc aaagctcttc cgagagcaga
     8041 agcttctcaa tttttccacc ccaaaagttt gaaattctgc caaaaaatct cgcattttaa
     8101 caatttttcg agatgtttca cgTCCTTTTC ATTGCGATTT CCcaacttta ttatacatag
     8161 ttgataattc actggccgtc gttttacaac gtcgtgactg ggaaaaccct ggcgttaccc
     8221 aacttaatcg ccttgcagca catccccctt tcgccagctg gcgtaatagc gaagaggccc
     8281 gcaccgatcg cccttcccaa cagttgcgca gcctgaatgg cgaatggcgc ctgatgcggt
     8341 attttctcct tacgcatctg tgcggtattt cacaccgcat atggtgcact ctcagtacaa
     8401 tctgctctga tgccgcatag ttaagccagc cccgacaccc gccaacaccc gctgacgcgc
     8461 cctgacgggc ttgtctgctc ccggcatccg cttacagaca agctgtgacc gtctccggga
     8521 gctgcatgtg tcagaggttt tcaccgtcat caccgaaacg cgcgagacga aagggcctcg
     8581 tgatacgcct atttttatag gttaatgtca tgataataat ggtttcttag acgtcaggtg
     8641 gcacttttcg gggaaatgtg cgcggaaccc ctatttgttt atttttctaa atacattcaa
     8701 atatgtatcc gctcatgaga caataaccct gataaatgct tcaataatat tgaaaaagga
     8761 agagtatgag tattcaacat ttccgtgtcg cccttattcc cttttttgcg gcattttgcc
     8821 ttcctgtttt tgctcaccca gaaacgctgg tgaaagtaaa agatgctgaa gatcagttgg
     8881 gtgcacgagt gggttacatc gaactggatc tcaacagcgg taagatcctt gagagttttc
     8941 gccccgaaga acgttttcca atgatgagca cttttaaagt tctgctatgt ggcgcggtat
     9001 tatcccgtat tgacgccggg caagagcaac tcggtcgccg catacactat tctcagaatg
     9061 acttggttga gtactcacca gtcacagaaa agcatcttac ggatggcatg acagtaagag
     9121 aattatgcag tgctgccata accatgagtg ataacactgc ggccaactta cttctgacaa
     9181 cgatcggagg accgaaggag ctaaccgctt ttttgcacaa catgggggat catgtaactc
     9241 gccttgatcg ttgggaaccg gagctgaatg aagccatacc aaacgacgag cgtgacacca
     9301 cgatgcctgt agcaatggca acaacgttgc gcaaactatt aactggcgaa ctacttactc
     9361 tagcttcccg gcaacaatta atagactgga tggaggcgga taaagttgca ggaccacttc
     9421 tgcgctcggc ccttccggct ggctggttta ttgctgataa atctggagcc ggtgagcgtg
     9481 gctctcgcgg tatcattgca gcactggggc cagatggtaa gccctcccgt atcgtagtta
     9541 tctacacgac ggggagtcag gcaactatgg atgaacgaaa tagacagatc gctgagatag
     9601 gtgcctcact gattaagcat tggtaactgt cagaccaagt ttactcatat atactttaga
     9661 ttgatttaaa acttcatttt taatttaaaa ggatctaggt gaagatcctt tttgataatc
     9721 tcatgaccaa aatcccttaa cgtgagtttt cgttccactg agcgtcagac cccgtagaaa
     9781 agatcaaagg atcttcttga gatccttttt ttctgcgcgt aatctgctgc ttgcaaacaa
     9841 aaaaaccacc gctaccagcg gtggtttgtt tgccggatca agagctacca actctttttc
     9901 cgaaggtaac tggcttcagc agagcgcaga taccaaatac tgtccttcta gtgtagccgt
     9961 agttaggcca ccacttcaag aactctgtag caccgcctac atacctcgct ctgctaatcc
    10021 tgttaccagt ggctgctgcc agtggcgata agtcgtgtct taccgggttg gactcaagac
    10081 gatagttacc ggataaggcg cagcggtcgg gctgaacggg gggttcgtgc acacagccca
    10141 gcttggagcg aacgacctac accgaactga gatacctaca gcgtgagcta tgagaaagcg
    10201 ccacgcttcc cgaagggaga aaggcggaca ggtatccggt aagcggcagg gtcggaacag
    10261 gagagcgcac gagggagctt ccagggggaa acgcctggta tctttatagt cctgtcgggt
    10321 ttcgccacct ctgacttgag cgtcgatttt tgtgatgctc gtcagggggg cggagcctat
    10381 ggaaaaacgc cagcaacgcg gcctttttac ggttcctggt cttttgctgg ccttttGCTC
    10441 ACATGTTCTT TCCTGCgtta tcccctgatt ctgtggataa ccgtattacc gccttTGAGT
    10501 GAGCTGATA     
//
