# Supplementary material for: Modular safe-harbor transgene insertion for targeted single-copy and extrachromosomal array integration in Caenorhabditis elegans
Source: G3 (Bethesda). 2022 Jul 28;12(9):jkac184. doi: 10.1093/g3journal/jkac184 (PMC9434227; doi:10.1093/g3journal/jkac184)
Supplement: jkac184_File_S1 [file jkac184_file_s1.zip › pSEM203 - MosTI landing site chr II.gb]

LOCUS       pSEM203___MosTI_        6569 bp    DNA        circular     11-APR-2022
DEFINITION  .
COMMENT     El Mouridi et al. MosTI (submitted 2022)
COMMENT     www.wormbuilder.org
COMMENT     pSEM203	Landing cassette MosTI  Chr II  (unc-119)	AmpR		Gene
            synthesis and Golden-Gate assembly
COMMENT     ApEinfo:methylated:1
FEATURES             Location/Qualifiers
     misc_feature    2368..2384
                     /locus_tag="ttTi5605 sgRNA"
                     /label="ttTi5605 sgRNA"
                     /ApEinfo_label="ttTi5605 sgRNA"
                     /ApEinfo_fwdcolor="#ffef86"
                     /ApEinfo_revcolor="#ffef86"
                     /ApEinfo_graphicformat="arrow_data {{0 0.5 0 1 2 0 0 -1 0
                     -0.5} {} 0} width 5 offset 0"
     misc_recomb     2403..2436
                     /locus_tag="LoxP"
                     /label="LoxP"
                     /ApEinfo_label="LoxP"
                     /ApEinfo_fwdcolor="#d59687"
                     /ApEinfo_revcolor="#d59687"
                     /ApEinfo_graphicformat="arrow_data {{0 0.5 0 1 2 0 0 -1 0
                     -0.5} {} 0} width 5 offset 0"
     protein_bind    complement(851..875)
                     /locus_tag="attB1"
                     /label="attB1"
                     /ApEinfo_label="attB1"
                     /ApEinfo_fwdcolor="#ff9ccd"
                     /ApEinfo_revcolor="#ff9ccd"
                     /ApEinfo_graphicformat="arrow_data {{0 0.5 0 1 2 0 0 -1 0
                     -0.5} {} 0} width 5 offset 0"
     misc_feature    2437..3894
                     /locus_tag="syn-unc-119(+)"
                     /label="syn-unc-119(+)"
                     /ApEinfo_label="syn-unc-119(+)"
                     /ApEinfo_fwdcolor="#84b0dc"
                     /ApEinfo_revcolor="#84b0dc"
                     /ApEinfo_graphicformat="arrow_data {{0 0.5 0 1 2 0 0 -1 0
                     -0.5} {} 0} width 5 offset 0"
     promoter        complement(1836..1940)
                     /locus_tag="AmpR promoter"
                     /label="AmpR promoter"
                     /ApEinfo_label="AmpR promoter"
                     /ApEinfo_fwdcolor="#ffef86"
                     /ApEinfo_revcolor="#ffef86"
                     /ApEinfo_graphicformat="arrow_data {{0 1 2 0 0 -1} {} 0}
                     width 5 offset 0"
     misc_feature    4176..5850
                     /locus_tag="partial cbr-unc-119(+)"
                     /label="partial cbr-unc-119(+)"
                     /ApEinfo_label="partial cbr-unc-119(+)"
                     /ApEinfo_fwdcolor="#cc66ff"
                     /ApEinfo_revcolor="#cc66ff"
                     /ApEinfo_graphicformat="arrow_data {{0 0.5 0 1 2 0 0 -1 0
                     -0.5} {} 0} width 5 offset 0"
     misc_feature    6212..6458
                     /locus_tag="RH ttTi5605 (Esp3i)"
                     /label="RH ttTi5605 (Esp3i)"
                     /ApEinfo_label="RH ttTi5605 (Esp3i)"
                     /ApEinfo_fwdcolor="#b1ff67"
                     /ApEinfo_revcolor="#b1ff67"
                     /ApEinfo_graphicformat="arrow_data {{0 0.5 0 1 2 0 0 -1 0
                     -0.5} {} 0} width 5 offset 0"
     rep_origin      complement(146..734)
                     /locus_tag="ori"
                     /label="ori"
                     /ApEinfo_label="ori"
                     /ApEinfo_fwdcolor="#b4abac"
                     /ApEinfo_revcolor="#b4abac"
                     /ApEinfo_graphicformat="arrow_data {{0 0.5 0 1 2 0 0 -1 0
                     -0.5} {} 0} width 5 offset 0"
     misc_recomb     4134..4167
                     /locus_tag="LoxP(1)"
                     /label="LoxP(1)"
                     /ApEinfo_label="LoxP"
                     /ApEinfo_fwdcolor="#d59687"
                     /ApEinfo_revcolor="#d59687"
                     /ApEinfo_graphicformat="arrow_data {{0 0.5 0 1 2 0 0 -1 0
                     -0.5} {} 0} width 5 offset 0"
     misc_feature    2135..2384
                     /locus_tag="LH ttTi5605 (Esp3I)"
                     /label="LH ttTi5605 (Esp3I)"
                     /ApEinfo_label="LH ttTi5605 (Esp3I)"
                     /ApEinfo_fwdcolor="#b1ff67"
                     /ApEinfo_revcolor="#b1ff67"
                     /ApEinfo_graphicformat="arrow_data {{0 0.5 0 1 2 0 0 -1 0
                     -0.5} {} 0} width 5 offset 0"
     CDS             5319..5430
                     /locus_tag="cbr-unc-119 exons 3/4"
                     /label="cbr-unc-119 exons 3/4"
                     /ApEinfo_label="cbr-unc-119 exons 3/4"
                     /ApEinfo_fwdcolor="#8000ff"
                     /ApEinfo_revcolor="#8000ff"
                     /ApEinfo_graphicformat="arrow_data {{0 0.5 0 1 2 0 0 -1 0
                     -0.5} {} 0} width 5 offset 0"
     primer_bind     2054..2070
                     /locus_tag="M13 fwd"
                     /label="M13 fwd"
                     /ApEinfo_label="M13 fwd"
                     /ApEinfo_fwdcolor="#b1ff67"
                     /ApEinfo_revcolor="#b1ff67"
                     /ApEinfo_graphicformat="arrow_data {{0 0.5 0 1 2 0 0 -1 0
                     -0.5} {} 0} width 5 offset 0"
     CDS             5474..5850
                     /locus_tag="cbr-unc-119 exons 3/4(1)"
                     /label="cbr-unc-119 exons 3/4(1)"
                     /ApEinfo_label="cbr-unc-119 exons 3/4"
                     /ApEinfo_fwdcolor="#8000ff"
                     /ApEinfo_revcolor="#8000ff"
                     /ApEinfo_graphicformat="arrow_data {{0 0.5 0 1 2 0 0 -1 0
                     -0.5} {} 0} width 5 offset 0"
     misc_feature    5896..6195
                     /locus_tag="Random sequence - no in frame stop and no
                     polyAconsensus"
                     /label="Random sequence - no in frame stop and no
                     polyAconsensus"
                     /ApEinfo_label="Random sequence - no in frame stop and no
                     polyAconsensus"
                     /ApEinfo_fwdcolor="#85dae9"
                     /ApEinfo_revcolor="#85dae9"
                     /ApEinfo_graphicformat="arrow_data {{0 0.5 0 1 2 0 0 -1 0
                     -0.5} {} 0} width 5 offset 0"
     misc_feature    2101..2122
                     /locus_tag="Uni_9 F"
                     /label="Uni_9 F"
                     /ApEinfo_label="Uni_9 F"
                     /ApEinfo_fwdcolor="#cc66ff"
                     /ApEinfo_revcolor="#cc66ff"
                     /ApEinfo_graphicformat="arrow_data {{0 0.5 0 1 2 0 0 -1 0
                     -0.5} {} 0} width 5 offset 0"
     CDS             5164..5220
                     /locus_tag="cbr-unc-119 exons 3/4(2)"
                     /label="cbr-unc-119 exons 3/4(2)"
                     /ApEinfo_label="cbr-unc-119 exons 3/4"
                     /ApEinfo_fwdcolor="#8000ff"
                     /ApEinfo_revcolor="#8000ff"
                     /ApEinfo_graphicformat="arrow_data {{0 0.5 0 1 2 0 0 -1 0
                     -0.5} {} 0} width 5 offset 0"
     misc_feature    6471..6491
                     /locus_tag="Uni_9 R"
                     /label="Uni_9 R"
                     /ApEinfo_label="Uni_9 R"
                     /ApEinfo_fwdcolor="#cc66ff"
                     /ApEinfo_revcolor="#cc66ff"
                     /ApEinfo_graphicformat="arrow_data {{0 0.5 0 1 2 0 0 -1 0
                     -0.5} {} 0} width 5 offset 0"
     misc_feature    complement(5865..5884)
                     /locus_tag="sgRNA insertion"
                     /label="sgRNA insertion"
                     /ApEinfo_label="sgRNA insertion"
                     /ApEinfo_fwdcolor="#ff9ccd"
                     /ApEinfo_revcolor="#ff9ccd"
                     /ApEinfo_graphicformat="arrow_data {{0 0.5 0 1 2 0 0 -1 0
                     -0.5} {} 0} width 5 offset 0"
     primer_bind     complement(6527..6543)
                     /locus_tag="M13 rev"
                     /label="M13 rev"
                     /ApEinfo_label="M13 rev"
                     /ApEinfo_fwdcolor="#b1ff67"
                     /ApEinfo_revcolor="#b1ff67"
                     /ApEinfo_graphicformat="arrow_data {{0 0.5 0 1 2 0 0 -1 0
                     -0.5} {} 0} width 5 offset 0"
     CDS             complement(975..1835)
                     /locus_tag="AmpR"
                     /label="AmpR"
                     /ApEinfo_label="AmpR"
                     /ApEinfo_fwdcolor="#0080ff"
                     /ApEinfo_revcolor="#0080ff"
                     /ApEinfo_graphicformat="arrow_data {{0 0.5 0 1 2 0 0 -1 0
                     -0.5} {} 0} width 5 offset 0"
ORIGIN
        1 CACAATCCTA TTCCGCGCTA TCCGACAATC TCCAAGACAT TAGGTGGAGT TCAGTTCGGC
       61 GTATGGCATA TGTCGCTGGA AAGAACATGT GAGCAAAAGG CCAGCAAAAG GCCAGGAACC
      121 GTAAAAAGGC CGCGTTGCTG GCGTTTTTCC ATAGGCTCCG CCCCCCTGAC GAGCATCACA
      181 AAAATCGACG CTCAAGTCAG AGGTGGCGAA ACCCGACAGG ACTATAAAGA TACCAGGCGT
      241 TTCCCCCTGG AAGCTCCCTC GTGCGCTCTC CTGTTCCGAC CCTGCCGCTT ACCGGATACC
      301 TGTCCGCCTT TCTCCCTTCG GGAAGCGTGG CGCTTTCTCA TAGCTCACGC TGTAGGTATC
      361 TCAGTTCGGT GTAGGTCGTT CGCTCCAAGC TGGGCTGTGT GCACGAACCC CCCGTTCAGC
      421 CCGACCGCTG CGCCTTATCC GGTAACTATC GTCTTGAGTC CAACCCGGTA AGACACGACT
      481 TATCGCCACT GGCAGCAGCC ACTGGTAACA GGATTAGCAG AGCGAGGTAT GTAGGCGGTG
      541 CTACAGAGTT CTTGAAGTGG TGGCCTAACT ACGGCTACAC TAGAAGAACA GTATTTGGTA
      601 TCTGCGCTCT GCTGAAGCCA GTTACCTTCG GAAAAAGAGT TGGTAGCTCT TGATCCGGCA
      661 AACAAACCAC CGCTGGTAGC GGTGGTTTTT TTGTTTGCAA GCAGCAGATT ACGCGCAGAA
      721 AAAAAGGATC TCAAGAAGAT CCTTTGATCT TTTCTACGGG GTCTGACGCT CTATTCAACA
      781 AAGCCGCCGT CCCGTCAAGT CAGCGTAAAT GGGTAGGGGG CTTCAAATCG TCCTCGTGAT
      841 ACCAATTCGG AGCCTGCTTT TTTGTACAAA CTTGTTGATA ATGGCAATTC AAGGATCTTC
      901 ACCTAGATCC TTTTAAATTA AAAATGAAGT TTTAAATCAA TCTAAAGTAT ATATGAGTAA
      961 ACTTGGTCTG ACAGTTACCA ATGCTTAATC AGTGAGGCAC CTATCTCAGC GATCTGTCTA
     1021 TTTCGTTCAT CCATAGTTGC CTGACTCCCC GTCGTGTAGA TAACTACGAT ACGGGAGGGC
     1081 TTACCATCTG GCCCCAGTGC TGCAATGATA CCGCGAGAGC CACGCTCACC GGCTCCAGAT
     1141 TTATCAGCAA TAAACCAGCC AGCCGGAAGG GCCGAGCGCA GAAGTGGTCC TGCAACTTTA
     1201 TCCGCCTCCA TCCAGTCTAT TAATTGTTGC CGGGAAGCTA GAGTAAGTAG TTCGCCAGTT
     1261 AATAGTTTGC GCAACGTTGT TGCCATTGCT ACAGGCATCG TGGTGTCACG CTCGTCGTTT
     1321 GGTATGGCTT CATTCAGCTC CGGTTCCCAA CGATCAAGGC GAGTTACATG ATCCCCCATG
     1381 TTGTGCAAAA AAGCGGTTAG CTCCTTCGGT CCTCCGATCG TTGTCAGAAG TAAGTTGGCC
     1441 GCAGTGTTAT CACTCATGGT TATGGCAGCA CTGCATAATT CTCTTACTGT CATGCCATCC
     1501 GTAAGATGCT TTTCTGTGAC TGGTGAGTAC TCAACCAAGT CATTCTGAGA ATAGTGTATG
     1561 CGGCGACCGA GTTGCTCTTG CCCGGCGTCA ATACGGGATA ATACCGCGCC ACATAGCAGA
     1621 ACTTTAAAAG TGCTCATCAT TGGAAAACGT TCTTCGGGGC GAAAACTCTC AAGGATCTTA
     1681 CCGCTGTTGA GATCCAGTTC GATGTAACCC ACTCGTGCAC CCAACTGATC TTCAGCATCT
     1741 TTTACTTTCA CCAGCGTTTC TGGGTGAGCA AAAACAGGAA GGCAAAATGC CGCAAAAAAG
     1801 GGAATAAGGG CGACACGGAA ATGTTGAATA CTCATACTCT TCCTTTTTCA ATATTATTGA
     1861 AGCATTTATC AGGGTTATTG TCTCATGAGC GGATACATAT TTGAATGTAT TTAGAAAAAT
     1921 AAACAAATAG GGGTTCCGCG CACATTTCCC CGAAAAGTGC CAGATACCTG AAACAAAACC
     1981 CATCGTACGG CCAAGGAAGT CTCCAATAAC TGTGATCCAC CACAAGCGCC AGGGTTTTCC
     2041 CAGTCACGAC GTTGTAAAAC GACGGCCAGT CATGCATAAT CCGCACGCAT CTGGAATAAG
     2101 GAAGTGCCAT TCCGCCTGAC CTACTAAGAG ACGTaaaaac tctgaatatc catggcacat
     2161 gcttcgtgca aaacaggatc caaatgaata tcaacaagag attcttgaag acgacgagcc
     2221 acttgctcag agcattgctt atctcgaatC agacccttgt taaaatcatt tttcaaacat
     2281 tatatgacat tgtcgaaatg tcctcctgat tccatgatgg tagcaaactc acttcgtgta
     2341 agtgcaagta agatcagtgt ttgtttcgat atcagtctgt ttcgACGTCT CTTTACGTTG
     2401 CCATAACTTC GTATAGCATA CATTATACGA AGTTATattc tattgaatta ccatcttttc
     2461 ctctcatttt ctctcactgt ctatttcatc acaaattcat ccctctctcc ctctctttct
     2521 ctctccctct ctctctttct ctttgctcat catctgtcat tttgtccgtt cctctctctg
     2581 tgccctcagc gttccccaca ctctctcgct tctcttttcc tagacgtctt cttttttcat
     2641 cttcttcagc cctttttcgc cattttccat ctctgtcaat cattacggac gacccccatt
     2701 aatttttgga tgtgctctgc gagcaagagc acacggaact catttatttt ttgttggaat
     2761 ttctttttca ttttagttag ttaaaaggtt attcagtgca aaaattgatt ttttgctctt
     2821 ttggtacatt agaggggttt gaaagttttc cataaaaaga gagcactctc caaaattccc
     2881 ataatcccca aaattttcag ctacaacagc atatATGAAG GCCGAACAAC AACAACAAAG
     2941 TATCGCTCCA Ggtgaggaag acgcagagaa atgagagaga gagcgtgttt atgcacgcag
     3001 tatactatct ccagaattcc aatttcatat atcgatatgc ttgctttctt ttcttctacg
     3061 ttgaaattgt ttgaactttt atcaaattcc ttggcagaat acagaaaact cttatatttt
     3121 tcagGATCCG CCACCTTCCC ATCCCAAATG CCACGTCCAC CACCAGTCAC CGAGCAAGCC
     3181 ATCACCACCG AGGCCGAGCT CCTCGCCAAG AACCAAATCA CCCCAAACGA CGTCCTCGCC
     3241 CTCCCAGgta agtttaaaca tatatatact aagtaagcct gattatttaa attttcagGA
     3301 ATCACCCAAG GATTCCTCTG CTCCCCATCC GCCAACGTCT ACAACATCGA GTTCACCAAG
     3361 TTCCAAATCC GTGACCTCGA CACCGAGCAC GTCCTCTTCG AGATCGCCAA GCCAGAGAAC
     3421 GAAACCGAGG AGAACCTCCA AGCCCAAGCC GAGTCCGCCC GTTACGTCCG TTACCGTTTC
     3481 GCCCCAAACT TCCTCAAGCT CAAGACCGTC GGAGCCACCG TCGAGTTCAA Ggtaagttta
     3541 aacagttcgg tactaactaa gatcaatatt taaattttca gGTCGGTGAC GTCCCAATCA
     3601 CCCACTTCCG TATGATCGAG CGTCACTTCT TCAAGGACCG ACTCCTCAAG TGCTTCGACT
     3661 TCGAGTTCGG ATTCTGCATG CCAAACTCCC GTAACAACTG CGAGCACATC TACGAGTTCC
     3721 CACAACTCTC CCAACAACTC ATGGACGACA TGATCAACAA CCCAAACGAA ACGCGTTCCG
     3781 ACTCCTTCTA CTTCGTCGAG AACAAGCTCG TCATGCACAA CAAGGCCGAC TACTCCTACG
     3841 ACGCCTAAat actgctgctc gttattgttt cctaatgaaa ttgttgttaa acttTGCCCT
     3901 AGCGTCGACT CCGGCGAACG ACTATATTAT CAGCTTACGA TCCCCCGCGG AGCCTTCCGA
     3961 TTCTTTCTGC GCGTACACCA CCAGCCGGGT CGGCGAGTCT ATTGCAAGCT TTTGCGAGCG
     4021 AATATGCTTT GCCCTTTCAC GGTGCTGGTA TCATGCCGCG GCGCTCCATC CACTTCTCTC
     4081 CCTTGCTTAT CGCGCCTACC ATCCCTATAC AGACGTCGGA GTTCGTTTCT CGAATAACTT
     4141 CGTATAGCAT ACATTATACG AAGTTATGCA AGCAActttg agccaattta tccaagtcct
     4201 tgtaaaaagt attcgaaaat tgttaacgga taaaatgttt attataatat caaaaacaat
     4261 ttgtcagttg accacttttt gatatatttg acagaaaccg ggatgaattg gctcaaagtt
     4321 agggcgccct tctattacag ggtttctgat aacaaaccgg ttattaactc ccaacaaggg
     4381 atgatttcaa ttcatcatgc tcaaattgac ccaaattaag ttacatgaca aattcatcgc
     4441 ccttttcaac tcttcttggc tcatcatctg ttattctgtt cctattctgt ctgcacccta
     4501 tacccctttg catactctct cgtcattcct ttcttggata gtgtcttctt ctccccagct
     4561 ctgctacttc tatgacttgc gcccgctgct tttccgctcg ttcctctcct ctctgacgtc
     4621 ttcttctgct tcttttctcc ttcctttttc ccttctcaat cttcctcttt ttcccatttc
     4681 tgtcaatcat tcgaagaaga agaagaagaa gaccctcatt catttcattt ttttttctgt
     4741 cggtgtgtgc tgctcggtta agagtgagct ctctattcca cgtcttcttc tttttcttct
     4801 tcgattcgaa tcaatcactc caccaaaacg cattcgtttt tgggattcac cccgcggttc
     4861 gcaaTaggtt tctttttcaa attattagcg ttataaatag aaaaatggtg gagtttcaat
     4921 aaaaatgata atttacaaag tgtattttga ttacatgtac tcaaaaaggt tgaaattttt
     4981 cataccagtt ttccggaaat ccatctgata tcattatcgt atttttcttt ttaaaaatgt
     5041 tttcaaaaaa aaacaaaata tagctggtta tttggcaccc tctaattacc attttcctgt
     5101 cacaccacac tcttttcctt cttccacttc tttccgtttt cagccgcttc caaccaaacc
     5161 gatatgaaag ccgagcaaca acgatcgatt ccacccggct cggcgacctt cccgtcgcag
     5221 gtgagactca gaaaactaga gaaaccgctc aactaactct tgatatccga tttcattctt
     5281 ttctcttttc tttttgttga acttttccat atttccagat gccacggcca ccaccaagca
     5341 ccgaacaagg aatcacaacg gaatcggagc ttgcgaagaa agctcaaatc actccgaacg
     5401 acgttttagc acttccggga atcactcaag gtatcttgct ccctttggat ttcagtttaa
     5461 aacataaatt taggattctt atgctcccca tctgcgaaca tctataacat cgagttcacc
     5521 aagttccaaa tccgtgatct ggacactgag caagtgcttt tcgagatcgc caaaccggag
     5581 aacgatcagg agaatgatga gtcgccacag gagtcggcaa gatacgtgcg ttatagattt
     5641 gctccaaact ttttgaaact caaaacggtc ggagcaactg tggaattcaa agtaggagac
     5701 atcccaatcc atcatttccg aatgatcgaa cgtcacttct tcaaagatcg ccttctgaag
     5761 tgttttgact ttgaattcgg attctgtatt ccgaattcac gaaacaactg tgaacatatc
     5821 tatgagttcc ctcaactctc tcaacaactc TGCCgGAGAC GccaGTGCAT AATCAACCTT
     5881 CCCCCGTCTC cGCAAtcagg aaacggagaa tctgtgcggc aatgtcttat catttgaaac
     5941 gcgccgtatc gatgctgaca tcatgcggct cccgtgttag tcgagaagat gggtacgggc
     6001 ctttattcat ccaacactct acggcttctt caagagctag tagggcaccc tgtagttgga
     6061 aagggattat ttcgtatggc gagcccatac cgtctttctt gcggaagctt aacacgatag
     6121 gaagttggat agtttcgaac gatggttcca tacggaacgc tgtctcaagg atgagtctga
     6181 cggagtgtaa ctcgaGAGCC AGAAGAGACG Ttaacggtct tctgtataac tacaaaaaag
     6241 aataaaaaac cgtatcacaa ctgagaaaaa agacaaaact tattgaacag tgttcctttc
     6301 aaaaaattat tttgtaaaaa atcgagtttt tctccaaaat aacgcacgca atcaaaaaca
     6361 agaaaactaa cgtgttctcc tgggcgtgga actccttatc aagattacca ttattgtctg
     6421 tcagaattga tatttcaatt atttcatatc tagacaaaAC GTCTCTTGTG AGGCTAGGTG
     6481 GAGGCTCAGT GATGATAAGT CTGCGATGGT GGATGCATGT GTCATGGTCA TAGCTGTTTC
     6541 CTGTGTGAAA TTGTTATCCG CTCAGAGGG   
//
