# Supplementary material for: Modular safe-harbor transgene insertion for targeted single-copy and extrachromosomal array integration in Caenorhabditis elegans
Source: G3 (Bethesda). 2022 Jul 28;12(9):jkac184. doi: 10.1093/g3journal/jkac184 (PMC9434227; doi:10.1093/g3journal/jkac184)
Supplement: jkac184_File_S1 [file jkac184_file_s1.zip › pSEM224 - MosTI landing site chr I.gb]

LOCUS       pSEM224___MosTI_        6486 bp    DNA        circular     11-APR-2022
DEFINITION  .
COMMENT     El Mouridi et al. MosTI (submitted 2022)
COMMENT     www.wormbuilder.org
COMMENT     pSEM224	Landing casssette MosTI Chr I (unc-119)	AmpR		Golden-Gate
            cloning
COMMENT     ApEinfo:methylated:1
FEATURES             Location/Qualifiers
     misc_recomb     1513..1546
                     /locus_tag="LoxP"
                     /label="LoxP"
                     /ApEinfo_label="LoxP"
                     /ApEinfo_fwdcolor="#d59687"
                     /ApEinfo_revcolor="#d59687"
                     /ApEinfo_graphicformat="arrow_data {{0 0.5 0 1 2 0 0 -1 0
                     -0.5} {} 0} width 5 offset 0"
     CDS             4274..4330
                     /locus_tag="cbr-unc-119 exons 3/4"
                     /label="cbr-unc-119 exons 3/4"
                     /ApEinfo_label="cbr-unc-119 exons 3/4"
                     /ApEinfo_fwdcolor="#8000ff"
                     /ApEinfo_revcolor="#8000ff"
                     /ApEinfo_graphicformat="arrow_data {{0 0.5 0 1 2 0 0 -1 0
                     -0.5} {} 0} width 5 offset 0"
     CDS             1253..1288
                     /locus_tag="lars-2"
                     /label="lars-2"
                     /ApEinfo_label="lars-2"
                     /ApEinfo_fwdcolor="#0080ff"
                     /ApEinfo_revcolor="#0080ff"
                     /ApEinfo_graphicformat="arrow_data {{0 0.5 0 1 2 0 0 -1 0
                     -0.5} {} 0} width 5 offset 0"
     primer_bind     1174..1190
                     /locus_tag="M13 fwd"
                     /label="M13 fwd"
                     /ApEinfo_label="M13 fwd"
                     /ApEinfo_fwdcolor="#b1ff67"
                     /ApEinfo_revcolor="#b1ff67"
                     /ApEinfo_graphicformat="arrow_data {{0 0.5 0 1 2 0 0 -1 0
                     -0.5} {} 0} width 5 offset 0"
     misc_feature    3009..3243
                     /locus_tag="stuffer DNA"
                     /label="stuffer DNA"
                     /ApEinfo_label="stuffer DNA"
                     /ApEinfo_fwdcolor="#75c6a9"
                     /ApEinfo_revcolor="#75c6a9"
                     /ApEinfo_graphicformat="arrow_data {{0 0.5 0 1 2 0 0 -1 0
                     -0.5} {} 0} width 5 offset 0"
     misc_feature    1486..1502
                     /locus_tag="sgRNA insertion"
                     /label="sgRNA insertion"
                     /ApEinfo_label="sgRNA insertion"
                     /ApEinfo_fwdcolor="#6666fe"
                     /ApEinfo_revcolor="#6666fe"
                     /ApEinfo_graphicformat="arrow_data {{0 0.5 0 1 2 0 0 -1 0
                     -0.5} {} 0} width 5 offset 0"
     misc_feature    5006..5305
                     /locus_tag="Random sequence - no in frame stop and nopolyA
                     consensus"
                     /label="Random sequence - no in frame stop and nopolyA
                     consensus"
                     /ApEinfo_label="Random sequence - no in frame stop and
                     nopolyA consensus"
                     /ApEinfo_fwdcolor="#85dae9"
                     /ApEinfo_revcolor="#85dae9"
                     /ApEinfo_graphicformat="arrow_data {{0 0.5 0 1 2 0 0 -1 0
                     -0.5} {} 0} width 5 offset 0"
     CDS             4584..4960
                     /locus_tag="cbr-unc-119 exons 3/4(1)"
                     /label="cbr-unc-119 exons 3/4(1)"
                     /ApEinfo_label="cbr-unc-119 exons 3/4"
                     /ApEinfo_fwdcolor="#8000ff"
                     /ApEinfo_revcolor="#8000ff"
                     /ApEinfo_graphicformat="arrow_data {{0 0.5 0 1 2 0 0 -1 0
                     -0.5} {} 0} width 5 offset 0"
     3'UTR           1289..1444
                     /locus_tag="3'UTR lars-2"
                     /label="3'UTR lars-2"
                     /ApEinfo_label="3'UTR lars-2"
                     /ApEinfo_fwdcolor="#ff9ccd"
                     /ApEinfo_revcolor="#ff9ccd"
                     /ApEinfo_graphicformat="arrow_data {{0 0.5 0 1 2 0 0 -1 0
                     -0.5} {} 0} width 5 offset 0"
     misc_feature    5314..5316
                     /locus_tag="sgRNA insertion(1)"
                     /label="sgRNA insertion(1)"
                     /ApEinfo_label="sgRNA insertion"
                     /ApEinfo_fwdcolor="#6666fe"
                     /ApEinfo_revcolor="#6666fe"
                     /ApEinfo_graphicformat="arrow_data {{0 0.5 0 1 2 0 0 -1 0
                     -0.5} {} 0} width 5 offset 0"
     misc_feature    3286..4960
                     /locus_tag="partial cbr-unc-119(+)"
                     /label="partial cbr-unc-119(+)"
                     /ApEinfo_label="partial cbr-unc-119(+)"
                     /ApEinfo_fwdcolor="#cc66ff"
                     /ApEinfo_revcolor="#cc66ff"
                     /ApEinfo_graphicformat="arrow_data {{0 0.5 0 1 2 0 0 -1 0
                     -0.5} {} 0} width 5 offset 0"
     misc_feature    5508..5528
                     /locus_tag="Uni_9 R"
                     /label="Uni_9 R"
                     /ApEinfo_label="Uni_9 R"
                     /ApEinfo_fwdcolor="#cc66ff"
                     /ApEinfo_revcolor="#cc66ff"
                     /ApEinfo_graphicformat="arrow_data {{0 0.5 0 1 2 0 0 -1 0
                     -0.5} {} 0} width 5 offset 0"
     protein_bind    complement(6457..6481)
                     /locus_tag="attB1"
                     /label="attB1"
                     /ApEinfo_label="attB1"
                     /ApEinfo_fwdcolor="#ff9ccd"
                     /ApEinfo_revcolor="#ff9ccd"
                     /ApEinfo_graphicformat="arrow_data {{0 0.5 0 1 2 0 0 -1 0
                     -0.5} {} 0} width 5 offset 0"
     misc_recomb     3244..3277
                     /locus_tag="LoxP(1)"
                     /label="LoxP(1)"
                     /ApEinfo_label="LoxP"
                     /ApEinfo_fwdcolor="#d59687"
                     /ApEinfo_revcolor="#d59687"
                     /ApEinfo_graphicformat="arrow_data {{0 0.5 0 1 2 0 0 -1 0
                     -0.5} {} 0} width 5 offset 0"
     promoter        3274..3277
                     /locus_tag="Punc-119"
                     /label="Punc-119"
                     /ApEinfo_label="Punc-119"
                     /ApEinfo_fwdcolor="#ffef86"
                     /ApEinfo_revcolor="#ffef86"
                     /ApEinfo_graphicformat="arrow_data {{0 1 2 0 0 -1} {} 0}
                     width 5 offset 0"
     CDS             4429..4540
                     /locus_tag="cbr-unc-119 exons 3/4(2)"
                     /label="cbr-unc-119 exons 3/4(2)"
                     /ApEinfo_label="cbr-unc-119 exons 3/4"
                     /ApEinfo_fwdcolor="#8000ff"
                     /ApEinfo_revcolor="#8000ff"
                     /ApEinfo_graphicformat="arrow_data {{0 0.5 0 1 2 0 0 -1 0
                     -0.5} {} 0} width 5 offset 0"
     promoter        complement(956..1060)
                     /locus_tag="AmpR promoter"
                     /label="AmpR promoter"
                     /ApEinfo_label="AmpR promoter"
                     /ApEinfo_fwdcolor="#ffef86"
                     /ApEinfo_revcolor="#ffef86"
                     /ApEinfo_graphicformat="arrow_data {{0 1 2 0 0 -1} {} 0}
                     width 5 offset 0"
     misc_feature    1547..3004
                     /locus_tag="syn-unc-119(+)"
                     /label="syn-unc-119(+)"
                     /ApEinfo_label="syn-unc-119(+)"
                     /ApEinfo_fwdcolor="#84b0dc"
                     /ApEinfo_revcolor="#84b0dc"
                     /ApEinfo_graphicformat="arrow_data {{0 0.5 0 1 2 0 0 -1 0
                     -0.5} {} 0} width 5 offset 0"
     misc_feature    5314..5497
                     /locus_tag="RH_chrI"
                     /label="RH_chrI"
                     /ApEinfo_label="RH_chrI"
                     /ApEinfo_fwdcolor="#ffef86"
                     /ApEinfo_revcolor="#ffef86"
                     /ApEinfo_graphicformat="arrow_data {{0 0.5 0 1 2 0 0 -1 0
                     -0.5} {} 0} width 5 offset 0"
     misc_feature    1253..1502
                     /locus_tag="LH_chrI"
                     /label="LH_chrI"
                     /ApEinfo_label="LH_chrI"
                     /ApEinfo_fwdcolor="#b1ff67"
                     /ApEinfo_revcolor="#b1ff67"
                     /ApEinfo_graphicformat="arrow_data {{0 0.5 0 1 2 0 0 -1 0
                     -0.5} {} 0} width 5 offset 0"
     misc_feature    1221..1242
                     /locus_tag="Uni_9 F"
                     /label="Uni_9 F"
                     /ApEinfo_label="Uni_9 F"
                     /ApEinfo_fwdcolor="#cc66ff"
                     /ApEinfo_revcolor="#cc66ff"
                     /ApEinfo_graphicformat="arrow_data {{0 0.5 0 1 2 0 0 -1 0
                     -0.5} {} 0} width 5 offset 0"
     misc_feature    complement(4975..4994)
                     /locus_tag="sgRNA insertion(2)"
                     /label="sgRNA insertion(2)"
                     /ApEinfo_label="sgRNA insertion"
                     /ApEinfo_fwdcolor="#f8d3a9"
                     /ApEinfo_revcolor="#f8d3a9"
                     /ApEinfo_graphicformat="arrow_data {{0 0.5 0 1 2 0 0 -1 0
                     -0.5} {} 0} width 5 offset 0"
     primer_bind     complement(5564..5580)
                     /locus_tag="M13 rev"
                     /label="M13 rev"
                     /ApEinfo_label="M13 rev"
                     /ApEinfo_fwdcolor="#b1ff67"
                     /ApEinfo_revcolor="#b1ff67"
                     /ApEinfo_graphicformat="arrow_data {{0 0.5 0 1 2 0 0 -1 0
                     -0.5} {} 0} width 5 offset 0"
     CDS             complement(95..955)
                     /locus_tag="AmpR"
                     /label="AmpR"
                     /ApEinfo_label="AmpR"
                     /ApEinfo_fwdcolor="#0080ff"
                     /ApEinfo_revcolor="#0080ff"
                     /ApEinfo_graphicformat="arrow_data {{0 0.5 0 1 2 0 0 -1 0
                     -0.5} {} 0} width 5 offset 0"
     3'UTR           complement(5449..5497)
                     /locus_tag="3'UTR spe-4"
                     /label="3'UTR spe-4"
                     /ApEinfo_label="3'UTR spe-4"
                     /ApEinfo_fwdcolor="#ff9ccd"
                     /ApEinfo_revcolor="#ff9ccd"
                     /ApEinfo_graphicformat="arrow_data {{0 0.5 0 1 2 0 0 -1 0
                     -0.5} {} 0} width 5 offset 0"
     rep_origin      complement(5752..6340)
                     /locus_tag="ori"
                     /label="ori"
                     /ApEinfo_label="ori"
                     /ApEinfo_fwdcolor="#b4abac"
                     /ApEinfo_revcolor="#b4abac"
                     /ApEinfo_graphicformat="arrow_data {{0 0.5 0 1 2 0 0 -1 0
                     -0.5} {} 0} width 5 offset 0"
ORIGIN
        1 atggcaattc aaggatcttc acctagatcc ttttaaatta aaaatgaagt tttaaatcaa
       61 tctaaagtat atatgagtaa acttggtctg acagTTACCA ATGCTTAATC AGTGAGGCAC
      121 CTATCTCAGC GATCTGTCTA TTTCGTTCAT CCATAGTTGC CTGACTCCCC GTCGTGTAGA
      181 TAACTACGAT ACGGGAGGGC TTACCATCTG GCCCCAGTGC TGCAATGATA CCGCGAGAGC
      241 CACGCTCACC GGCTCCAGAT TTATCAGCAA TAAACCAGCC AGCCGGAAGG GCCGAGCGCA
      301 GAAGTGGTCC TGCAACTTTA TCCGCCTCCA TCCAGTCTAT TAATTGTTGC CGGGAAGCTA
      361 GAGTAAGTAG TTCGCCAGTT AATAGTTTGC GCAACGTTGT TGCCATTGCT ACAGGCATCG
      421 TGGTGTCACG CTCGTCGTTT GGTATGGCTT CATTCAGCTC CGGTTCCCAA CGATCAAGGC
      481 GAGTTACATG ATCCCCCATG TTGTGCAAAA AAGCGGTTAG CTCCTTCGGT CCTCCGATCG
      541 TTGTCAGAAG TAAGTTGGCC GCAGTGTTAT CACTCATGGT TATGGCAGCA CTGCATAATT
      601 CTCTTACTGT CATGCCATCC GTAAGATGCT TTTCTGTGAC TGGTGAGTAC TCAACCAAGT
      661 CATTCTGAGA ATAGTGTATG CGGCGACCGA GTTGCTCTTG CCCGGCGTCA ATACGGGATA
      721 ATACCGCGCC ACATAGCAGA ACTTTAAAAG TGCTCATCAT TGGAAAACGT TCTTCGGGGC
      781 GAAAACTCTC AAGGATCTTA CCGCTGTTGA GATCCAGTTC GATGTAACCC ACTCGTGCAC
      841 CCAACTGATC TTCAGCATCT TTTACTTTCA CCAGCGTTTC TGGGTGAGCA AAAACAGGAA
      901 GGCAAAATGC CGCAAAAAAG GGAATAAGGG CGACACGGAA ATGTTGAATA CTCATactct
      961 tcctttttca atattattga agcatttatc agggttattg tctcatgagc ggatacatat
     1021 ttgaatgtat ttagaaaaat aaacaaatag gggttccgcg cacatttccc cgaaaagtgc
     1081 cagatacctg aaacaaaacc catcgtacgg ccaaggaagt ctccaataac tgtgatccac
     1141 cacaagcgcc agggttttcc cagtcacgac gttgtaaaac gacggccagt catgcataat
     1201 ccgcacgcat ctggaataag gaagtgccat tccgcctgac ctACTAgcta gcaagaggaa
     1261 gaaagaaaag aagattgtga ataagtgact tattttactg gagaacatta gtttaatttt
     1321 taacagtttt gaaatatata ttagcttaga aataggttgt tgttttattg ttttctgaat
     1381 aatttttata tttacgggct tgtttattgt ttttcatgaa aataaatttg ttgagtgact
     1441 ccaacttacc agcttcgaaa ttgaatggac gaaacgcaat tcgcgttccg tgtcttacta
     1501 ctttacgttg ccataacttc gtatagcata cattatacga agttatattc tattgaatta
     1561 ccatcttttc ctctcatttt ctctcactgt ctatttcatc acaaattcat ccctctctcc
     1621 ctctctttct ctctccctct ctctctttct ctttgctcat catctgtcat tttgtccgtt
     1681 cctctctctg tgccctcagc gttccccaca ctctctcgct tctcttttcc tagacgtctt
     1741 cttttttcat cttcttcagc cctttttcgc cattttccat ctctgtcaat cattacggac
     1801 gacccccatt aatttttgga tgtgctctgc gagcaagagc acacggaact catttatttt
     1861 ttgttggaat ttctttttca ttttagttag ttaaaaggtt attcagtgca aaaattgatt
     1921 ttttgctctt ttggtacatt agaggggttt gaaagttttc cataaaaaga gagcactctc
     1981 caaaattccc ataatcccca aaattttcag ctacaacagc atatATGAAG GCCGAACAAC
     2041 AACAACAAAG TATCGCTCCA Ggtgaggaag acgcagagaa atgagagaga gagcgtgttt
     2101 atgcacgcag tatactatct ccagaattcc aatttcatat atcgatatgc ttgctttctt
     2161 ttcttctacg ttgaaattgt ttgaactttt atcaaattcc ttggcagaat acagaaaact
     2221 cttatatttt tcagGATCCG CCACCTTCCC ATCCCAAATG CCACGTCCAC CACCAGTCAC
     2281 CGAGCAAGCC ATCACCACCG AGGCCGAGCT CCTCGCCAAG AACCAAATCA CCCCAAACGA
     2341 CGTCCTCGCC CTCCCAGgta agtttaaaca tatatatact aagtaagcct gattatttaa
     2401 attttcagGA ATCACCCAAG GATTCCTCTG CTCCCCATCC GCCAACGTCT ACAACATCGA
     2461 GTTCACCAAG TTCCAAATCC GTGACCTCGA CACCGAGCAC GTCCTCTTCG AGATCGCCAA
     2521 GCCAGAGAAC GAAACCGAGG AGAACCTCCA AGCCCAAGCC GAGTCCGCCC GTTACGTCCG
     2581 TTACCGTTTC GCCCCAAACT TCCTCAAGCT CAAGACCGTC GGAGCCACCG TCGAGTTCAA
     2641 Ggtaagttta aacagttcgg tactaactaa gatcaatatt taaattttca gGTCGGTGAC
     2701 GTCCCAATCA CCCACTTCCG TATGATCGAG CGTCACTTCT TCAAGGACCG ACTCCTCAAG
     2761 TGCTTCGACT TCGAGTTCGG ATTCTGCATG CCAAACTCCC GTAACAACTG CGAGCACATC
     2821 TACGAGTTCC CACAACTCTC CCAACAACTC ATGGACGACA TGATCAACAA CCCAAACGAA
     2881 ACGCGTTCCG ACTCCTTCTA CTTCGTCGAG AACAAGCTCG TCATGCACAA CAAGGCCGAC
     2941 TACTCCTACG ACGCCTAAat actgctgctc gttattgttt cctaatgaaa ttgttgttaa
     3001 actttgccct agcgtcgact ccggcgaacg actatattat cagcttacga tcccccgcgg
     3061 agccttccga ttctttctgc gcgtacacca ccagccgggt cggcgagtct attgcatagt
     3121 tttgcgagcg aatatgcttt gccctttcac ggtgctggta tcatgccgcg gcgctccatc
     3181 cacttctctc ccttgcttat cgcgcctacc atccctatac agacgtcgga gttcgtttct
     3241 cgaataactt cgtatagcat acattatacg aagttatgca agcaactttg agccaattta
     3301 tccaagtcct tgtaaaaagt attcgaaaat tgttaacgga taaaatgttt attataatat
     3361 caaaaacaat ttgtcagttg accacttttt gatatatttg acagaaaccg ggatgaattg
     3421 gctcaaagtt agggcgccct tctattacag ggtttctgat aacaaaccgg ttattaactc
     3481 ccaacaaggg atgatttcaa ttcatcatgc tcaaattgac ccaaattaag ttacatgaca
     3541 aattcatcgc ccttttcaac tcttcttggc tcatcatctg ttattctgtt cctattctgt
     3601 ctgcacccta tacccctttg catactctct cgtcattcct ttcttggata gtgtcttctt
     3661 ctccccagct ctgctacttc tatgacttgc gcccgctgct tttccgctcg ttcctctcct
     3721 ctctgacgtc ttcttctgct tcttttctcc ttcctttttc ccttctcaat cttcctcttt
     3781 ttcccatttc tgtcaatcat tcgaagaaga agaagaagaa gaccctcatt catttcattt
     3841 ttttttctgt cggtgtgtgc tgctcggtta agagtgagct ctctattcca cgtcttcttc
     3901 tttttcttct tcgattcgaa tcaatcactc caccaaaacg cattcgtttt tgggattcac
     3961 cccgcggttc gcaaTaggtt tctttttcaa attattagcg ttataaatag aaaaatggtg
     4021 gagtttcaat aaaaatgata atttacaaag tgtattttga ttacatgtac tcaaaaaggt
     4081 tgaaattttt cataccagtt ttccggaaat ccatctgata tcattatcgt atttttcttt
     4141 ttaaaaatgt tttcaaaaaa aaacaaaata tagctggtta tttggcaccc tctaattacc
     4201 attttcctgt cacaccacac tcttttcctt cttccacttc tttccgtttt cagccgcttc
     4261 caaccaaacc gatATGAAAG CCGAGCAACA ACGATCGATT CCACCCGGCT CGGCGACCTT
     4321 CCCGTCGCAG gtgagactca gaaaactaga gaaaccgctc aactaactct tgatatccga
     4381 tttcattctt ttctcttttc tttttgttga acttttccat atttccagAT GCCACGGCCA
     4441 CCACCAAGCA CCGAACAAGG AATCACAACG GAATCGGAGC TTGCGAAGAA AGCTCAAATC
     4501 ACTCCGAACG ACGTTTTAGC ACTTCCGGGA ATCACTCAAG gtatcttgct ccctttggat
     4561 ttcagtttaa aacataaatt tagGATTCTT ATGCTCCCCA TCTGCGAACA TCTATAACAT
     4621 CGAGTTCACC AAGTTCCAAA TCCGTGATCT GGACACTGAG CAAGTGCTTT TCGAGATCGC
     4681 CAAACCGGAG AACGATCAGG AGAATGATGA GTCGCCACAG GAGTCGGCAA GATACGTGCG
     4741 TTATAGATTT GCTCCAAACT TTTTGAAACT CAAAACGGTC GGAGCAACTG TGGAATTCAA
     4801 AGTAGGAGAC ATCCCAATCC ATCATTTCCG AATGATCGAA CGTCACTTCT TCAAAGATCG
     4861 CCTTCTGAAG TGTTTTGACT TTGAATTCGG ATTCTGTATT CCGAATTCAC GAAACAACTG
     4921 TGAACATATC TATGAGTTCC CTCAACTCTC TCAACAACTC TGCCgGAGAC GccaGTGCAT
     4981 AATCAACCTT CCCCCGTCTC cGCAAtcagg aaacggagaa tctgtgcggc aatgtcttat
     5041 catttgaaac gcgccgtatc gatgctgaca tcatgcggct cccgtgttag tcgagaagat
     5101 gggtacgggc ctttattcat ccaacactct acggcttctt caagagctag tagggcaccc
     5161 tgtagttgga aagggattat ttcgtatggc gagcccatac cgtctttctt gcggaagctt
     5221 aacacgatag gaagttggat agtttcgaac gatggttcca tacggaacgc tgtctcaagg
     5281 atgagtctga cggagtgtaa ctcgagagcC AGAgtaaggt atttacgata aaagaatgga
     5341 aatttgtcga ttatatacga tttcgtgttt tcagtataac taaaaaattg agtatataaa
     5401 ccatcgagac aagtctcctt gattactgta attttcaacc tcattactaa tacgatacta
     5461 tgtattcttt gccaaataga ttcgtattca taaaattgct agctgtgagg ctaggtggag
     5521 gctcagtgat gataagtctg cgatggtgga tgcatgtgtc atggtcatag ctgtttcctg
     5581 tgtgaaattg ttatccgctc agagggcaca atcctattcc gcgctatccg acaatctcca
     5641 agacattagg tggagttcag ttcggcgtat ggcatatgtc gctggaaaga acatgtgagc
     5701 aaaaggccag caaaaggcca ggaaccgtaa aaaggccgcg ttgctggcgt ttttccatag
     5761 gctccgcccc cctgacgagc atcacaaaaa tcgacgctca agtcagaggt ggcgaaaccc
     5821 gacaggacta taaagatacc aggcgtttcc ccctggaagc tccctcgtgc gctctcctgt
     5881 tccgaccctg ccgcttaccg gatacctgtc cgcctttctc ccttcgggaa gcgtggcgct
     5941 ttctcatagc tcacgctgta ggtatctcag ttcggtgtag gtcgttcgct ccaagctggg
     6001 ctgtgtgcac gaaccccccg ttcagcccga ccgctgcgcc ttatccggta actatcgtct
     6061 tgagtccaac ccggtaagac acgacttatc gccactggca gcagccactg gtaacaggat
     6121 tagcagagcg aggtatgtag gcggtgctac agagttcttg aagtggtggc ctaactacgg
     6181 ctacactaga agaacagtat ttggtatctg cgctctgctg aagccagtta ccttcggaaa
     6241 aagagttggt agctcttgat ccggcaaaca aaccaccgct ggtagcggtg gtttttttgt
     6301 ttgcaagcag cagattacgc gcagaaaaaa aggatctcaa gaagatcctt tgatcttttc
     6361 tacggggtct gacgctctat tcaacaaagc cgccgtcccg tcaagtcagc gtaaatgggt
     6421 agggggcttc aaatcgtcct cgtgatacca attcggagcc tgcttttttg tacaaacttg
     6481 ttgata     
//
