# Supplementary material for: Modular safe-harbor transgene insertion for targeted single-copy and extrachromosomal array integration in Caenorhabditis elegans
Source: G3 (Bethesda). 2022 Jul 28;12(9):jkac184. doi: 10.1093/g3journal/jkac184 (PMC9434227; doi:10.1093/g3journal/jkac184)
Supplement: jkac184_File_S1 [file jkac184_file_s1.zip › pSEM226 - MosTI landing site chr IV.gb]

LOCUS       pSEM226___MosTI_        6552 bp    DNA        circular     11-APR-2022
DEFINITION  .
COMMENT     El Mouridi et al. MosTI (submitted 2022)
COMMENT     www.wormbuilder.org
COMMENT     pSEM226	Landing casssette MosTI Chr IV (unc-119)	AmpR		Golden-Gate
            cloning
COMMENT     ApEinfo:methylated:1
FEATURES             Location/Qualifiers
     promoter        complement(821..925)
                     /locus_tag="AmpR promoter"
                     /label="AmpR promoter"
                     /ApEinfo_label="AmpR promoter"
                     /ApEinfo_fwdcolor="#ffef86"
                     /ApEinfo_revcolor="#ffef86"
                     /ApEinfo_graphicformat="arrow_data {{0 1 2 0 0 -1} {} 0}
                     width 5 offset 0"
     primer_bind     1039..1055
                     /locus_tag="M13 fwd"
                     /label="M13 fwd"
                     /ApEinfo_label="M13 fwd"
                     /ApEinfo_fwdcolor="#b1ff67"
                     /ApEinfo_revcolor="#b1ff67"
                     /ApEinfo_graphicformat="arrow_data {{0 0.5 0 1 2 0 0 -1 0
                     -0.5} {} 0} width 5 offset 0"
     misc_feature    1086..1107
                     /locus_tag="Uni_9 F"
                     /label="Uni_9 F"
                     /ApEinfo_label="Uni_9 F"
                     /ApEinfo_fwdcolor="#cc66ff"
                     /ApEinfo_revcolor="#cc66ff"
                     /ApEinfo_graphicformat="arrow_data {{0 0.5 0 1 2 0 0 -1 0
                     -0.5} {} 0} width 5 offset 0"
     CDS             1118..1142
                     /locus_tag="F42A9.8"
                     /label="F42A9.8"
                     /ApEinfo_label="F42A9.8"
                     /ApEinfo_fwdcolor="#0080ff"
                     /ApEinfo_revcolor="#0080ff"
                     /ApEinfo_graphicformat="arrow_data {{0 0.5 0 1 2 0 0 -1 0
                     -0.5} {} 0} width 5 offset 0"
     misc_feature    1118..1367
                     /locus_tag="LH ChrIII"
                     /label="LH ChrIII"
                     /ApEinfo_label="LH ChrIII"
                     /ApEinfo_fwdcolor="#b1ff67"
                     /ApEinfo_revcolor="#b1ff67"
                     /ApEinfo_graphicformat="arrow_data {{0 0.5 0 1 2 0 0 -1 0
                     -0.5} {} 0} width 5 offset 0"
     CDS             1194..1279
                     /locus_tag="F42A9.8(1)"
                     /label="F42A9.8(1)"
                     /ApEinfo_label="F42A9.8"
                     /ApEinfo_fwdcolor="#0080ff"
                     /ApEinfo_revcolor="#0080ff"
                     /ApEinfo_graphicformat="arrow_data {{0 0.5 0 1 2 0 0 -1 0
                     -0.5} {} 0} width 5 offset 0"
     3'UTR           1280..1356
                     /locus_tag="3'UTR"
                     /label="3'UTR"
                     /ApEinfo_label="3'UTR"
                     /ApEinfo_fwdcolor="#ff9ccd"
                     /ApEinfo_revcolor="#ff9ccd"
                     /ApEinfo_graphicformat="arrow_data {{0 0.5 0 1 2 0 0 -1 0
                     -0.5} {} 0} width 5 offset 0"
     misc_feature    1351..1367
                     /locus_tag="sgRNA"
                     /label="sgRNA"
                     /ApEinfo_label="sgRNA"
                     /ApEinfo_fwdcolor="#cc66fe"
                     /ApEinfo_revcolor="#cc66fe"
                     /ApEinfo_graphicformat="arrow_data {{0 0.5 0 1 2 0 0 -1 0
                     -0.5} {} 0} width 5 offset 0"
     misc_recomb     1378..1411
                     /locus_tag="LoxP"
                     /label="LoxP"
                     /ApEinfo_label="LoxP"
                     /ApEinfo_fwdcolor="#d59687"
                     /ApEinfo_revcolor="#d59687"
                     /ApEinfo_graphicformat="arrow_data {{0 0.5 0 1 2 0 0 -1 0
                     -0.5} {} 0} width 5 offset 0"
     misc_feature    1412..2869
                     /locus_tag="syn-unc-119(+)"
                     /label="syn-unc-119(+)"
                     /ApEinfo_label="syn-unc-119(+)"
                     /ApEinfo_fwdcolor="#84b0dc"
                     /ApEinfo_revcolor="#84b0dc"
                     /ApEinfo_graphicformat="arrow_data {{0 0.5 0 1 2 0 0 -1 0
                     -0.5} {} 0} width 5 offset 0"
     misc_feature    2874..3108
                     /locus_tag="stuffer DNA"
                     /label="stuffer DNA"
                     /ApEinfo_label="stuffer DNA"
                     /ApEinfo_fwdcolor="#75c6a9"
                     /ApEinfo_revcolor="#75c6a9"
                     /ApEinfo_graphicformat="arrow_data {{0 0.5 0 1 2 0 0 -1 0
                     -0.5} {} 0} width 5 offset 0"
     misc_recomb     3109..3142
                     /locus_tag="LoxP(1)"
                     /label="LoxP(1)"
                     /ApEinfo_label="LoxP"
                     /ApEinfo_fwdcolor="#d59687"
                     /ApEinfo_revcolor="#d59687"
                     /ApEinfo_graphicformat="arrow_data {{0 0.5 0 1 2 0 0 -1 0
                     -0.5} {} 0} width 5 offset 0"
     promoter        3139..3142
                     /locus_tag="Punc-119"
                     /label="Punc-119"
                     /ApEinfo_label="Punc-119"
                     /ApEinfo_fwdcolor="#ffef86"
                     /ApEinfo_revcolor="#ffef86"
                     /ApEinfo_graphicformat="arrow_data {{0 1 2 0 0 -1} {} 0}
                     width 5 offset 0"
     misc_feature    3151..4825
                     /locus_tag="partial cbr-unc-119(+)"
                     /label="partial cbr-unc-119(+)"
                     /ApEinfo_label="partial cbr-unc-119(+)"
                     /ApEinfo_fwdcolor="#cc66ff"
                     /ApEinfo_revcolor="#cc66ff"
                     /ApEinfo_graphicformat="arrow_data {{0 0.5 0 1 2 0 0 -1 0
                     -0.5} {} 0} width 5 offset 0"
     CDS             4139..4195
                     /locus_tag="cbr-unc-119 exons 3/4"
                     /label="cbr-unc-119 exons 3/4"
                     /ApEinfo_label="cbr-unc-119 exons 3/4"
                     /ApEinfo_fwdcolor="#8000ff"
                     /ApEinfo_revcolor="#8000ff"
                     /ApEinfo_graphicformat="arrow_data {{0 0.5 0 1 2 0 0 -1 0
                     -0.5} {} 0} width 5 offset 0"
     CDS             4294..4405
                     /locus_tag="cbr-unc-119 exons 3/4(1)"
                     /label="cbr-unc-119 exons 3/4(1)"
                     /ApEinfo_label="cbr-unc-119 exons 3/4"
                     /ApEinfo_fwdcolor="#8000ff"
                     /ApEinfo_revcolor="#8000ff"
                     /ApEinfo_graphicformat="arrow_data {{0 0.5 0 1 2 0 0 -1 0
                     -0.5} {} 0} width 5 offset 0"
     CDS             4449..4825
                     /locus_tag="cbr-unc-119 exons 3/4(2)"
                     /label="cbr-unc-119 exons 3/4(2)"
                     /ApEinfo_label="cbr-unc-119 exons 3/4"
                     /ApEinfo_fwdcolor="#8000ff"
                     /ApEinfo_revcolor="#8000ff"
                     /ApEinfo_graphicformat="arrow_data {{0 0.5 0 1 2 0 0 -1 0
                     -0.5} {} 0} width 5 offset 0"
     misc_feature    complement(4840..4859)
                     /locus_tag="sgRNA insertion"
                     /label="sgRNA insertion"
                     /ApEinfo_label="sgRNA insertion"
                     /ApEinfo_fwdcolor="#75c6a9"
                     /ApEinfo_revcolor="#75c6a9"
                     /ApEinfo_graphicformat="arrow_data {{0 0.5 0 1 2 0 0 -1 0
                     -0.5} {} 0} width 5 offset 0"
     misc_feature    4871..5170
                     /locus_tag="Random sequence - no in frame stop and nopolyA
                     consensus"
                     /label="Random sequence - no in frame stop and nopolyA
                     consensus"
                     /ApEinfo_label="Random sequence - no in frame stop and
                     nopolyA consensus"
                     /ApEinfo_fwdcolor="#85dae9"
                     /ApEinfo_revcolor="#85dae9"
                     /ApEinfo_graphicformat="arrow_data {{0 0.5 0 1 2 0 0 -1 0
                     -0.5} {} 0} width 5 offset 0"
     misc_feature    5179..5181
                     /locus_tag="sgRNA(1)"
                     /label="sgRNA(1)"
                     /ApEinfo_label="sgRNA"
                     /ApEinfo_fwdcolor="#cc66fe"
                     /ApEinfo_revcolor="#cc66fe"
                     /ApEinfo_graphicformat="arrow_data {{0 0.5 0 1 2 0 0 -1 0
                     -0.5} {} 0} width 5 offset 0"
     misc_feature    5179..5428
                     /locus_tag="RH chrIII"
                     /label="RH chrIII"
                     /ApEinfo_label="RH chrIII"
                     /ApEinfo_fwdcolor="#ffef86"
                     /ApEinfo_revcolor="#ffef86"
                     /ApEinfo_graphicformat="arrow_data {{0 0.5 0 1 2 0 0 -1 0
                     -0.5} {} 0} width 5 offset 0"
     3'UTR           complement(5223..5259)
                     /locus_tag="3'UTR(1)"
                     /label="3'UTR(1)"
                     /ApEinfo_label="3'UTR"
                     /ApEinfo_fwdcolor="#ff9ccd"
                     /ApEinfo_revcolor="#ff9ccd"
                     /ApEinfo_graphicformat="arrow_data {{0 0.5 0 1 2 0 0 -1 0
                     -0.5} {} 0} width 5 offset 0"
     CDS             complement(5260..5428)
                     /locus_tag="F42A9.3"
                     /label="F42A9.3"
                     /ApEinfo_label="F42A9.3"
                     /ApEinfo_fwdcolor="#0080ff"
                     /ApEinfo_revcolor="#0080ff"
                     /ApEinfo_graphicformat="arrow_data {{0 0.5 0 1 2 0 0 -1 0
                     -0.5} {} 0} width 5 offset 0"
     misc_feature    5439..5459
                     /locus_tag="Uni_9 R"
                     /label="Uni_9 R"
                     /ApEinfo_label="Uni_9 R"
                     /ApEinfo_fwdcolor="#cc66ff"
                     /ApEinfo_revcolor="#cc66ff"
                     /ApEinfo_graphicformat="arrow_data {{0 0.5 0 1 2 0 0 -1 0
                     -0.5} {} 0} width 5 offset 0"
     primer_bind     complement(5495..5511)
                     /locus_tag="M13 rev"
                     /label="M13 rev"
                     /ApEinfo_label="M13 rev"
                     /ApEinfo_fwdcolor="#b1ff67"
                     /ApEinfo_revcolor="#b1ff67"
                     /ApEinfo_graphicformat="arrow_data {{0 0.5 0 1 2 0 0 -1 0
                     -0.5} {} 0} width 5 offset 0"
     rep_origin      complement(5683..6271)
                     /locus_tag="ori"
                     /label="ori"
                     /ApEinfo_label="ori"
                     /ApEinfo_fwdcolor="#b4abac"
                     /ApEinfo_revcolor="#b4abac"
                     /ApEinfo_graphicformat="arrow_data {{0 0.5 0 1 2 0 0 -1 0
                     -0.5} {} 0} width 5 offset 0"
     protein_bind    complement(6388..6412)
                     /locus_tag="attB1"
                     /label="attB1"
                     /ApEinfo_label="attB1"
                     /ApEinfo_fwdcolor="#ff9ccd"
                     /ApEinfo_revcolor="#ff9ccd"
                     /ApEinfo_graphicformat="arrow_data {{0 0.5 0 1 2 0 0 -1 0
                     -0.5} {} 0} width 5 offset 0"
     CDS             complement(join(6512..6552,1..820))
                     /locus_tag="AmpR"
                     /label="AmpR"
                     /ApEinfo_label="AmpR"
                     /ApEinfo_fwdcolor="#0080ff"
                     /ApEinfo_revcolor="#0080ff"
                     /ApEinfo_graphicformat="arrow_data {{0 0.5 0 1 2 0 0 -1 0
                     -0.5} {} 0} width 5 offset 0"
ORIGIN
        1 GTCTATTTCG TTCATCCATA GTTGCCTGAC TCCCCGTCGT GTAGATAACT ACGATACGGG
       61 AGGGCTTACC ATCTGGCCCC AGTGCTGCAA TGATACCGCG AGAGCCACGC TCACCGGCTC
      121 CAGATTTATC AGCAATAAAC CAGCCAGCCG GAAGGGCCGA GCGCAGAAGT GGTCCTGCAA
      181 CTTTATCCGC CTCCATCCAG TCTATTAATT GTTGCCGGGA AGCTAGAGTA AGTAGTTCGC
      241 CAGTTAATAG TTTGCGCAAC GTTGTTGCCA TTGCTACAGG CATCGTGGTG TCACGCTCGT
      301 CGTTTGGTAT GGCTTCATTC AGCTCCGGTT CCCAACGATC AAGGCGAGTT ACATGATCCC
      361 CCATGTTGTG CAAAAAAGCG GTTAGCTCCT TCGGTCCTCC GATCGTTGTC AGAAGTAAGT
      421 TGGCCGCAGT GTTATCACTC ATGGTTATGG CAGCACTGCA TAATTCTCTT ACTGTCATGC
      481 CATCCGTAAG ATGCTTTTCT GTGACTGGTG AGTACTCAAC CAAGTCATTC TGAGAATAGT
      541 GTATGCGGCG ACCGAGTTGC TCTTGCCCGG CGTCAATACG GGATAATACC GCGCCACATA
      601 GCAGAACTTT AAAAGTGCTC ATCATTGGAA AACGTTCTTC GGGGCGAAAA CTCTCAAGGA
      661 TCTTACCGCT GTTGAGATCC AGTTCGATGT AACCCACTCG TGCACCCAAC TGATCTTCAG
      721 CATCTTTTAC TTTCACCAGC GTTTCTGGGT GAGCAAAAAC AGGAAGGCAA AATGCCGCAA
      781 AAAAGGGAAT AAGGGCGACA CGGAAATGTT GAATACTCAT actcttcctt tttcaatatt
      841 attgaagcat ttatcagggt tattgtctca tgagcggata catatttgaa tgtatttaga
      901 aaaataaaca aataggggtt ccgcgcacat ttccccgaaa agtgccagat acctgaaaca
      961 aaacccatcg tacggccaag gaagtctcca ataactgtga tccaccacaa gcgccagggt
     1021 tttcccagtc acgacgttgt aaaacgacgg ccagtcatgc ataatccgca cgcatctgga
     1081 ataaggaagt gccattccgc ctgacctACT Agctagcaat tcagagttca gggcgctgaa
     1141 aggtaagtcg aattaaaaaa aaattgagaa aataaatacc gagttttttt cagatttctt
     1201 ccctgaaaga gtccggttcg atgaaattga aagcgaaatc ttaccaactc gtgccacagg
     1261 accatctaac tcttcatgac ttatttttta cagtaattct gtgatgcaca ttttccaaaa
     1321 agattcacgt ttttttttga ataaacaatc taactctcaa gatcaaatta cgttgccata
     1381 acttcgtata gcatacatta tacgaagtta tattctattg aattaccatc ttttcctctc
     1441 attttctctc actgtctatt tcatcacaaa ttcatccctc tctccctctc tttctctctc
     1501 cctctctctc tttctctttg ctcatcatct gtcattttgt ccgttcctct ctctgtgccc
     1561 tcagcgttcc ccacactctc tcgcttctct tttcctagac gtcttctttt ttcatcttct
     1621 tcagcccttt ttcgccattt tccatctctg tcaatcatta cggacgaccc ccattaattt
     1681 ttggatgtgc tctgcgagca agagcacacg gaactcattt attttttgtt ggaatttctt
     1741 tttcatttta gttagttaaa aggttattca gtgcaaaaat tgattttttg ctcttttggt
     1801 acattagagg ggtttgaaag ttttccataa aaagagagca ctctccaaaa ttcccataat
     1861 ccccaaaatt ttcagctaca acagcatatA TGAAGGCCGA ACAACAACAA CAAAGTATCG
     1921 CTCCAGgtga ggaagacgca gagaaatgag agagagagcg tgtttatgca cgcagtatac
     1981 tatctccaga attccaattt catatatcga tatgcttgct ttcttttctt ctacgttgaa
     2041 attgtttgaa cttttatcaa attccttggc agaatacaga aaactcttat atttttcagG
     2101 ATCCGCCACC TTCCCATCCC AAATGCCACG TCCACCACCA GTCACCGAGC AAGCCATCAC
     2161 CACCGAGGCC GAGCTCCTCG CCAAGAACCA AATCACCCCA AACGACGTCC TCGCCCTCCC
     2221 AGgtaagttt aaacatatat atactaagta agcctgatta tttaaatttt cagGAATCAC
     2281 CCAAGGATTC CTCTGCTCCC CATCCGCCAA CGTCTACAAC ATCGAGTTCA CCAAGTTCCA
     2341 AATCCGTGAC CTCGACACCG AGCACGTCCT CTTCGAGATC GCCAAGCCAG AGAACGAAAC
     2401 CGAGGAGAAC CTCCAAGCCC AAGCCGAGTC CGCCCGTTAC GTCCGTTACC GTTTCGCCCC
     2461 AAACTTCCTC AAGCTCAAGA CCGTCGGAGC CACCGTCGAG TTCAAGgtaa gtttaaacag
     2521 ttcggtacta actaagatca atatttaaat tttcagGTCG GTGACGTCCC AATCACCCAC
     2581 TTCCGTATGA TCGAGCGTCA CTTCTTCAAG GACCGACTCC TCAAGTGCTT CGACTTCGAG
     2641 TTCGGATTCT GCATGCCAAA CTCCCGTAAC AACTGCGAGC ACATCTACGA GTTCCCACAA
     2701 CTCTCCCAAC AACTCATGGA CGACATGATC AACAACCCAA ACGAAACGCG TTCCGACTCC
     2761 TTCTACTTCG TCGAGAACAA GCTCGTCATG CACAACAAGG CCGACTACTC CTACGACGCC
     2821 TAAatactgc tgctcgttat tgtttcctaa tgaaattgtt gttaaacttt gccctagcgt
     2881 cgactccggc gaacgactat attatcagct tacgatcccc cgcggagcct tccgattctt
     2941 tctgcgcgta caccaccagc cgggtcggcg agtctattgc atagttttgc gagcgaatat
     3001 gctttgccct ttcacggtgc tggtatcatg ccgcggcgct ccatccactt ctctcccttg
     3061 cttatcgcgc ctaccatccc tatacagacg tcggagttcg tttctcgaat aacttcgtat
     3121 agcatacatt atacgaagtt atgcaagcaa ctttgagcca atttatccaa gtccttgtaa
     3181 aaagtattcg aaaattgtta acggataaaa tgtttattat aatatcaaaa acaatttgtc
     3241 agttgaccac tttttgatat atttgacaga aaccgggatg aattggctca aagttagggc
     3301 gcccttctat tacagggttt ctgataacaa accggttatt aactcccaac aagggatgat
     3361 ttcaattcat catgctcaaa ttgacccaaa ttaagttaca tgacaaattc atcgcccttt
     3421 tcaactcttc ttggctcatc atctgttatt ctgttcctat tctgtctgca ccctataccc
     3481 ctttgcatac tctctcgtca ttcctttctt ggatagtgtc ttcttctccc cagctctgct
     3541 acttctatga cttgcgcccg ctgcttttcc gctcgttcct ctcctctctg acgtcttctt
     3601 ctgcttcttt tctccttcct ttttcccttc tcaatcttcc tctttttccc atttctgtca
     3661 atcattcgaa gaagaagaag aagaagaccc tcattcattt catttttttt tctgtcggtg
     3721 tgtgctgctc ggttaagagt gagctctcta ttccacgtct tcttcttttt cttcttcgat
     3781 tcgaatcaat cactccacca aaacgcattc gtttttggga ttcaccccgc ggttcgcaaT
     3841 aggtttcttt ttcaaattat tagcgttata aatagaaaaa tggtggagtt tcaataaaaa
     3901 tgataattta caaagtgtat tttgattaca tgtactcaaa aaggttgaaa tttttcatac
     3961 cagttttccg gaaatccatc tgatatcatt atcgtatttt tctttttaaa aatgttttca
     4021 aaaaaaaaca aaatatagct ggttatttgg caccctctaa ttaccatttt cctgtcacac
     4081 cacactcttt tccttcttcc acttctttcc gttttcagcc gcttccaacc aaaccgatAT
     4141 GAAAGCCGAG CAACAACGAT CGATTCCACC CGGCTCGGCG ACCTTCCCGT CGCAGgtgag
     4201 actcagaaaa ctagagaaac cgctcaacta actcttgata tccgatttca ttcttttctc
     4261 ttttcttttt gttgaacttt tccatatttc cagATGCCAC GGCCACCACC AAGCACCGAA
     4321 CAAGGAATCA CAACGGAATC GGAGCTTGCG AAGAAAGCTC AAATCACTCC GAACGACGTT
     4381 TTAGCACTTC CGGGAATCAC TCAAGgtatc ttgctccctt tggatttcag tttaaaacat
     4441 aaatttagGA TTCTTATGCT CCCCATCTGC GAACATCTAT AACATCGAGT TCACCAAGTT
     4501 CCAAATCCGT GATCTGGACA CTGAGCAAGT GCTTTTCGAG ATCGCCAAAC CGGAGAACGA
     4561 TCAGGAGAAT GATGAGTCGC CACAGGAGTC GGCAAGATAC GTGCGTTATA GATTTGCTCC
     4621 AAACTTTTTG AAACTCAAAA CGGTCGGAGC AACTGTGGAA TTCAAAGTAG GAGACATCCC
     4681 AATCCATCAT TTCCGAATGA TCGAACGTCA CTTCTTCAAA GATCGCCTTC TGAAGTGTTT
     4741 TGACTTTGAA TTCGGATTCT GTATTCCGAA TTCACGAAAC AACTGTGAAC ATATCTATGA
     4801 GTTCCCTCAA CTCTCTCAAC AACTCTGCCg GAGACGccaG TGCATAATCA ACCTTCCCCC
     4861 GTCTCcGCAA tcaggaaacg gagaatctgt gcggcaatgt cttatcattt gaaacgcgcc
     4921 gtatcgatgc tgacatcatg cggctcccgt gttagtcgag aagatgggta cgggccttta
     4981 ttcatccaac actctacggc ttcttcaaga gctagtaggg caccctgtag ttggaaaggg
     5041 attatttcgt atggcgagcc cataccgtct ttcttgcgga agcttaacac gataggaagt
     5101 tggatagttt cgaacgatgg ttccatacgg aacgctgtct caaggatgag tctgacggag
     5161 tgtaactcga gagcCAGAac ctggacccgt aacattttaa gccagtattt aaaagaacaa
     5221 aatacaaaca atcatttatt cgagtttaat aagtaatcat tatcccgatg acgatgcatt
     5281 ctggacagtc gagggtatac caaacatttg tacaatgtca ggaatttcca aaaagtagac
     5341 tttatcacgc atagatgcta caccgaaaaa gaagaatatt ccagagaaaa gaatagctcc
     5401 aacgactcca cccaatccac acatgaaagc tagctgtgag gctaggtgga ggctcagtga
     5461 tgataagtct gcgatggtgg atgcatgtgt catggtcata gctgtttcct gtgtgaaatt
     5521 gttatccgct cagagggcac aatcctattc cgcgctatcc gacaatctcc aagacattag
     5581 gtggagttca gttcggcgta tggcatatgt cgctggaaag aacatgtgag caaaaggcca
     5641 gcaaaaggcc aggaaccgta aaaaggccgc gttgctggcg tttttccata ggctccgccc
     5701 ccctgacgag catcacaaaa atcgacgctc aagtcagagg tggcgaaacc cgacaggact
     5761 ataaagatac caggcgtttc cccctggaag ctccctcgtg cgctctcctg ttccgaccct
     5821 gccgcttacc ggatacctgt ccgcctttct cccttcggga agcgtggcgc tttctcatag
     5881 ctcacgctgt aggtatctca gttcggtgta ggtcgttcgc tccaagctgg gctgtgtgca
     5941 cgaacccccc gttcagcccg accgctgcgc cttatccggt aactatcgtc ttgagtccaa
     6001 cccggtaaga cacgacttat cgccactggc agcagccact ggtaacagga ttagcagagc
     6061 gaggtatgta ggcggtgcta cagagttctt gaagtggtgg cctaactacg gctacactag
     6121 aagaacagta tttggtatct gcgctctgct gaagccagtt accttcggaa aaagagttgg
     6181 tagctcttga tccggcaaac aaaccaccgc tggtagcggt ggtttttttg tttgcaagca
     6241 gcagattacg cgcagaaaaa aaggatctca agaagatcct ttgatctttt ctacggggtc
     6301 tgacgctcta ttcaacaaag ccgccgtccc gtcaagtcag cgtaaatggg tagggggctt
     6361 caaatcgtcc tcgtgatacc aattcggagc ctgctttttt gtacaaactt gttgataatg
     6421 gcaattcaag gatcttcacc tagatccttt taaattaaaa atgaagtttt aaatcaatct
     6481 aaagtatata tgagtaaact tggtctgaca gTTACCAATG CTTAATCAGT GAGGCACCTA
     6541 TCTCAGCGAT CT    
//
