# Supplementary material for: Modular safe-harbor transgene insertion for targeted single-copy and extrachromosomal array integration in Caenorhabditis elegans
Source: G3 (Bethesda). 2022 Jul 28;12(9):jkac184. doi: 10.1093/g3journal/jkac184 (PMC9434227; doi:10.1093/g3journal/jkac184)
Supplement: jkac184_File_S1 [file jkac184_file_s1.zip › pSEM233 - Pmlc-1 tagRFP cbr-tbb-2 3' UTR.gb]

LOCUS       pSEM233___Pmlc_1        5467 bp    DNA        circular     11-APR-2022
DEFINITION  .
ACCESSION   
VERSION     
SOURCE      .
  ORGANISM  .
COMMENT     El Mouridi et al. MosTI (submitted 2022)
COMMENT     www.wormbuilder.org
COMMENT     pSEM233	Pmlc-1::tagRFP::cbr-tbb-2 3'
            UTR	AmpR	#159899	Three-fragment Gateway	El Mouridi et al. 2020
            MicroPublication Biology
COMMENT     ApEinfo:methylated:1
FEATURES             Location/Qualifiers
     CDS             3460..3462
                     /locus_tag="mlc-1"
                     /label="mlc-1"
                     /ApEinfo_label="mlc-1"
                     /ApEinfo_fwdcolor="#0080ff"
                     /ApEinfo_revcolor="#0080ff"
                     /ApEinfo_graphicformat="arrow_data {{0 1 2 0 0 -1} {} 0}
                     width 5 offset 0"
     misc_feature    3770..3808
                     /locus_tag="flex linker"
                     /label="flex linker"
                     /ApEinfo_label="flex linker"
                     /ApEinfo_fwdcolor="#ffff00"
                     /ApEinfo_revcolor="#ffff00"
                     /ApEinfo_graphicformat="arrow_data {{0 1 2 0 0 -1} {} 0}
                     width 5 offset 0"
     CDS             93..161
                     /locus_tag="LacZ alpha"
                     /label="LacZ alpha"
                     /ApEinfo_label="LacZ alpha"
                     /ApEinfo_fwdcolor="#b4abac"
                     /ApEinfo_revcolor="#b4abac"
                     /ApEinfo_graphicformat="arrow_data {{0 1 2 0 0 -1} {} 0}
                     width 5 offset 0"
     promoter        2422..3737
                     /locus_tag="Pmlc-1"
                     /label="Pmlc-1"
                     /ApEinfo_label="Pmlc-1"
                     /ApEinfo_fwdcolor="#f58a5e"
                     /ApEinfo_revcolor="#f58a5e"
                     /ApEinfo_graphicformat="arrow_data {{0 1 2 0 0 -1} {} 0}
                     width 5 offset 0"
     primer_bind     complement(5..22)
                     /locus_tag="M13-fwd"
                     /label="M13-fwd"
                     /ApEinfo_label="M13-fwd"
                     /ApEinfo_fwdcolor="#85dae9"
                     /ApEinfo_revcolor="#85dae9"
                     /ApEinfo_graphicformat="arrow_data {{0 1 2 0 0 -1} {} 0}
                     width 5 offset 0"
     CDS             3722..3737
                     /locus_tag="mlc-1(1)"
                     /label="mlc-1(1)"
                     /ApEinfo_label="mlc-1"
                     /ApEinfo_fwdcolor="#0080ff"
                     /ApEinfo_revcolor="#0080ff"
                     /ApEinfo_graphicformat="arrow_data {{0 1 2 0 0 -1} {} 0}
                     width 5 offset 0"
     rep_origin      1555..2237
                     /locus_tag="ColE1 origin"
                     /label="ColE1 origin"
                     /ApEinfo_label="ColE1 origin"
                     /ApEinfo_fwdcolor="#f8d3a9"
                     /ApEinfo_revcolor="#f8d3a9"
                     /ApEinfo_graphicformat="arrow_data {{0 1 2 0 0 -1} {} 0}
                     width 5 offset 0"
     misc_feature    3460..3462
                     /locus_tag="Start"
                     /label="Start"
                     /ApEinfo_label="Start"
                     /ApEinfo_fwdcolor="#85dae9"
                     /ApEinfo_revcolor="#85dae9"
                     /ApEinfo_graphicformat="arrow_data {{0 1 2 0 0 -1} {} 0}
                     width 5 offset 0"
     CDS             complement(5406..5443)
                     /locus_tag="CBG20197"
                     /label="CBG20197"
                     /ApEinfo_label="CBG20197"
                     /ApEinfo_fwdcolor="#009999"
                     /ApEinfo_revcolor="#009999"
                     /ApEinfo_graphicformat="arrow_data {{0 1 2 0 0 -1} {} 0}
                     width 5 offset 0"
     misc_feature    4732..4770
                     /locus_tag="Flex linker"
                     /label="Flex linker"
                     /ApEinfo_label="Flex linker"
                     /ApEinfo_fwdcolor="#ffff00"
                     /ApEinfo_revcolor="#ffff00"
                     /ApEinfo_graphicformat="arrow_data {{0 1 2 0 0 -1} {} 0}
                     width 5 offset 0"
     3'UTR           4803..5443
                     /locus_tag="cbr-tbb-2 utr"
                     /label="cbr-tbb-2 utr"
                     /ApEinfo_label="cbr-tbb-2 utr"
                     /ApEinfo_fwdcolor="#85dae9"
                     /ApEinfo_revcolor="#85dae9"
                     /ApEinfo_graphicformat="arrow_data {{0 1 2 0 0 -1} {} 0}
                     width 5 offset 0"
     misc_feature    799..1457
                     /locus_tag="Amp (no BsaI)"
                     /label="Amp (no BsaI)"
                     /ApEinfo_label="Amp (no BsaI)"
                     /ApEinfo_fwdcolor="#ffef86"
                     /ApEinfo_revcolor="#ffef86"
                     /ApEinfo_graphicformat="arrow_data {{0 1 2 0 0 -1} {} 0}
                     width 5 offset 0"
     primer_bind     2365..2385
                     /locus_tag="M13-rev"
                     /label="M13-rev"
                     /ApEinfo_label="M13-rev"
                     /ApEinfo_fwdcolor="#85dae9"
                     /ApEinfo_revcolor="#85dae9"
                     /ApEinfo_graphicformat="arrow_data {{0 1 2 0 0 -1} {} 0}
                     width 5 offset 0"
     CDS             join(3809..3814,3859..4081,4133..4269,4321..4515,
                     4567..4731)
                     /locus_tag="tagRFP-T"
                     /label="tagRFP-T"
                     /ApEinfo_label="tagRFP-T"
                     /ApEinfo_fwdcolor="#ff0000"
                     /ApEinfo_revcolor="#ff0000"
                     /ApEinfo_graphicformat="arrow_data {{0 1 2 0 0 -1} {} 0}
                     width 5 offset 0"
ORIGIN
        1 attcactggc cgtcgtttta caacgtcgtg actgggaaaa ccctggcgtt acccaactta
       61 atcgccttgc agcacatccc cctttcgcca gctggcgtaa tagcgaagag gcccgcaccg
      121 atcgcccttc ccaacagttg cgcagcctga atggcgaatg gcgcctgatg cggtattttc
      181 tccttacgca tctgtgcggt atttcacacc gcatatggtg cactctcagt acaatctgct
      241 ctgatgccgc atagttaagc cagccccgac acccgccaac acccgctgac gcgccctgac
      301 gggcttgtct gctcccggca tccgcttaca gacaagctgt gaccgtctcc gggagctgca
      361 tgtgtcagag gttttcaccg tcatcaccga aacgcgcgag acgaaagggc ctcgtgatac
      421 gcctattttt ataggttaat gtcatgataa taatggtttc ttagacgtca ggtggcactt
      481 ttcggggaaa tgtgcgcgga acccctattt gtttattttt ctaaatacat tcaaatatgt
      541 atccgctcat gagacaataa ccctgataaa tgcttcaata atattgaaaa aggaagagta
      601 tgagtattca acatttccgt gtcgccctta ttcccttttt tgcggcattt tgccttcctg
      661 tttttgctca cccagaaacg ctggtgaaag taaaagatgc tgaagatcag ttgggtgcac
      721 gagtgggtta catcgaactg gatctcaaca gcggtaagat ccttgagagt tttcgccccg
      781 aagaacgttt tccaatgatg agcactttta aagttctgct atgtggcgcg gtattatccc
      841 gtattgacgc cgggcaagag caactcggtc gccgcataca ctattctcag aatgacttgg
      901 ttgagtactc accagtcaca gaaaagcatc ttacggatgg catgacagta agagaattat
      961 gcagtgctgc cataaccatg agtgataaca ctgcggccaa cttacttctg acaacgatcg
     1021 gaggaccgaa ggagctaacc gcttttttgc acaacatggg ggatcatgta actcgccttg
     1081 atcgttggga accggagctg aatgaagcca taccaaacga cgagcgtgac accacgatgc
     1141 ctgtagcaat ggcaacaacg ttgcgcaaac tattaactgg cgaactactt actctagctt
     1201 cccggcaaca attaatagac tggatggagg cggataaagt tgcaggacca cttctgcgct
     1261 cggcccttcc ggctggctgg tttattgctg ataaatctgg agccggtgag cgtggctctc
     1321 gcggtatcat tgcagcactg gggccagatg gtaagccctc ccgtatcgta gttatctaca
     1381 cgacggggag tcaggcaact atggatgaac gaaatagaca gatcgctgag ataggtgcct
     1441 cactgattaa gcattggtaa ctgtcagacc aagtttactc atatatactt tagattgatt
     1501 taaaacttca tttttaattt aaaaggatct aggtgaagat cctttttgat aatctcatga
     1561 ccaaaatccc ttaacgtgag ttttcgttcc actgagcgtc agaccccgta gaaaagatca
     1621 aaggatcttc ttgagatcct ttttttctgc gcgtaatctg ctgcttgcaa acaaaaaaac
     1681 caccgctacc agcggtggtt tgtttgccgg atcaagagct accaactctt tttccgaagg
     1741 taactggctt cagcagagcg cagataccaa atactgtcct tctagtgtag ccgtagttag
     1801 gccaccactt caagaactct gtagcaccgc ctacatacct cgctctgcta atcctgttac
     1861 cagtggctgc tgccagtggc gataagtcgt gtcttaccgg gttggactca agacgatagt
     1921 taccggataa ggcgcagcgg tcgggctgaa cggggggttc gtgcacacag cccagcttgg
     1981 agcgaacgac ctacaccgaa ctgagatacc tacagcgtga gctatgagaa agcgccacgc
     2041 ttcccgaagg gagaaaggcg gacaggtatc cggtaagcgg cagggtcgga acaggagagc
     2101 gcacgaggga gcttccaggg ggaaacgcct ggtatcttta tagtcctgtc gggtttcgcc
     2161 acctctgact tgagcgtcga tttttgtgat gctcgtcagg ggggcggagc ctatggaaaa
     2221 acgccagcaa cgcggccttt ttacggttcc tggtcttttg ctggcctttt gctcacatgt
     2281 tctttcctgc gttatcccct gattctgtgg ataaccgtat taccgccttt gagtgagctg
     2341 ataccagcgg ataacaattt cacacaggaa acagctatga ccatgattac gccaagctat
     2401 caactttgta tagaaaagtt gAGCGTTTCT GCCAGCTGAC Gcattatctt aaaagctgtt
     2461 ttcagataag agcactggta gacagaacac tcaatagaaa atcagatgaa aaagtttgaa
     2521 agttgaggaa tcaaaaaagt tatccttgtt aatttaggat atgagtaaga acctcttgtc
     2581 acactaattc tgatggaagg tttttttttc tgaatcgttt ctgaattgtc tccaatgaga
     2641 gtatagttcg aaacacaatt tttgtctgtt attcaatgac atcaaaatta ttgatttcaa
     2701 aaatagctgc aaatcctaaa atcaaaaatc actgcgtatg tcaaaacttt gaagattgtg
     2761 tgaaaatcaa tatttgctct gtttcatcct atcttaaaat acgcccgatt aattatttca
     2821 ttttaacaaa acttgaaaaa aaactataca aatagatttc acaagtagtt gaaacaatta
     2881 gtaggaaaat tataatttat accagaaaaa tatatgtcaa aaaaaattat cgttagtgaa
     2941 atattataaa cagatattac tggaaccatc tgataaattc agtatgtccc atttagtcat
     3001 gttatgaaaa ttaaaattta taatcaagtt ccaaaacaaa agagtttcag attttcaagt
     3061 tttcaattat cctgtttgtt ggaaatgttg aatttaaacc ttcctttcca actcaaaaca
     3121 aattctgatt atgttgtgcc ctgctcagat ttaaagctcg gatgatctat tccctttccc
     3181 ttattgcatc ccctcattta tccgatcgag caactttttc gatggcgggt aagaggcatc
     3241 gcgacgcaag caaggcgaga gttttgccca tcttcttgga aacctccgac gggtgcctga
     3301 tgttagcacc acgggggcgg tgcgcctctt gtgtaaagtt gttgagattt gctcaaacag
     3361 ccctcccctc gacgcggggc ccaacgagtg taaaaggcag acaaaagcga cggataatct
     3421 tcagttagtc tcagttcact actcagtaca gtccacaaaA TGgtgagttg gattttttaa
     3481 taagttattt gaaaagcatg agtttctgta taggaatagg agtgcgttca tatatatttt
     3541 gatttaacct gtctatattg tatttaaaaa attatttatt ttgaatcaga ggttctataa
     3601 tcagtttcat ctttaaaaaa tttctggtaa attaagaacg taacatttag atttaggctt
     3661 tgtttaaaaa tcaagcaatt aaatcgacta taaaattgtc aatatgttct caattttcca
     3721 gTCCAAGGCC GCCAAGACAA GTTTGTACAA AAAAGCAGGC TCGGCCGGCA GTACTAGCGG
     3781 TGGCAGTGGA GGTACCGGCG GAAGCAGTTC CAAGgtaaca cttagttttt gttgctctgt
     3841 ttaaaaatta attttaagGG AGAGGAGCTC ATCAAGGAGA ACATGCACAT GAAGCTCTAC
     3901 ATGGAGGGAA CCGTCAACAA CCACCACTTC AAGTGCACCT CCGAGGGAGA GGGAAAGCCA
     3961 TACGAGGGAA CCCAAACCAT GCGTATCAAG GTCGTCGAGG GAGGACCACT CCCATTCGCC
     4021 TTCGACATCC TCGCCACCTC CTTCATGTAC GGATCGCGTA CCTTCATCAA CCACACCCAA
     4081 Ggtaagtttt cttgagacct ttactaacta actaggtctc atagattttc agGAATCCCA
     4141 GACTTCTTCA AGCAATCCTT CCCAGAGGGA TTCACCTGGG AGCGTGTCAC CACCTACGAG
     4201 GACGGAGGAG TCCTCACCGC CACCCAAGAC ACCTCCCTCC AAGACGGATG CCTCATCTAC
     4261 AACGTCAAGg taagttatgt agagaccttt actaactaac taggtctcaa acattttcag
     4321 ATCCGTGGAG TCAACTTCCC ATCCAACGGA CCAGTCATGC AAAAGAAGAC CCTCGGATGG
     4381 GAGGCCAACA CCGAGATGCT CTACCCAGCC GACGGAGGAC TGGAGGGACG TACCGACATG
     4441 GCCCTCAAGC TCGTCGGAGG AGGACACCTC ATCTGCAACT TCAAGACCAC CTACCGTTCC
     4501 AAGAAGCCAG CCAAGgtaag ttctttagag acctttacta actaactagg tctcagtaat
     4561 tttcagAACC TCAAGATGCC AGGAGTCTAC TACGTCGACC ACCGTCTGGA GCGTATCAAG
     4621 GAGGCCGACA AGGAGACGTA CGTCGAGCAA CACGAGGTCG CCGTCGCCCG TTACTGCGAC
     4681 CTCCCATCCA AGCTCGGACA CAAGCTCAAC GGAATGGACG AGCTCTACAA GGGTGGCACA
     4741 GGAGGAACGG GCGGTAGTGG AGGCACTGGT GCCGGCAACC CAGCTTTCTT GTACAAAGTG
     4801 GAATAGATTC TCGACACCCC TAACTTCCAT Cacaagcatt ctatttcttt ccacaacctt
     4861 cttaaacccc ccgtattcgt ttcttccctc acttgtctct ctcacccgcc ccgctctccg
     4921 acgtcatcca ccacccatcc attcactaat ttatttgctt ttttgattgt ttttcttctc
     4981 ggagacgttc gccgtcccaa gttttatctc tgaaatttgc gtctgagtga agtgaatgct
     5041 gaagtttcgt gtagttctca agatagcggc ccaaaagtgc atttgagcac aaatatttgt
     5101 attgtggttt tttgatttct ttaagaagta gccgcaatgg gtttcgaaat ctgttaggat
     5161 attatgcttg tctgagaaaa aaaaacggtg agacgcagag aaatagtgtc tgcgtctcca
     5221 cttaatatgt gctatttagg ctctccgctt cgatatcgct accgtattca gactgcaaaa
     5281 aatactctaa cctttttttt ctcagacaag cataataaca ataggtaaaa aaaactgaac
     5341 ctatttattc aaaacttgat tggtaaaaca ttatatagag aaaccgaaaa atatacaatt
     5401 gaatcctagg ttaaattcgc CGCCTTCACA AATCCATTCT GCTcaacttt attatacata
     5461 gttgata     
//
