# Supplementary material for: Modular safe-harbor transgene insertion for targeted single-copy and extrachromosomal array integration in Caenorhabditis elegans
Source: G3 (Bethesda). 2022 Jul 28;12(9):jkac184. doi: 10.1093/g3journal/jkac184 (PMC9434227; doi:10.1093/g3journal/jkac184)
Supplement: jkac184_File_S1 [file jkac184_file_s1.zip › pSEM246 - mosTI - unc-119 - MCS.gb]

LOCUS       pSEM246___mosTI_        3207 bp    DNA        circular     11-APR-2022
DEFINITION  .
COMMENT     El Mouridi et al. MosTI (submitted 2022)
COMMENT     www.wormbuilder.org
COMMENT     pSEM246	mosTI(unc-119) MCS cloning vector	AmpR	#182343	Gene
            synthesis	This study
COMMENT     ApEinfo:methylated:1
FEATURES             Location/Qualifiers
     CDS             complement(9..869)
                     /locus_tag="AmpR"
                     /label="AmpR"
                     /ApEinfo_label="AmpR"
                     /ApEinfo_fwdcolor="#0080ff"
                     /ApEinfo_revcolor="#0080ff"
                     /ApEinfo_graphicformat="arrow_data {{0 0.5 0 1 2 0 0 -1 0
                     -0.5} {} 0} width 5 offset 0"
     promoter        complement(870..974)
                     /locus_tag="AmpR promoter"
                     /label="AmpR promoter"
                     /ApEinfo_label="AmpR promoter"
                     /ApEinfo_fwdcolor="#ffef86"
                     /ApEinfo_revcolor="#ffef86"
                     /ApEinfo_graphicformat="arrow_data {{0 1 2 0 0 -1} {} 0}
                     width 5 offset 0"
     primer_bind     1088..1104
                     /locus_tag="M13 fwd"
                     /label="M13 fwd"
                     /ApEinfo_label="M13 fwd"
                     /ApEinfo_fwdcolor="#b1ff67"
                     /ApEinfo_revcolor="#b1ff67"
                     /ApEinfo_graphicformat="arrow_data {{0 0.5 0 1 2 0 0 -1 0
                     -0.5} {} 0} width 5 offset 0"
     misc_feature    1135..1156
                     /locus_tag="Uni_9 F"
                     /label="Uni_9 F"
                     /ApEinfo_label="Uni_9 F"
                     /ApEinfo_fwdcolor="#cc66ff"
                     /ApEinfo_revcolor="#cc66ff"
                     /ApEinfo_graphicformat="arrow_data {{0 0.5 0 1 2 0 0 -1 0
                     -0.5} {} 0} width 5 offset 0"
     CDS             1157..1456
                     /locus_tag="cbr-unc-119 (Exons 3-4)"
                     /label="cbr-unc-119 (Exons 3-4)"
                     /ApEinfo_label="cbr-unc-119 (Exons 3-4)"
                     /ApEinfo_fwdcolor="#8000ff"
                     /ApEinfo_revcolor="#8000ff"
                     /ApEinfo_graphicformat="arrow_data {{0 0.5 0 1 2 0 0 -1 0
                     -0.5} {} 0} width 5 offset 0"
     CDS             1508..1614
                     /locus_tag="cbr-unc-119 (Exons 3-4)(1)"
                     /label="cbr-unc-119 (Exons 3-4)(1)"
                     /ApEinfo_label="cbr-unc-119 (Exons 3-4)"
                     /ApEinfo_fwdcolor="#8000ff"
                     /ApEinfo_revcolor="#8000ff"
                     /ApEinfo_graphicformat="arrow_data {{0 0.5 0 1 2 0 0 -1 0
                     -0.5} {} 0} width 5 offset 0"
     3'UTR           1615..1727
                     /locus_tag="eft-3 3'UTR"
                     /label="eft-3 3'UTR"
                     /ApEinfo_label="eft-3 3'UTR"
                     /ApEinfo_fwdcolor="#b1ff67"
                     /ApEinfo_revcolor="#b1ff67"
                     /ApEinfo_graphicformat="arrow_data {{0 0.5 0 1 2 0 0 -1 0
                     -0.5} {} 0} width 5 offset 0"
     misc_recomb     1728..1761
                     /locus_tag="LoxP"
                     /label="LoxP"
                     /ApEinfo_label="LoxP"
                     /ApEinfo_fwdcolor="#d59687"
                     /ApEinfo_revcolor="#d59687"
                     /ApEinfo_graphicformat="arrow_data {{0 0.5 0 1 2 0 0 -1 0
                     -0.5} {} 0} width 5 offset 0"
     misc_feature    1774..1830
                     /locus_tag="MCS (BsaI flanked)"
                     /label="MCS (BsaI flanked)"
                     /ApEinfo_label="MCS (BsaI flanked)"
                     /ApEinfo_fwdcolor="#75c6a9"
                     /ApEinfo_revcolor="#75c6a9"
                     /ApEinfo_graphicformat="arrow_data {{0 0.5 0 1 2 0 0 -1 0
                     -0.5} {} 0} width 5 offset 0"
     misc_feature    1843..2142
                     /locus_tag="Right repair homology"
                     /label="Right repair homology"
                     /ApEinfo_label="Right repair homology"
                     /ApEinfo_fwdcolor="#85dae9"
                     /ApEinfo_revcolor="#85dae9"
                     /ApEinfo_graphicformat="arrow_data {{0 0.5 0 1 2 0 0 -1 0
                     -0.5} {} 0} width 5 offset 0"
     misc_feature    2143..2163
                     /locus_tag="Uni_9 R"
                     /label="Uni_9 R"
                     /ApEinfo_label="Uni_9 R"
                     /ApEinfo_fwdcolor="#cc66ff"
                     /ApEinfo_revcolor="#cc66ff"
                     /ApEinfo_graphicformat="arrow_data {{0 0.5 0 1 2 0 0 -1 0
                     -0.5} {} 0} width 5 offset 0"
     primer_bind     complement(2199..2215)
                     /locus_tag="M13 rev"
                     /label="M13 rev"
                     /ApEinfo_label="M13 rev"
                     /ApEinfo_fwdcolor="#b1ff67"
                     /ApEinfo_revcolor="#b1ff67"
                     /ApEinfo_graphicformat="arrow_data {{0 0.5 0 1 2 0 0 -1 0
                     -0.5} {} 0} width 5 offset 0"
     rep_origin      complement(2387..2975)
                     /locus_tag="ori"
                     /label="ori"
                     /ApEinfo_label="ori"
                     /ApEinfo_fwdcolor="#b4abac"
                     /ApEinfo_revcolor="#b4abac"
                     /ApEinfo_graphicformat="arrow_data {{0 0.5 0 1 2 0 0 -1 0
                     -0.5} {} 0} width 5 offset 0"
ORIGIN
        1 tctgacagtt accaatgctt aatcagtgag gcacctatct cagcgatctg tctatttcgt
       61 tcatccatag ttgcctgact ccccgtcgtg tagataacta cgatacggga gggcttacca
      121 tctggcccca gtgctgcaat gataccgcga gagccacgct caccggctcc agatttatca
      181 gcaataaacc agccagccgg aagggccgag cgcagaagtg gtcctgcaac tttatccgcc
      241 tccatccagt ctattaattg ttgccgggaa gctagagtaa gtagttcgcc agttaatagt
      301 ttgcgcaacg ttgttgccat tgctacaggc atcgtggtgt cacgctcgtc gtttggtatg
      361 gcttcattca gctccggttc ccaacgatca aggcgagtta catgatcccc catgttgtgc
      421 aaaaaagcgg ttagctcctt cggtcctccg atcgttgtca gaagtaagtt ggccgcagtg
      481 ttatcactca tggttatggc agcactgcat aattctctta ctgtcatgcc atccgtaaga
      541 tgcttttctg tgactggtga gtactcaacc aagtcattct gagaatagtg tatgcggcga
      601 ccgagttgct cttgcccggc gtcaatacgg gataataccg cgccacatag cagaacttta
      661 aaagtgctca tcattggaaa acgttcttcg gggcgaaaac tctcaaggat cttaccgctg
      721 ttgagatcca gttcgatgta acccactcgt gcacccaact gatcttcagc atcttttact
      781 ttcaccagcg tttctgggtg agcaaaaaca ggaaggcaaa atgccgcaaa aaagggaata
      841 agggcgacac ggaaatgttg aatactcata ctcttccttt ttcaatatta ttgaagcatt
      901 tatcagggtt attgtctcat gagcggatac atatttgaat gtatttagaa aaataaacaa
      961 ataggggttc cgcgcacatt tccccgaaaa gtgccagata cctgaaacaa aacccatcgt
     1021 acggccaagg aagtctccaa taactgtgat ccaccacaag cgccagggtt ttcccagtca
     1081 cgacgttgta aaacgacggc cagtcatgca taatccgcac gcatctggaa taaggaagtg
     1141 ccattccgcc tgacctAAGT GCTTTTCGAG ATCGCCAAAC CGGAGAACGA TCAGGAGAAT
     1201 GATGAGTCGC CACAGGAGTC GGCAAGATAC GTGCGTTATA GATTTGCTCC AAACTTTTTG
     1261 AAACTCAAAA CGGTCGGAGC AACTGTGGAA TTCAAAGTAG GAGACATCCC AATCCATCAT
     1321 TTCCGAATGA TCGAACGTCA CTTCTTCAAA GATCGCCTTC TGAAGTGTTT TGACTTTGAA
     1381 TTCGGATTCT GTATTCCGAA TTCACGAAAC AACTGTGAAC ATATCTATGA GTTCCCTCAA
     1441 CTCTCTCAAC AACTCAgtga gtcattattc taaaaagtac aattcaaaag actaatctct
     1501 ttttcagTGG ACGACATGAT CAACAATCCA AACGAGACTC GTTCTGACAG CTTCTATTTC
     1561 GTCGATAACA AACTCGTCAT GCACAACAAA GCCGACTACT CATATGATGC ATAAatcttc
     1621 attgttgagt ttatcttgtt gatttttgaa taaattatca actctttact ttttaatggg
     1681 ttatgaaata aataaacatt gaaaactgat aaacaacgtt catctctata acttcgtata
     1741 gcatacatta tacgaagtta ttgcctgaga ccaGCTAGCA AGCTTGCATG CCTGCAGGTC
     1801 GACTCTAGAG GATCCCCGGG TACCGAGCTC aggtctctga gctcaggaaa cggagaatct
     1861 gtgcggcaat gtcttatcat ttgaaacgcg ccgtatcgat gctgacatca tgcggctccc
     1921 gtgttagtcg agaagatggg tacgggcctt tattcatcca acactctacg gcttcttcaa
     1981 gagctagtag ggcaccctgt agttggaaag ggattatttc gtatggcgag cccataccgt
     2041 ctttcttgcg gaagcttaac acgataggaa gttggatagt ttcgaacgat ggttccatac
     2101 ggaacgctgt ctcaaggatg agtctgacgg agtgtaactc gaaggctagg tggaggctca
     2161 gtgatgataa gtctgcgatg gtggatgcat gtgtcatggt catagctgtt tcctgtgtga
     2221 aattgttatc cgctcagagg gcacaatcct attccgcgct atccgacaat ctccaagaca
     2281 ttaggtggag ttcagttcgg cgtatggcat atgtcgctgg aaagaacatg tgagcaaaag
     2341 gccagcaaaa ggccaggaac cgtaaaaagg ccgcgttgct ggcgtttttc cataggctcc
     2401 gcccccctga cgagcatcac aaaaatcgac gctcaagtca gaggtggcga aacccgacag
     2461 gactataaag ataccaggcg tttccccctg gaagctccct cgtgcgctct cctgttccga
     2521 ccctgccgct taccggatac ctgtccgcct ttctcccttc gggaagcgtg gcgctttctc
     2581 atagctcacg ctgtaggtat ctcagttcgg tgtaggtcgt tcgctccaag ctgggctgtg
     2641 tgcacgaacc ccccgttcag cccgaccgct gcgccttatc cggtaactat cgtcttgagt
     2701 ccaacccggt aagacacgac ttatcgccac tggcagcagc cactggtaac aggattagca
     2761 gagcgaggta tgtaggcggt gctacagagt tcttgaagtg gtggcctaac tacggctaca
     2821 ctagaagaac agtatttggt atctgcgctc tgctgaagcc agttaccttc ggaaaaagag
     2881 ttggtagctc ttgatccggc aaacaaacca ccgctggtag cggtggtttt tttgtttgca
     2941 agcagcagat tacgcgcaga aaaaaaggat ctcaagaaga tcctttgatc ttttctacgg
     3001 ggtctgacgc tctattcaac aaagccgccg tcccgtcaag tcagcgtaaa tgggtagggg
     3061 gcttcaaatc gtcctcgtga taccaattcg gagcctgctt ttttgtacaa acttgttgat
     3121 aatggcaatt caaggatctt cacctagatc cttttaaatt aaaaatgaag ttttaaatca
     3181 atctaaagta tatatgagta aacttgg   
//
