# Supplementary material for: Modular safe-harbor transgene insertion for targeted single-copy and extrachromosomal array integration in Caenorhabditis elegans
Source: G3 (Bethesda). 2022 Jul 28;12(9):jkac184. doi: 10.1093/g3journal/jkac184 (PMC9434227; doi:10.1093/g3journal/jkac184)
Supplement: jkac184_File_S1 [file jkac184_file_s1.zip › pSEM247 - Peft-3 mMaple3.gb]

LOCUS       pSEM247___Peft_3        5255 bp    DNA        circular     11-APR-2022
DEFINITION  .
COMMENT     El Mouridi et al. MosTI (submitted 2022)
COMMENT     www.wormbuilder.org
COMMENT     pSEM247	MosTI(unc-119)[Peft-3::mMaple]	AmpR
COMMENT     ApEinfo:methylated:1
FEATURES             Location/Qualifiers
     misc_feature    2849..3148
                     /locus_tag="Random sequence - no in frame stop and nopolyA
                     consensus"
                     /label="Random sequence - no in frame stop and nopolyA
                     consensus"
                     /ApEinfo_label="Random sequence - no in frame stop and
                     nopolyA consensus"
                     /ApEinfo_fwdcolor="#85dae9"
                     /ApEinfo_revcolor="#85dae9"
                     /ApEinfo_graphicformat="arrow_data {{0 0.5 0 1 2 0 0 -1 0
                     -0.5} {} 0} width 5 offset 0"
     primer_bind     46..62
                     /locus_tag="M13 fwd"
                     /label="M13 fwd"
                     /ApEinfo_label="M13 fwd"
                     /ApEinfo_fwdcolor="#b1ff67"
                     /ApEinfo_revcolor="#b1ff67"
                     /ApEinfo_graphicformat="arrow_data {{0 0.5 0 1 2 0 0 -1 0
                     -0.5} {} 0} width 5 offset 0"
     3'UTR           2466..2797
                     /locus_tag="tbb-2 3' utr"
                     /label="tbb-2 3' utr"
                     /ApEinfo_label="tbb-2 3' utr"
                     /ApEinfo_fwdcolor="#85dae9"
                     /ApEinfo_revcolor="#85dae9"
                     /ApEinfo_graphicformat="arrow_data {{0 0.5 0 1 2 0 0 -1 0
                     -0.5} {} 0} width 5 offset 0"
     CDS             1401..1404
                     /locus_tag="eft-3"
                     /label="eft-3"
                     /ApEinfo_label="eft-3"
                     /ApEinfo_fwdcolor="#f58a5e"
                     /ApEinfo_revcolor="#f58a5e"
                     /ApEinfo_graphicformat="arrow_data {{0 0.5 0 1 2 0 0 -1 0
                     -0.5} {} 0} width 5 offset 0"
     primer_bind     45..62
                     /locus_tag="M13-fwd"
                     /label="M13-fwd"
                     /ApEinfo_label="M13-fwd"
                     /ApEinfo_fwdcolor="#85dae9"
                     /ApEinfo_revcolor="#85dae9"
                     /ApEinfo_graphicformat="arrow_data {{0 0.5 0 1 2 0 0 -1 0
                     -0.5} {} 0} width 5 offset 0"
     primer_bind     complement(3201..3221)
                     /locus_tag="M13-rev"
                     /label="M13-rev"
                     /ApEinfo_label="M13-rev"
                     /ApEinfo_fwdcolor="#85dae9"
                     /ApEinfo_revcolor="#85dae9"
                     /ApEinfo_graphicformat="arrow_data {{0 0.5 0 1 2 0 0 -1 0
                     -0.5} {} 0} width 5 offset 0"
     sig_peptide     1437..1457
                     /locus_tag="SV40 (no BsaI)"
                     /label="SV40 (no BsaI)"
                     /ApEinfo_label="SV40 (no BsaI)"
                     /ApEinfo_fwdcolor="#f6006c"
                     /ApEinfo_revcolor="#f6006c"
                     /ApEinfo_graphicformat="arrow_data {{0 0.5 0 1 2 0 0 -1 0
                     -0.5} {} 0} width 5 offset 0"
     CDS             466..572
                     /locus_tag="cbr-unc-119 (Exons 3-4)"
                     /label="cbr-unc-119 (Exons 3-4)"
                     /ApEinfo_label="cbr-unc-119 (Exons 3-4)"
                     /ApEinfo_fwdcolor="#8000ff"
                     /ApEinfo_revcolor="#8000ff"
                     /ApEinfo_graphicformat="arrow_data {{0 0.5 0 1 2 0 0 -1 0
                     -0.5} {} 0} width 5 offset 0"
     misc_feature    3149..3169
                     /locus_tag="Uni_9 R"
                     /label="Uni_9 R"
                     /ApEinfo_label="Uni_9 R"
                     /ApEinfo_fwdcolor="#cc66ff"
                     /ApEinfo_revcolor="#cc66ff"
                     /ApEinfo_graphicformat="arrow_data {{0 0.5 0 1 2 0 0 -1 0
                     -0.5} {} 0} width 5 offset 0"
     misc_feature    93..114
                     /locus_tag="Uni_9 F"
                     /label="Uni_9 F"
                     /ApEinfo_label="Uni_9 F"
                     /ApEinfo_fwdcolor="#cc66ff"
                     /ApEinfo_revcolor="#cc66ff"
                     /ApEinfo_graphicformat="arrow_data {{0 0.5 0 1 2 0 0 -1 0
                     -0.5} {} 0} width 5 offset 0"
     rep_origin      complement(3393..3981)
                     /locus_tag="ori"
                     /label="ori"
                     /ApEinfo_label="ori"
                     /ApEinfo_fwdcolor="#b4abac"
                     /ApEinfo_revcolor="#b4abac"
                     /ApEinfo_graphicformat="arrow_data {{0 0.5 0 1 2 0 0 -1 0
                     -0.5} {} 0} width 5 offset 0"
     misc_recomb     686..719
                     /locus_tag="LoxP"
                     /label="LoxP"
                     /ApEinfo_label="LoxP"
                     /ApEinfo_fwdcolor="#9eafd2"
                     /ApEinfo_revcolor="#9eafd2"
                     /ApEinfo_graphicformat="arrow_data {{0 0.5 0 1 2 0 0 -1 0
                     -0.5} {} 0} width 5 offset 0"
     CDS             115..414
                     /locus_tag="cbr-unc-119 (Exons 3-4)(1)"
                     /label="cbr-unc-119 (Exons 3-4)(1)"
                     /ApEinfo_label="cbr-unc-119 (Exons 3-4)"
                     /ApEinfo_fwdcolor="#8000ff"
                     /ApEinfo_revcolor="#8000ff"
                     /ApEinfo_graphicformat="arrow_data {{0 0.5 0 1 2 0 0 -1 0
                     -0.5} {} 0} width 5 offset 0"
     misc_feature    115..572
                     /locus_tag="partial cbr-unc-119(+)"
                     /label="partial cbr-unc-119(+)"
                     /ApEinfo_label="partial cbr-unc-119(+)"
                     /ApEinfo_fwdcolor="#cc66ff"
                     /ApEinfo_revcolor="#cc66ff"
                     /ApEinfo_graphicformat="arrow_data {{0 0.5 0 1 2 0 0 -1 0
                     -0.5} {} 0} width 5 offset 0"
     CDS             complement(4222..5082)
                     /locus_tag="AmpR"
                     /label="AmpR"
                     /ApEinfo_label="AmpR"
                     /ApEinfo_fwdcolor="#0080ff"
                     /ApEinfo_revcolor="#0080ff"
                     /ApEinfo_graphicformat="arrow_data {{0 0.5 0 1 2 0 0 -1 0
                     -0.5} {} 0} width 5 offset 0"
     misc_feature    26..42
                     /locus_tag="M13F-pUC(-40)"
                     /label="M13F-pUC(-40)"
                     /ApEinfo_label="M13F-pUC(-40)"
                     /ApEinfo_fwdcolor="#85dae9"
                     /ApEinfo_revcolor="#85dae9"
                     /ApEinfo_graphicformat="arrow_data {{0 0.5 0 1 2 0 0 -1 0
                     -0.5} {} 0} width 5 offset 0"
     3'UTR           573..685
                     /locus_tag="eft-3 3'UTR"
                     /label="eft-3 3'UTR"
                     /ApEinfo_label="eft-3 3'UTR"
                     /ApEinfo_fwdcolor="#b1ff67"
                     /ApEinfo_revcolor="#b1ff67"
                     /ApEinfo_graphicformat="arrow_data {{0 0.5 0 1 2 0 0 -1 0
                     -0.5} {} 0} width 5 offset 0"
     transit_peptide 2363..2434
                     /locus_tag="egl-13 NLS"
                     /label="egl-13 NLS"
                     /ApEinfo_label="egl-13 NLS"
                     /ApEinfo_fwdcolor="#ff0080"
                     /ApEinfo_revcolor="#ff0080"
                     /ApEinfo_graphicformat="arrow_data {{0 0.5 0 1 2 0 0 -1 0
                     -0.5} {} 0} width 5 offset 0"
     promoter        complement(5083..5187)
                     /locus_tag="AmpR promoter"
                     /label="AmpR promoter"
                     /ApEinfo_label="AmpR promoter"
                     /ApEinfo_fwdcolor="#ffef86"
                     /ApEinfo_revcolor="#ffef86"
                     /ApEinfo_graphicformat="arrow_data {{0 1 2 0 0 -1} {} 0}
                     width 5 offset 0"
     misc_feature    779..821
                     /locus_tag="rcf-4 start (reverse orientation)"
                     /label="rcf-4 start (reverse orientation)"
                     /ApEinfo_label="rcf-4 start (reverse orientation)"
                     /ApEinfo_fwdcolor="#85dae9"
                     /ApEinfo_revcolor="#85dae9"
                     /ApEinfo_graphicformat="arrow_data {{0 0.5 0 1 2 0 0 -1 0
                     -0.5} {} 0} width 5 offset 0"
     promoter        779..1400
                     /locus_tag="Peft-3"
                     /label="Peft-3"
                     /ApEinfo_label="Peft-3"
                     /ApEinfo_fwdcolor="#f58a5e"
                     /ApEinfo_revcolor="#f58a5e"
                     /ApEinfo_graphicformat="arrow_data {{0 1 2 0 0 -1} {} 0}
                     width 5 offset 0"
     CDS             join(1458..1466,1511..1660,1712..1829,1881..2062,
                     2114..2362)
                     /locus_tag="mMaple3"
                     /label="mMaple3"
                     /ApEinfo_label="mMaple3"
                     /ApEinfo_fwdcolor="#75d5ff"
                     /ApEinfo_revcolor="#7980ff"
                     /ApEinfo_graphicformat="arrow_data {{0 0.5 0 1 2 0 0 -1 0
                     -0.5} {} 0} width 5 offset 0"
ORIGIN
        1 actgtgatcc accacaagcg ccagggtttt cccagtcacg acgttgtaaa acgacggcca
       61 gtcatgcata atccgcacgc atctggaata aggaagtgcc attccgcctg acctAAGTGC
      121 TTTTCGAGAT CGCCAAACCG GAGAACGATC AGGAGAATGA TGAGTCGCCA CAGGAGTCGG
      181 CAAGATACGT GCGTTATAGA TTTGCTCCAA ACTTTTTGAA ACTCAAAACG GTCGGAGCAA
      241 CTGTGGAATT CAAAGTAGGA GACATCCCAA TCCATCATTT CCGAATGATC GAACGTCACT
      301 TCTTCAAAGA TCGCCTTCTG AAGTGTTTTG ACTTTGAATT CGGATTCTGT ATTCCGAATT
      361 CACGAAACAA CTGTGAACAT ATCTATGAGT TCCCTCAACT CTCTCAACAA CTCAgtgagt
      421 cattattcta aaaagtacaa ttcaaaagac taatctcttt ttcagTGGAC GACATGATCA
      481 ACAATCCAAA CGAGACTCGT TCTGACAGCT TCTATTTCGT CGATAACAAA CTCGTCATGC
      541 ACAACAAAGC CGACTACTCA TATGATGCAT AAatcttcat tgttgagttt atcttgttga
      601 tttttgaata aattatcaac tctttacttt ttaatgggtt atgaaataaa taaacattga
      661 aaactgataa acaacgttca tctctataac ttcgtatagc atacattata cgaagttatT
      721 GCCATAGCAT GGCCTTTGCA GGattacgcc aagctatcaa ctttgtatag aaaagttgGC
      781 ACCTTTGGTC TTTTATTGTC AACTTCCATT GGTTCTTCCA Ttgtttctgt taaattaatg
      841 aatttttcat aaaataaaga cattatacaa tataaaaatg aagaatttat tgaaaataaa
      901 ctgccagaga gaaaaagtat gcaacactcc cgccgagagt gtttgaaatg gtgtacggta
      961 cattttcgtg ctaggagtta gatgtgcagg cagcaacgag agggggagag atttttttgg
     1021 gccttgtgaa attaacgtga gttttctggt catctgacta atcatgttgg ttttttgttg
     1081 gtttattttg tttttatctt tgtttttatc cagattagga aatttaaatt ttatgaattt
     1141 ataatgaggt caaacattca gtcccagcgt ttttcctgtt ctcactgttt agtcgaattt
     1201 ttattttagg ctttcaacaa atgttctaac tgtcttattt gtgacctcac tttttatatt
     1261 tttttaattt ttaaaaatat tagaagtttc taggataatt ttttcgactt ttattctctc
     1321 taccgtccgc actcttctta cttttaaatt aaattgtttt tttttcagtt gggaaacact
     1381 ttgctcactc cgtagcagcc ATGGcaagtt tgtacaaaaa agcaggctcg GGATCCCCAA
     1441 AGAAGAAGCG TAAGGTGGTC TCCAAGgtaa cacttagttt ttgttgctct gtttaaaaat
     1501 taattttaag GGAGAGGAGA CTATCATGTC CGTCATCAAG CCAGACATGA AGATCAAGCT
     1561 CCGTATGGAG GGAAACGTCA ACGGACACGC CTTCGTCATC GAGGGAGAGG GATCCGGAAA
     1621 GCCATTCGAG GGAATCCAAA CCATCGACCT CGAGGTCAAG gtaagttttc ttgagacctt
     1681 tactaactaa ctaggtctca tagattttca gGAGGGAGCC CCACTCCCAT TCGCCTACGA
     1741 CATCCTCACC ACCGCCTTCC ACTACGGAAA CCGTGTCTTC ACCAAGTACC CACGAAAGAT
     1801 CCCAGACTAC TTCAAGCAAT CCTTCCCAGg taagttatgt agagacctta atactcaact
     1861 atggtctcaa acattttcag AGGGATACTC CTGGGAGCGT TCCATGACCT ACGAGGACGG
     1921 AGGAATCTGC AACGCCACCA ACGACATCAC CATGGAGGAG GACTCCTTCA TCAACAAGAT
     1981 CCACTTCAAG GGAACCAACT TCCCACCAAA CGGACCAGTC ATGCAAAAGC GTACCGTCGG
     2041 ATGGGAGGTT TCCACCGAGA AGgtaagttc tttagagacc taatcacatc aatttggtct
     2101 cagtaatttt cagATGTACG TCCGTGACGG AGTCCTCAAG GGTGACGTCA AGATGAAGCT
     2161 CCTCCTCAAG GGAGGATCCC ACTACCGTTG CGACTTCCGT ACCACCTACA AGGTCAAGCA
     2221 AAAGGCCGTC AAGCTCCCAA AGGCCCACTT CGTCGACCAC CGTATCGAGA TCCTCTCCCA
     2281 CGACAAGGAC TACAACAAGG TCAAGCTCTA CGAGCACGCC GTCGCCCGTA ACTCCACCGA
     2341 CTCCATGGAC GAGCTCTACA AGTCCCGTCG TCGTAAGGCC AACCCAACCA AGCTCTCCGA
     2401 GAACGCCAAG AAGCTCGCCA AGGAGGTCGA GAACGGATCC AACCCAGCTT TCTTGTACAA
     2461 AGTGGGATAA atgcaaaatc ctttcaagca ttcccttctt ctctatcact cttctttctt
     2521 tttgtcaaaa aattctctcg ctaatttatt tgctttttta atgttattat tttatgactt
     2581 tttatagtca ctgaaaagtt tgcatctgag tgaagtgaat gctatcaaaa tgtgattctg
     2641 tctgatgtac tttcacaatc tctcttcaat tccattttga agtgctttaa acccgaaagg
     2701 ttgagaaaaa tgcgagcgct caaatatttg tattgtgttc gttgagtgac ccaacaaaaa
     2761 gaggaaactt tattgtgccg ccaagaaaaa agtctcaCAA CTTTattata catagttgat
     2821 aattcCCTCT GACACATGCA GCTCgagctc aggaaacgga gaatctgtgc ggcaatgtct
     2881 tatcatttga aacgcgccgt atcgatgctg acatcatgcg gctcccgtgt tagtcgagaa
     2941 gatgggtacg ggcctttatt catccaacac tctacggctt cttcaagagc tagtagggca
     3001 ccctgtagtt ggaaagggat tatttcgtat ggcgagccca taccgtcttt cttgcggaag
     3061 cttaacacga taggaagttg gatagtttcg aacgatggtt ccatacggaa cgctgtctca
     3121 aggatgagtc tgacggagtg taactcgaag gctaggtgga ggctcagtga tgataagtct
     3181 gcgatggtgg atgcatgtgt catggtcata gctgtttcct gtgtgaaatt gttatccgct
     3241 cagagggcac aatcctattc cgcgctatcc gacaatctcc aagacattag gtggagttca
     3301 gttcggcgta tggcatatgt cgctggaaag aacatgtgag caaaaggcca gcaaaaggcc
     3361 aggaaccgta aaaaggccgc gttgctggcg tttttccata ggctccgccc ccctgacgag
     3421 catcacaaaa atcgacgctc aagtcagagg tggcgaaacc cgacaggact ataaagatac
     3481 caggcgtttc cccctggaag ctccctcgtg cgctctcctg ttccgaccct gccgcttacc
     3541 ggatacctgt ccgcctttct cccttcggga agcgtggcgc tttctcatag ctcacgctgt
     3601 aggtatctca gttcggtgta ggtcgttcgc tccaagctgg gctgtgtgca cgaacccccc
     3661 gttcagcccg accgctgcgc cttatccggt aactatcgtc ttgagtccaa cccggtaaga
     3721 cacgacttat cgccactggc agcagccact ggtaacagga ttagcagagc gaggtatgta
     3781 ggcggtgcta cagagttctt gaagtggtgg cctaactacg gctacactag aagaacagta
     3841 tttggtatct gcgctctgct gaagccagtt accttcggaa aaagagttgg tagctcttga
     3901 tccggcaaac aaaccaccgc tggtagcggt ggtttttttg tttgcaagca gcagattacg
     3961 cgcagaaaaa aaggatctca agaagatcct ttgatctttt ctacggggtc tgacgctcta
     4021 ttcaacaaag ccgccgtccc gtcaagtcag cgtaaatggg tagggggctt caaatcgtcc
     4081 tcgtgatacc aattcggagc ctgctttttt gtacaaactt gttgataatg gcaattcaag
     4141 gatcttcacc tagatccttt taaattaaaa atgaagtttt aaatcaatct aaagtatata
     4201 tgagtaaact tggtctgaca gttaccaatg cttaatcagt gaggcaccta tctcagcgat
     4261 ctgtctattt cgttcatcca tagttgcctg actccccgtc gtgtagataa ctacgatacg
     4321 ggagggctta ccatctggcc ccagtgctgc aatgataccg cgagagccac gctcaccggc
     4381 tccagattta tcagcaataa accagccagc cggaagggcc gagcgcagaa gtggtcctgc
     4441 aactttatcc gcctccatcc agtctattaa ttgttgccgg gaagctagag taagtagttc
     4501 gccagttaat agtttgcgca acgttgttgc cattgctaca ggcatcgtgg tgtcacgctc
     4561 gtcgtttggt atggcttcat tcagctccgg ttcccaacga tcaaggcgag ttacatgatc
     4621 ccccatgttg tgcaaaaaag cggttagctc cttcggtcct ccgatcgttg tcagaagtaa
     4681 gttggccgca gtgttatcac tcatggttat ggcagcactg cataattctc ttactgtcat
     4741 gccatccgta agatgctttt ctgtgactgg tgagtactca accaagtcat tctgagaata
     4801 gtgtatgcgg cgaccgagtt gctcttgccc ggcgtcaata cgggataata ccgcgccaca
     4861 tagcagaact ttaaaagtgc tcatcattgg aaaacgttct tcggggcgaa aactctcaag
     4921 gatcttaccg ctgttgagat ccagttcgat gtaacccact cgtgcaccca actgatcttc
     4981 agcatctttt actttcacca gcgtttctgg gtgagcaaaa acaggaaggc aaaatgccgc
     5041 aaaaaaggga ataagggcga cacggaaatg ttgaatactc atactcttcc tttttcaata
     5101 ttattgaagc atttatcagg gttattgtct catgagcgga tacatatttg aatgtattta
     5161 gaaaaataaa caaatagggg ttccgcgcac atttccccga aaagtgccag atacctgaaa
     5221 caaaacccat cgtacggcca aggaagtctc caata  
//
