# Supplementary material for: Modular safe-harbor transgene insertion for targeted single-copy and extrachromosomal array integration in Caenorhabditis elegans
Source: G3 (Bethesda). 2022 Jul 28;12(9):jkac184. doi: 10.1093/g3journal/jkac184 (PMC9434227; doi:10.1093/g3journal/jkac184)
Supplement: jkac184_File_S1 [file jkac184_file_s1.zip › pSEM252 - mosTI - unc-119 - target - pDEST R4 - R3.gb]

LOCUS       pSEM252___mosTI_        4898 bp    DNA        circular     11-APR-2022
DEFINITION  .
COMMENT     El Mouridi et al. MosTI (submitted 2022)
COMMENT     www.wormbuilder.org
COMMENT     pSEM252	pDESTR4-R3 mosTI(unc-119) Gateway cloning
            vector	AmpR/Chlo	#159839	Golden-Gate cloning
COMMENT     ApEinfo:methylated:1
FEATURES             Location/Qualifiers
     promoter        3973..4077
                     /locus_tag="AmpR promoter"
                     /label="AmpR promoter"
                     /ApEinfo_label="AmpR promoter"
                     /ApEinfo_fwdcolor="#ffef86"
                     /ApEinfo_revcolor="#ffef86"
                     /ApEinfo_graphicformat="arrow_data {{0 1 2 0 0 -1} {} 0}
                     width 5 offset 0"
     misc_feature    complement(3791..3812)
                     /locus_tag="Uni_9 F"
                     /label="Uni_9 F"
                     /ApEinfo_label="Uni_9 F"
                     /ApEinfo_fwdcolor="#cc66ff"
                     /ApEinfo_revcolor="#cc66ff"
                     /ApEinfo_graphicformat="arrow_data {{0 0.5 0 1 2 0 0 -1 0
                     -0.5} {} 0} width 5 offset 0"
     CDS             complement(3491..3790)
                     /locus_tag="cbr-unc-119 (Exons 3-4)"
                     /label="cbr-unc-119 (Exons 3-4)"
                     /ApEinfo_label="cbr-unc-119 (Exons 3-4)"
                     /ApEinfo_fwdcolor="#8000ff"
                     /ApEinfo_revcolor="#8000ff"
                     /ApEinfo_graphicformat="arrow_data {{0 0.5 0 1 2 0 0 -1 0
                     -0.5} {} 0} width 5 offset 0"
     misc_feature    complement(3333..3790)
                     /locus_tag="partial cbr-unc-119(+)"
                     /label="partial cbr-unc-119(+)"
                     /ApEinfo_label="partial cbr-unc-119(+)"
                     /ApEinfo_fwdcolor="#cc66ff"
                     /ApEinfo_revcolor="#cc66ff"
                     /ApEinfo_graphicformat="arrow_data {{0 0.5 0 1 2 0 0 -1 0
                     -0.5} {} 0} width 5 offset 0"
     CDS             complement(3333..3439)
                     /locus_tag="cbr-unc-119 (Exons 3-4)(1)"
                     /label="cbr-unc-119 (Exons 3-4)(1)"
                     /ApEinfo_label="cbr-unc-119 (Exons 3-4)"
                     /ApEinfo_fwdcolor="#8000ff"
                     /ApEinfo_revcolor="#8000ff"
                     /ApEinfo_graphicformat="arrow_data {{0 0.5 0 1 2 0 0 -1 0
                     -0.5} {} 0} width 5 offset 0"
     3'UTR           complement(3220..3332)
                     /locus_tag="eft-3 3'UTR"
                     /label="eft-3 3'UTR"
                     /ApEinfo_label="eft-3 3'UTR"
                     /ApEinfo_fwdcolor="#b1ff67"
                     /ApEinfo_revcolor="#b1ff67"
                     /ApEinfo_graphicformat="arrow_data {{0 0.5 0 1 2 0 0 -1 0
                     -0.5} {} 0} width 5 offset 0"
     misc_recomb     complement(3186..3219)
                     /locus_tag="LoxP"
                     /label="LoxP"
                     /ApEinfo_label="LoxP"
                     /ApEinfo_fwdcolor="#9eafd2"
                     /ApEinfo_revcolor="#9eafd2"
                     /ApEinfo_graphicformat="arrow_data {{0 0.5 0 1 2 0 0 -1 0
                     -0.5} {} 0} width 5 offset 0"
     promoter        1592..1622
                     /locus_tag="lac UV5 promoter"
                     /label="lac UV5 promoter"
                     /ApEinfo_label="lac UV5 promoter"
                     /ApEinfo_fwdcolor="#faac61"
                     /ApEinfo_revcolor="#faac61"
                     /ApEinfo_graphicformat="arrow_data {{0 1 2 0 0 -1} {} 0}
                     width 5 offset 0"
     misc_feature    1444..1464
                     /locus_tag="Gateway Recomb3"
                     /label="Gateway Recomb3"
                     /ApEinfo_label="Gateway Recomb3"
                     /ApEinfo_fwdcolor="#f58a5e"
                     /ApEinfo_revcolor="#f58a5e"
                     /ApEinfo_graphicformat="arrow_data {{0 0.5 0 1 2 0 0 -1 0
                     -0.5} {} 0} width 5 offset 0"
     misc_feature    complement(1114..1413)
                     /locus_tag="Right repair homology"
                     /label="Right repair homology"
                     /ApEinfo_label="Right repair homology"
                     /ApEinfo_fwdcolor="#85dae9"
                     /ApEinfo_revcolor="#85dae9"
                     /ApEinfo_graphicformat="arrow_data {{0 0.5 0 1 2 0 0 -1 0
                     -0.5} {} 0} width 5 offset 0"
     misc_feature    complement(1093..1113)
                     /locus_tag="Uni_9 R"
                     /label="Uni_9 R"
                     /ApEinfo_label="Uni_9 R"
                     /ApEinfo_fwdcolor="#cc66ff"
                     /ApEinfo_revcolor="#cc66ff"
                     /ApEinfo_graphicformat="arrow_data {{0 0.5 0 1 2 0 0 -1 0
                     -0.5} {} 0} width 5 offset 0"
     primer_bind     1041..1061
                     /locus_tag="M13-rev"
                     /label="M13-rev"
                     /ApEinfo_label="M13-rev"
                     /ApEinfo_fwdcolor="#85dae9"
                     /ApEinfo_revcolor="#85dae9"
                     /ApEinfo_graphicformat="arrow_data {{0 0.5 0 1 2 0 0 -1 0
                     -0.5} {} 0} width 5 offset 0"
     primer_bind     1041..1057
                     /locus_tag="M13 rev"
                     /label="M13 rev"
                     /ApEinfo_label="M13 rev"
                     /ApEinfo_fwdcolor="#b1ff67"
                     /ApEinfo_revcolor="#b1ff67"
                     /ApEinfo_graphicformat="arrow_data {{0 0.5 0 1 2 0 0 -1 0
                     -0.5} {} 0} width 5 offset 0"
     rep_origin      281..869
                     /locus_tag="ori"
                     /label="ori"
                     /ApEinfo_label="ori"
                     /ApEinfo_fwdcolor="#b4abac"
                     /ApEinfo_revcolor="#b4abac"
                     /ApEinfo_graphicformat="arrow_data {{0 0.5 0 1 2 0 0 -1 0
                     -0.5} {} 0} width 5 offset 0"
     CDS             join(4078..4898,1..40)
                     /locus_tag="AmpR"
                     /label="AmpR"
                     /ApEinfo_label="AmpR"
                     /ApEinfo_fwdcolor="#0080ff"
                     /ApEinfo_revcolor="#0080ff"
                     /ApEinfo_graphicformat="arrow_data {{0 0.5 0 1 2 0 0 -1 0
                     -0.5} {} 0} width 5 offset 0"
     misc_recomb     complement(3127..3147)
                     /locus_tag="attB4"
                     /label="attB4"
                     /ApEinfo_label="attB4"
                     /ApEinfo_fwdcolor="#dda0dd"
                     /ApEinfo_revcolor="#dda0dd"
                     /ApEinfo_graphicformat="arrow_data {{0 0.5 0 1 2 0 0 -1 0
                     -0.5} {} 0} width 5 offset 0"
     misc_recomb     1444..1464
                     /locus_tag="attB3"
                     /label="attB3"
                     /ApEinfo_label="attB3"
                     /ApEinfo_fwdcolor="#dda0dd"
                     /ApEinfo_revcolor="#dda0dd"
                     /ApEinfo_graphicformat="arrow_data {{0 0.5 0 1 2 0 0 -1 0
                     -0.5} {} 0} width 5 offset 0"
     misc_feature    complement(3134..3140)
                     /locus_tag="Gateway Recomb4"
                     /label="Gateway Recomb4"
                     /ApEinfo_label="Gateway Recomb4"
                     /ApEinfo_fwdcolor="#ff0000"
                     /ApEinfo_revcolor="#ff0000"
                     /ApEinfo_graphicformat="arrow_data {{0 0.5 0 1 2 0 0 -1 0
                     -0.5} {} 0} width 5 offset 0"
     misc_feature    1451..1457
                     /locus_tag="Gateway Recomb3(1)"
                     /label="Gateway Recomb3(1)"
                     /ApEinfo_label="Gateway Recomb3"
                     /ApEinfo_fwdcolor="#ff0000"
                     /ApEinfo_revcolor="#ff0000"
                     /ApEinfo_graphicformat="arrow_data {{0 0.5 0 1 2 0 0 -1 0
                     -0.5} {} 0} width 5 offset 0"
     CDS             2771..2983
                     /locus_tag="ccdB"
                     /label="ccdB"
                     /ApEinfo_label="ccdB"
                     /ApEinfo_fwdcolor="#75d5ff"
                     /ApEinfo_revcolor="#7980ff"
                     /ApEinfo_graphicformat="arrow_data {{0 0.5 0 1 2 0 0 -1 0
                     -0.5} {} 0} width 5 offset 0"
     CDS             1676..2335
                     /locus_tag="CmR"
                     /label="CmR"
                     /ApEinfo_label="CmR"
                     /ApEinfo_fwdcolor="#75d5ff"
                     /ApEinfo_revcolor="#7980ff"
                     /ApEinfo_graphicformat="arrow_data {{0 0.5 0 1 2 0 0 -1 0
                     -0.5} {} 0} width 5 offset 0"
ORIGIN
        1 gatcgctgag ataggtgcct cactgattaa gcattggtaa ctgtcagacc aagtttactc
       61 atatatactt tagattgatt taaaacttca tttttaattt aaaaggatct aggtgaagat
      121 ccttgaattg ccattatcaa caagtttgta caaaaaagca ggctccgaat tggtatcacg
      181 aggacgattt gaagccccct acccatttac gctgacttga cgggacggcg gctttgttga
      241 atagagcgtc agaccccgta gaaaagatca aaggatcttc ttgagatcct ttttttctgc
      301 gcgtaatctg ctgcttgcaa acaaaaaaac caccgctacc agcggtggtt tgtttgccgg
      361 atcaagagct accaactctt tttccgaagg taactggctt cagcagagcg cagataccaa
      421 atactgttct tctagtgtag ccgtagttag gccaccactt caagaactct gtagcaccgc
      481 ctacatacct cgctctgcta atcctgttac cagtggctgc tgccagtggc gataagtcgt
      541 gtcttaccgg gttggactca agacgatagt taccggataa ggcgcagcgg tcgggctgaa
      601 cggggggttc gtgcacacag cccagcttgg agcgaacgac ctacaccgaa ctgagatacc
      661 tacagcgtga gctatgagaa agcgccacgc ttcccgaagg gagaaaggcg gacaggtatc
      721 cggtaagcgg cagggtcgga acaggagagc gcacgaggga gcttccaggg ggaaacgcct
      781 ggtatcttta tagtcctgtc gggtttcgcc acctctgact tgagcgtcga tttttgtgat
      841 gctcgtcagg ggggcggagc ctatggaaaa acgccagcaa cgcggccttt ttacggttcc
      901 tggccttttg ctggcctttt gctcacatgt tctttccagc gacatatgcc atacgccgaa
      961 ctgaactcca cctaatgtct tggagattgt cggatagcgc ggaataggat tgtgccctct
     1021 gagcggataa caatttcaca caggaaacag ctatgaccat gacacatgca tccaccatcg
     1081 cagacttatc atcactgagc ctccacctag ccttcgagtt acactccgtc agactcatcc
     1141 ttgagacagc gttccgtatg gaaccatcgt tcgaaactat ccaacttcct atcgtgttaa
     1201 gcttccgcaa gaaagacggt atgggctcgc catacgaaat aatccctttc caactacagg
     1261 gtgccctact agctcttgaa gaagccgtag agtgttggat gaataaaggc ccgtacccat
     1321 cttctcgact aacacgggag ccgcatgatg tcagcatcga tacggcgcgt ttcaaatgat
     1381 aagacattgc cgcacagatt ctccgtttcc tgagctcGAG CTGCATGTGT CAGAGGgaat
     1441 tatcaactat gtataataaa gttgaacgag aaacgtaaaa tgatataaat atcaatatat
     1501 taaattagat tttgcataaa aaacagacta cataatactg taaaacacaa catatccagt
     1561 cactatggcg gccgcattag gcaccccagg ctttacactt tatgcttccg gctcgtataa
     1621 tgtgtggatt ttgagttagg atccgtcgag attttcagga gctaaggaag ctaaaatgga
     1681 gaaaaaaatc actggatata ccaccgttga tatgtcccaa tggcatcgta aagaacattt
     1741 tgaggcattt cagtcagttg ctcaatgtac ctataaccag accgttcagc tggatattac
     1801 ggccttttta aagaccgtaa agaaaaataa gcacaagttt tatccggcct ttattcacat
     1861 tcttgcccgc ctgatgaatg ctcatccgga attccgtatg gcaatgaaag acggtgagct
     1921 ggtgatatgg gatagtgttc acccttgtta caccgttttc catgagcaaa ctgaaacgtt
     1981 ttcatcgctc tggagtgaat accacgacga tttccggcag tttctacaca tatattcgca
     2041 agatgtggcg tgttacggtg aaaacctggc ctatttccct aaagggttta ttgagaatat
     2101 gtttttcgtc tcagccaatc cctgggtgag tttcaccagt tttgatttaa acgtggccaa
     2161 tatggacaac ttcttcgccc ccgttttcac catgggcaaa tattatacgc aaggcgacaa
     2221 ggtgctgatg ccgctggcga ttcaggttca tcatgccgtt tgtgatggct tccatgtcgg
     2281 cagaatgctt aatgaattac aacagtactg cgatgagtgg caggcggggg cgtaatctag
     2341 aggatccggc ttactaaaag ccagataaca gtatgcgtat tttgcgcgct gatttttgcg
     2401 gtataagaat atatactgat atgtataccc gaagtatgtc aaaaagaggt atgctatgaa
     2461 gcagcgtatt acagtgacag ttgacagcga cagctatcag ttgctcaagg catatatgat
     2521 gtcaatatct ccggttcggt aagcacaacc atgcagaatg aagcccgtcg tctgcgtgcc
     2581 gaacgctgga aagcggaaaa tcaggaaggg atggctgagg tcgcccggtt tattgaaatg
     2641 aacggctctt ttgccgacga gaacaggggc tggtgaaatg cagtttaagg tttacaccta
     2701 taaaagagag agccgttatc gtctgtttgt ggatgtacag agtgatatta ttgacacgcc
     2761 cgggcgacgg atggtgatcc ccctggccag tgcacgtctg ctgtcagata aagtcccccg
     2821 tgaactttac ccggtggtgc atatcgggga tgaaagctgg cgcatgatga ccaccgatat
     2881 ggccagtgtg ccggtatccg ttatcgggga agaagtggct gatctcagcc accgcgaaaa
     2941 tgacatcaaa aacgccatta acctgatgtt ctggggaata taaatgtcag gctcccttat
     3001 acacagccag tctgcaggtc gaccatagtg actggatatg ttgtgtttta cagtattatg
     3061 tagtctgttt tttatgcaaa atctaattta atatattgat atttatatca ttttacgttt
     3121 ctcgttcaac ttttctatac aaagttgata gcttggcgta atCCTGCAAA GGCCATGCTA
     3181 TGGCAataac ttcgtataat gtatgctata cgaagttata gagatgaacg ttgtttatca
     3241 gttttcaatg tttatttatt tcataaccca ttaaaaagta aagagttgat aatttattca
     3301 aaaatcaaca agataaactc aacaatgaag atTTATGCAT CATATGAGTA GTCGGCTTTG
     3361 TTGTGCATGA CGAGTTTGTT ATCGACGAAA TAGAAGCTGT CAGAACGAGT CTCGTTTGGA
     3421 TTGTTGATCA TGTCGTCCAc tgaaaaagag attagtcttt tgaattgtac tttttagaat
     3481 aatgactcac TGAGTTGTTG AGAGAGTTGA GGGAACTCAT AGATATGTTC ACAGTTGTTT
     3541 CGTGAATTCG GAATACAGAA TCCGAATTCA AAGTCAAAAC ACTTCAGAAG GCGATCTTTG
     3601 AAGAAGTGAC GTTCGATCAT TCGGAAATGA TGGATTGGGA TGTCTCCTAC TTTGAATTCC
     3661 ACAGTTGCTC CGACCGTTTT GAGTTTCAAA AAGTTTGGAG CAAATCTATA ACGCACGTAT
     3721 CTTGCCGACT CCTGTGGCGA CTCATCATTC TCCTGATCGT TCTCCGGTTT GGCGATCTCG
     3781 AAAAGCACTT aggtcaggcg gaatggcact tccttattcc agatgcgtgc ggattatgca
     3841 tgactggccg tcgttttaca acgtcgtgac tgggaaaacc ctggcgcttg tggtggatca
     3901 cagttattgg agacttcctt ggccgtacga tgggttttgt ttcaggtatc tggcactttt
     3961 cggggaaatg tgcgcggaac ccctatttgt ttatttttct aaatacattc aaatatgtat
     4021 ccgctcatga gacaataacc ctgataaatg cttcaataat attgaaaaag gaagagtatg
     4081 agtattcaac atttccgtgt cgcccttatt cccttttttg cggcattttg ccttcctgtt
     4141 tttgctcacc cagaaacgct ggtgaaagta aaagatgctg aagatcagtt gggtgcacga
     4201 gtgggttaca tcgaactgga tctcaacagc ggtaagatcc ttgagagttt tcgccccgaa
     4261 gaacgttttc caatgatgag cacttttaaa gttctgctat gtggcgcggt attatcccgt
     4321 attgacgccg ggcaagagca actcggtcgc cgcatacact attctcagaa tgacttggtt
     4381 gagtactcac cagtcacaga aaagcatctt acggatggca tgacagtaag agaattatgc
     4441 agtgctgcca taaccatgag tgataacact gcggccaact tacttctgac aacgatcgga
     4501 ggaccgaagg agctaaccgc ttttttgcac aacatggggg atcatgtaac tcgccttgat
     4561 cgttgggaac cggagctgaa tgaagccata ccaaacgacg agcgtgacac cacgatgcct
     4621 gtagcaatgg caacaacgtt gcgcaaacta ttaactggcg aactacttac tctagcttcc
     4681 cggcaacaat taatagactg gatggaggcg gataaagttg caggaccact tctgcgctcg
     4741 gcccttccgg ctggctggtt tattgctgat aaatctggag ccggtgagcg tggctctcgc
     4801 ggtatcattg cagcactggg gccagatggt aagccctccc gtatcgtagt tatctacacg
     4861 acggggagtc aggcaactat ggatgaacga aatagaca  
//
