# Supplementary material for: Modular safe-harbor transgene insertion for targeted single-copy and extrachromosomal array integration in Caenorhabditis elegans
Source: G3 (Bethesda). 2022 Jul 28;12(9):jkac184. doi: 10.1093/g3journal/jkac184 (PMC9434227; doi:10.1093/g3journal/jkac184)
Supplement: jkac184_File_S1 [file jkac184_file_s1.zip › pSEM258 - MosTI conversion (unc-119 to HygroR).gb]

LOCUS       pSEM258___MosTI_        4559 bp    DNA        circular     11-APR-2022
DEFINITION  .
COMMENT     El Mouridi et al. MosTI (submitted 2022)
COMMENT     www.wormbuilder.org
COMMENT     pSEM258	MosTi landing site conversion (unc-119 to
            HygroR)	AmpR		Gene synthesis and Golden-Gate assembly
COMMENT     
COMMENT     ApEinfo:methylated:1
FEATURES             Location/Qualifiers
     CDS             1..300
                     /locus_tag="cbr-unc-119 (Exons 3-4)"
                     /label="cbr-unc-119 (Exons 3-4)"
                     /ApEinfo_label="cbr-unc-119 (Exons 3-4)"
                     /ApEinfo_fwdcolor="#8000ff"
                     /ApEinfo_revcolor="#8000ff"
                     /ApEinfo_graphicformat="arrow_data {{0 0.5 0 1 2 0 0 -1 0
                     -0.5} {} 0} width 5 offset 0"
     CDS             1321..1977
                     /locus_tag="HygroR"
                     /label="HygroR"
                     /ApEinfo_label="HygroR"
                     /ApEinfo_fwdcolor="#ffef86"
                     /ApEinfo_revcolor="#ffef86"
                     /ApEinfo_graphicformat="arrow_data {{0 0.5 0 1 2 0 0 -1 0
                     -0.5} {} 0} width 5 offset 0"
     3'UTR           459..571
                     /locus_tag="eft-3 3'UTR"
                     /label="eft-3 3'UTR"
                     /ApEinfo_label="eft-3 3'UTR"
                     /ApEinfo_fwdcolor="#b1ff67"
                     /ApEinfo_revcolor="#b1ff67"
                     /ApEinfo_graphicformat="arrow_data {{0 0.5 0 1 2 0 0 -1 0
                     -0.5} {} 0} width 5 offset 0"
     primer_bind     complement(2395..2411)
                     /locus_tag="M13 rev"
                     /label="M13 rev"
                     /ApEinfo_label="M13 rev"
                     /ApEinfo_fwdcolor="#b1ff67"
                     /ApEinfo_revcolor="#b1ff67"
                     /ApEinfo_graphicformat="arrow_data {{0 0.5 0 1 2 0 0 -1 0
                     -0.5} {} 0} width 5 offset 0"
     primer_bind     4491..4507
                     /locus_tag="M13 fwd"
                     /label="M13 fwd"
                     /ApEinfo_label="M13 fwd"
                     /ApEinfo_fwdcolor="#b1ff67"
                     /ApEinfo_revcolor="#b1ff67"
                     /ApEinfo_graphicformat="arrow_data {{0 0.5 0 1 2 0 0 -1 0
                     -0.5} {} 0} width 5 offset 0"
     misc_feature    4538..4559
                     /locus_tag="Uni_9 F"
                     /label="Uni_9 F"
                     /ApEinfo_label="Uni_9 F"
                     /ApEinfo_fwdcolor="#cc66ff"
                     /ApEinfo_revcolor="#cc66ff"
                     /ApEinfo_graphicformat="arrow_data {{0 0.5 0 1 2 0 0 -1 0
                     -0.5} {} 0} width 5 offset 0"
     misc_feature    2012..2031
                     /locus_tag="spc-3"
                     /label="spc-3"
                     /ApEinfo_label="spc-3"
                     /ApEinfo_fwdcolor="#c7b0e3"
                     /ApEinfo_revcolor="#c7b0e3"
                     /ApEinfo_graphicformat="arrow_data {{0 0.5 0 1 2 0 0 -1 0
                     -0.5} {} 0} width 5 offset 0"
     rep_origin      complement(2583..3171)
                     /locus_tag="ori"
                     /label="ori"
                     /ApEinfo_label="ori"
                     /ApEinfo_fwdcolor="#b4abac"
                     /ApEinfo_revcolor="#b4abac"
                     /ApEinfo_graphicformat="arrow_data {{0 0.5 0 1 2 0 0 -1 0
                     -0.5} {} 0} width 5 offset 0"
     CDS             1090..1276
                     /locus_tag="HygroR(1)"
                     /label="HygroR(1)"
                     /ApEinfo_label="HygroR"
                     /ApEinfo_fwdcolor="#ffef86"
                     /ApEinfo_revcolor="#ffef86"
                     /ApEinfo_graphicformat="arrow_data {{0 0.5 0 1 2 0 0 -1 0
                     -0.5} {} 0} width 5 offset 0"
     misc_recomb     572..605
                     /locus_tag="LoxP"
                     /label="LoxP"
                     /ApEinfo_label="LoxP"
                     /ApEinfo_fwdcolor="#d59687"
                     /ApEinfo_revcolor="#d59687"
                     /ApEinfo_graphicformat="arrow_data {{0 0.5 0 1 2 0 0 -1 0
                     -0.5} {} 0} width 5 offset 0"
     promoter        complement(4273..4377)
                     /locus_tag="AmpR promoter"
                     /label="AmpR promoter"
                     /ApEinfo_label="AmpR promoter"
                     /ApEinfo_fwdcolor="#ffef86"
                     /ApEinfo_revcolor="#ffef86"
                     /ApEinfo_graphicformat="arrow_data {{0 1 2 0 0 -1} {} 0}
                     width 5 offset 0"
     CDS             complement(3412..4272)
                     /locus_tag="AmpR"
                     /label="AmpR"
                     /ApEinfo_label="AmpR"
                     /ApEinfo_fwdcolor="#0080ff"
                     /ApEinfo_revcolor="#0080ff"
                     /ApEinfo_graphicformat="arrow_data {{0 0.5 0 1 2 0 0 -1 0
                     -0.5} {} 0} width 5 offset 0"
     misc_feature    2339..2359
                     /locus_tag="Uni_9 R"
                     /label="Uni_9 R"
                     /ApEinfo_label="Uni_9 R"
                     /ApEinfo_fwdcolor="#cc66ff"
                     /ApEinfo_revcolor="#cc66ff"
                     /ApEinfo_graphicformat="arrow_data {{0 0.5 0 1 2 0 0 -1 0
                     -0.5} {} 0} width 5 offset 0"
     misc_feature    2039..2338
                     /locus_tag="Random sequence - no in frame stop and nopolyA
                     consensus"
                     /label="Random sequence - no in frame stop and nopolyA
                     consensus"
                     /ApEinfo_label="Random sequence - no in frame stop and
                     nopolyA consensus"
                     /ApEinfo_fwdcolor="#85dae9"
                     /ApEinfo_revcolor="#85dae9"
                     /ApEinfo_graphicformat="arrow_data {{0 0.5 0 1 2 0 0 -1 0
                     -0.5} {} 0} width 5 offset 0"
     misc_feature    1..458
                     /locus_tag="partial cbr-unc-119(+)"
                     /label="partial cbr-unc-119(+)"
                     /ApEinfo_label="partial cbr-unc-119(+)"
                     /ApEinfo_fwdcolor="#cc66ff"
                     /ApEinfo_revcolor="#cc66ff"
                     /ApEinfo_graphicformat="arrow_data {{0 0.5 0 1 2 0 0 -1 0
                     -0.5} {} 0} width 5 offset 0"
     CDS             951..1041
                     /locus_tag="HygroR(2)"
                     /label="HygroR(2)"
                     /ApEinfo_label="HygroR"
                     /ApEinfo_fwdcolor="#ffef86"
                     /ApEinfo_revcolor="#ffef86"
                     /ApEinfo_graphicformat="arrow_data {{0 0.5 0 1 2 0 0 -1 0
                     -0.5} {} 0} width 5 offset 0"
     CDS             352..458
                     /locus_tag="cbr-unc-119 (Exons 3-4)(1)"
                     /label="cbr-unc-119 (Exons 3-4)(1)"
                     /ApEinfo_label="cbr-unc-119 (Exons 3-4)"
                     /ApEinfo_fwdcolor="#8000ff"
                     /ApEinfo_revcolor="#8000ff"
                     /ApEinfo_graphicformat="arrow_data {{0 0.5 0 1 2 0 0 -1 0
                     -0.5} {} 0} width 5 offset 0"
     promoter        610..950
                     /locus_tag="Prps-12"
                     /label="Prps-12"
                     /ApEinfo_label="Prps-12"
                     /ApEinfo_fwdcolor="#346ee0"
                     /ApEinfo_revcolor="#346ee0"
                     /ApEinfo_graphicformat="arrow_data {{0 1 2 0 0 -1} {} 0}
                     width 5 offset 0"
ORIGIN
        1 AAGTGCTTTT CGAGATCGCC AAACCGGAGA ACGATCAGGA GAATGATGAG TCGCCACAGG
       61 AGTCGGCAAG ATACGTGCGT TATAGATTTG CTCCAAACTT TTTGAAACTC AAAACGGTCG
      121 GAGCAACTGT GGAATTCAAA GTAGGAGACA TCCCAATCCA TCATTTCCGA ATGATCGAAC
      181 GTCACTTCTT CAAAGATCGC CTTCTGAAGT GTTTTGACTT TGAATTCGGA TTCTGTATTC
      241 CGAATTCACG AAACAACTGT GAACATATCT ATGAGTTCCC TCAACTCTCT CAACAACTCA
      301 gtgagtcatt attctaaaaa gtacaattca aaagactaat ctctttttca gTGGACGACA
      361 TGATCAACAA TCCAAACGAG ACTCGTTCTG ACAGCTTCTA TTTCGTCGAT AACAAACTCG
      421 TCATGCACAA CAAAGCCGAC TACTCATATG ATGCATAAat cttcattgtt gagtttatct
      481 tgttgatttt tgaataaatt atcaactctt tactttttaa tgggttatga aataaataaa
      541 cattgaaaac tgataaacaa cgttcatctc tataacttcg tatagcatac attatacgaa
      601 gttattgcct tgactccttt atttgcctga aaaatgctaa tgaatgtttg atgaagactg
      661 agaaaataca gaaaactgtt gaaattcaaa gcttcccgcg tgcaagtctc cgtaaatcga
      721 caaatggcaa gcgcgctcta tagcacattt cactgtgccg cgactcaaag acatgctgcg
      781 gagtgataca gaaacatttc atgcttccct cttttccgtt gattttccca attttttctt
      841 ttcttttttt ctttttctca aatcttgaaa tatattttgt gaaaacaata ttaacgagtc
      901 gaaatttcta attttcaggt aagcatcaag gactcttgct gcaaacaaca ATGAAGAAAC
      961 CGGAGCTTAC GGCAACTAGC GTTGAGAAAT TCCTTATAGA GAAATTTGAT TCAGTTTCTG
     1021 ATCTTATGCA ACTTTCAGAA Ggtaagtttt gtcctacaag tacttttatt gattgctgaa
     1081 aatattcagG AGAGGAGTCA CGAGCGTTTT CATTTGACGT GGGTGGACGA GGTTACGTAT
     1141 TACGTGTTAA CTCATGTGCA GACGGCTTTT ATAAGGACAG ATACGTGTAC AGACATTTCG
     1201 CGAGTGCAGC ACTACCAATC CCAGAGGTCC TCGATATAGG AGAGTTTTCA GAATCTCTTA
     1261 CTTACTGTAT TTCAAGgttt ttgttccgac attaaattcc aactaacttg tatttttcag
     1321 ACGCGCTCAA GGAGTTACCC TGCAGGATCT TCCAGAGACA GAGCTTCCAG CCGTCTTGCA
     1381 ACCAGTGGCT GAAGCAATGG ACGCTATAGC AGCCGCAGAC CTGTCTCAAA CATCAGGATT
     1441 TGGACCTTTT GGTCCACAGG GGATTGGACA GTATACGACC TGGCGCGACT TTATTTGTGC
     1501 CATCGCAGAC CCTCACGTAT ACCATTGGCA GACAGTTATG GATGATACAG TGTCGGCTTC
     1561 AGTGGCCCAA GCGCTGGACG AACTAATGTT ATGGGCTGAA GATTGTCCAG AGGTAAGGCA
     1621 TTTGGTTCAT GCTGACTTTG GATCTAATAA CGTGCTTACA GATAACGGAA GAATCACCGC
     1681 TGTGATAGAT TGGTCCGAAG CAATGTTTGG TGACTCTCAG TATGAAGTAG CTAATATTTT
     1741 CTTTTGGCGT CCCTGGCTTG CATGCATGGA ACAACAAACC AGATATTTTG AACGACGACA
     1801 CCCAGAATTA GCCGGATCTC CTAGGCTTCG AGCTTACATG CTTAGAATCG GATTAGATCA
     1861 GTTGTACCAA TCTCTTGTGG ATGGTAACTT TGACGACGCT GCGTGGGCTC AAGGGCGTTG
     1921 TGATGCCATT GTGCGTTCAG GGGCAGGCAC GGTAGGACGA ACTCAGATTG CAAGAAGgta
     1981 agttttcaaa aaattaagat tcagttatgg gAAGTGGGAG CTTACATATG Gcgggagctc
     2041 aggaaacgga gaatctgtgc ggcaatgtct tatcatttga aacgcgccgt atcgatgctg
     2101 acatcatgcg gctcccgtgt tagtcgagaa gatgggtacg ggcctttatt catccaacac
     2161 tctacggctt cttcaagagc tagtagggca ccctgtagtt ggaaagggat tatttcgtat
     2221 ggcgagccca taccgtcttt cttgcggaag cttaacacga taggaagttg gatagtttcg
     2281 aacgatggtt ccatacggaa cgctgtctca aggatgagtc tgacggagtg taactcgaag
     2341 gctaggtgga ggctcagtga tgataagtct gcgatggtgg atgcatgtgt catggtcata
     2401 gctgtttcct gtgtgaaatt gttatccgct cagagggcac aatcctattc cgcgctatcc
     2461 gacaatctcc aagacattag gtggagttca gttcggcgta tggcatatgt cgctggaaag
     2521 aacatgtgag caaaaggcca gcaaaaggcc aggaaccgta aaaaggccgc gttgctggcg
     2581 tttttccata ggctccgccc ccctgacgag catcacaaaa atcgacgctc aagtcagagg
     2641 tggcgaaacc cgacaggact ataaagatac caggcgtttc cccctggaag ctccctcgtg
     2701 cgctctcctg ttccgaccct gccgcttacc ggatacctgt ccgcctttct cccttcggga
     2761 agcgtggcgc tttctcatag ctcacgctgt aggtatctca gttcggtgta ggtcgttcgc
     2821 tccaagctgg gctgtgtgca cgaacccccc gttcagcccg accgctgcgc cttatccggt
     2881 aactatcgtc ttgagtccaa cccggtaaga cacgacttat cgccactggc agcagccact
     2941 ggtaacagga ttagcagagc gaggtatgta ggcggtgcta cagagttctt gaagtggtgg
     3001 cctaactacg gctacactag aagaacagta tttggtatct gcgctctgct gaagccagtt
     3061 accttcggaa aaagagttgg tagctcttga tccggcaaac aaaccaccgc tggtagcggt
     3121 ggtttttttg tttgcaagca gcagattacg cgcagaaaaa aaggatctca agaagatcct
     3181 ttgatctttt ctacggggtc tgacgctcta ttcaacaaag ccgccgtccc gtcaagtcag
     3241 cgtaaatggg tagggggctt caaatcgtcc tcgtgatacc aattcggagc ctgctttttt
     3301 gtacaaactt gttgataatg gcaattcaag gatcttcacc tagatccttt taaattaaaa
     3361 atgaagtttt aaatcaatct aaagtatata tgagtaaact tggtctgaca gttaccaatg
     3421 cttaatcagt gaggcaccta tctcagcgat ctgtctattt cgttcatcca tagttgcctg
     3481 actccccgtc gtgtagataa ctacgatacg ggagggctta ccatctggcc ccagtgctgc
     3541 aatgataccg cgagagccac gctcaccggc tccagattta tcagcaataa accagccagc
     3601 cggaagggcc gagcgcagaa gtggtcctgc aactttatcc gcctccatcc agtctattaa
     3661 ttgttgccgg gaagctagag taagtagttc gccagttaat agtttgcgca acgttgttgc
     3721 cattgctaca ggcatcgtgg tgtcacgctc gtcgtttggt atggcttcat tcagctccgg
     3781 ttcccaacga tcaaggcgag ttacatgatc ccccatgttg tgcaaaaaag cggttagctc
     3841 cttcggtcct ccgatcgttg tcagaagtaa gttggccgca gtgttatcac tcatggttat
     3901 ggcagcactg cataattctc ttactgtcat gccatccgta agatgctttt ctgtgactgg
     3961 tgagtactca accaagtcat tctgagaata gtgtatgcgg cgaccgagtt gctcttgccc
     4021 ggcgtcaata cgggataata ccgcgccaca tagcagaact ttaaaagtgc tcatcattgg
     4081 aaaacgttct tcggggcgaa aactctcaag gatcttaccg ctgttgagat ccagttcgat
     4141 gtaacccact cgtgcaccca actgatcttc agcatctttt actttcacca gcgtttctgg
     4201 gtgagcaaaa acaggaaggc aaaatgccgc aaaaaaggga ataagggcga cacggaaatg
     4261 ttgaatactc atactcttcc tttttcaata ttattgaagc atttatcagg gttattgtct
     4321 catgagcgga tacatatttg aatgtattta gaaaaataaa caaatagggg ttccgcgcac
     4381 atttccccga aaagtgccag atacctgaaa caaaacccat cgtacggcca aggaagtctc
     4441 caataactgt gatccaccac aagcgccagg gttttcccag tcacgacgtt gtaaaacgac
     4501 ggccagtcat gcataatccg cacgcatctg gaataaggaa gtgccattcc gcctgacct
//
