# Supplementary material for: Modular safe-harbor transgene insertion for targeted single-copy and extrachromosomal array integration in Caenorhabditis elegans
Source: G3 (Bethesda). 2022 Jul 28;12(9):jkac184. doi: 10.1093/g3journal/jkac184 (PMC9434227; doi:10.1093/g3journal/jkac184)
Supplement: jkac184_File_S1 [file jkac184_file_s1.zip › pSEM260 - MosTI conversion (unc-119 to Pmlc-2 gfp).gb]

LOCUS       pSEM260___MosTI_        4612 bp    DNA        circular     11-APR-2022
DEFINITION  .
COMMENT     El Mouridi et al. MosTI (submitted 2022)
COMMENT     www.wormbuilder.org
COMMENT     pSEM260	MosTi landing site conversion (unc-119 to
            Pmlc-2::gfp)	AmpR		Gene synthesis and Golden-Gate assembly
COMMENT     ApEinfo:methylated:1
FEATURES             Location/Qualifiers
     CDS             complement(3465..4325)
                     /locus_tag="AmpR"
                     /label="AmpR"
                     /ApEinfo_label="AmpR"
                     /ApEinfo_fwdcolor="#0080ff"
                     /ApEinfo_revcolor="#0080ff"
                     /ApEinfo_graphicformat="arrow_data {{0 0.5 0 1 2 0 0 -1 0
                     -0.5} {} 0} width 5 offset 0"
     rep_origin      complement(2636..3224)
                     /locus_tag="ori"
                     /label="ori"
                     /ApEinfo_label="ori"
                     /ApEinfo_fwdcolor="#b4abac"
                     /ApEinfo_revcolor="#b4abac"
                     /ApEinfo_graphicformat="arrow_data {{0 0.5 0 1 2 0 0 -1 0
                     -0.5} {} 0} width 5 offset 0"
     primer_bind     complement(2448..2464)
                     /locus_tag="M13 rev"
                     /label="M13 rev"
                     /ApEinfo_label="M13 rev"
                     /ApEinfo_fwdcolor="#b1ff67"
                     /ApEinfo_revcolor="#b1ff67"
                     /ApEinfo_graphicformat="arrow_data {{0 0.5 0 1 2 0 0 -1 0
                     -0.5} {} 0} width 5 offset 0"
     promoter        610..1289
                     /locus_tag="Pmlc-2"
                     /label="Pmlc-2"
                     /ApEinfo_label="Pmlc-2"
                     /ApEinfo_fwdcolor="#75c6a9"
                     /ApEinfo_revcolor="#75c6a9"
                     /ApEinfo_graphicformat="arrow_data {{0 1 2 0 0 -1} {} 0}
                     width 5 offset 0"
     misc_feature    1..458
                     /locus_tag="partial cbr-unc-119(+)"
                     /label="partial cbr-unc-119(+)"
                     /ApEinfo_label="partial cbr-unc-119(+)"
                     /ApEinfo_fwdcolor="#cc66ff"
                     /ApEinfo_revcolor="#cc66ff"
                     /ApEinfo_graphicformat="arrow_data {{0 0.5 0 1 2 0 0 -1 0
                     -0.5} {} 0} width 5 offset 0"
     promoter        complement(4326..4430)
                     /locus_tag="AmpR promoter"
                     /label="AmpR promoter"
                     /ApEinfo_label="AmpR promoter"
                     /ApEinfo_fwdcolor="#ffef86"
                     /ApEinfo_revcolor="#ffef86"
                     /ApEinfo_graphicformat="arrow_data {{0 1 2 0 0 -1} {} 0}
                     width 5 offset 0"
     CDS             1..300
                     /locus_tag="cbr-unc-119 (Exons 3-4)"
                     /label="cbr-unc-119 (Exons 3-4)"
                     /ApEinfo_label="cbr-unc-119 (Exons 3-4)"
                     /ApEinfo_fwdcolor="#8000ff"
                     /ApEinfo_revcolor="#8000ff"
                     /ApEinfo_graphicformat="arrow_data {{0 0.5 0 1 2 0 0 -1 0
                     -0.5} {} 0} width 5 offset 0"
     misc_feature    2392..2412
                     /locus_tag="Uni_9 R"
                     /label="Uni_9 R"
                     /ApEinfo_label="Uni_9 R"
                     /ApEinfo_fwdcolor="#cc66ff"
                     /ApEinfo_revcolor="#cc66ff"
                     /ApEinfo_graphicformat="arrow_data {{0 0.5 0 1 2 0 0 -1 0
                     -0.5} {} 0} width 5 offset 0"
     misc_feature    4591..4612
                     /locus_tag="Uni_9 F"
                     /label="Uni_9 F"
                     /ApEinfo_label="Uni_9 F"
                     /ApEinfo_fwdcolor="#cc66ff"
                     /ApEinfo_revcolor="#cc66ff"
                     /ApEinfo_graphicformat="arrow_data {{0 0.5 0 1 2 0 0 -1 0
                     -0.5} {} 0} width 5 offset 0"
     misc_feature    2065..2084
                     /locus_tag="spc-4"
                     /label="spc-4"
                     /ApEinfo_label="spc-4"
                     /ApEinfo_fwdcolor="#ffef86"
                     /ApEinfo_revcolor="#ffef86"
                     /ApEinfo_graphicformat="arrow_data {{0 0.5 0 1 2 0 0 -1 0
                     -0.5} {} 0} width 5 offset 0"
     CDS             352..458
                     /locus_tag="cbr-unc-119 (Exons 3-4)(1)"
                     /label="cbr-unc-119 (Exons 3-4)(1)"
                     /ApEinfo_label="cbr-unc-119 (Exons 3-4)"
                     /ApEinfo_fwdcolor="#8000ff"
                     /ApEinfo_revcolor="#8000ff"
                     /ApEinfo_graphicformat="arrow_data {{0 0.5 0 1 2 0 0 -1 0
                     -0.5} {} 0} width 5 offset 0"
     misc_feature    1290..1313
                     /locus_tag="SV40"
                     /label="SV40"
                     /ApEinfo_label="SV40"
                     /ApEinfo_fwdcolor="#d59687"
                     /ApEinfo_revcolor="#d59687"
                     /ApEinfo_graphicformat="arrow_data {{0 0.5 0 1 2 0 0 -1 0
                     -0.5} {} 0} width 5 offset 0"
     misc_recomb     572..605
                     /locus_tag="LoxP"
                     /label="LoxP"
                     /ApEinfo_label="LoxP"
                     /ApEinfo_fwdcolor="#d59687"
                     /ApEinfo_revcolor="#d59687"
                     /ApEinfo_graphicformat="arrow_data {{0 0.5 0 1 2 0 0 -1 0
                     -0.5} {} 0} width 5 offset 0"
     3'UTR           459..571
                     /locus_tag="eft-3 3'UTR"
                     /label="eft-3 3'UTR"
                     /ApEinfo_label="eft-3 3'UTR"
                     /ApEinfo_fwdcolor="#b1ff67"
                     /ApEinfo_revcolor="#b1ff67"
                     /ApEinfo_graphicformat="arrow_data {{0 0.5 0 1 2 0 0 -1 0
                     -0.5} {} 0} width 5 offset 0"
     misc_feature    2092..2391
                     /locus_tag="Random sequence - no in frame stop and nopolyA
                     consensus"
                     /label="Random sequence - no in frame stop and nopolyA
                     consensus"
                     /ApEinfo_label="Random sequence - no in frame stop and
                     nopolyA consensus"
                     /ApEinfo_fwdcolor="#85dae9"
                     /ApEinfo_revcolor="#85dae9"
                     /ApEinfo_graphicformat="arrow_data {{0 0.5 0 1 2 0 0 -1 0
                     -0.5} {} 0} width 5 offset 0"
     primer_bind     4544..4560
                     /locus_tag="M13 fwd"
                     /label="M13 fwd"
                     /ApEinfo_label="M13 fwd"
                     /ApEinfo_fwdcolor="#b1ff67"
                     /ApEinfo_revcolor="#b1ff67"
                     /ApEinfo_graphicformat="arrow_data {{0 0.5 0 1 2 0 0 -1 0
                     -0.5} {} 0} width 5 offset 0"
     CDS             join(1314..1319,1368..1455,1500..2030)
                     /locus_tag="gfp"
                     /label="gfp"
                     /ApEinfo_label="gfp"
                     /ApEinfo_fwdcolor="#75d5ff"
                     /ApEinfo_revcolor="#7980ff"
                     /ApEinfo_graphicformat="arrow_data {{0 0.5 0 1 2 0 0 -1 0
                     -0.5} {} 0} width 5 offset 0"
ORIGIN
        1 AAGTGCTTTT CGAGATCGCC AAACCGGAGA ACGATCAGGA GAATGATGAG TCGCCACAGG
       61 AGTCGGCAAG ATACGTGCGT TATAGATTTG CTCCAAACTT TTTGAAACTC AAAACGGTCG
      121 GAGCAACTGT GGAATTCAAA GTAGGAGACA TCCCAATCCA TCATTTCCGA ATGATCGAAC
      181 GTCACTTCTT CAAAGATCGC CTTCTGAAGT GTTTTGACTT TGAATTCGGA TTCTGTATTC
      241 CGAATTCACG AAACAACTGT GAACATATCT ATGAGTTCCC TCAACTCTCT CAACAACTCA
      301 gtgagtcatt attctaaaaa gtacaattca aaagactaat ctctttttca gTGGACGACA
      361 TGATCAACAA TCCAAACGAG ACTCGTTCTG ACAGCTTCTA TTTCGTCGAT AACAAACTCG
      421 TCATGCACAA CAAAGCCGAC TACTCATATG ATGCATAAat cttcattgtt gagtttatct
      481 tgttgatttt tgaataaatt atcaactctt tactttttaa tgggttatga aataaataaa
      541 cattgaaaac tgataaacaa cgttcatctc tataacttcg tatagcatac attatacgaa
      601 gttattgccg cgcagcaaaa agcctaccac cttaactttt acctgctttt gagagagatg
      661 tacttgagaa aatattcgaa gccaaacagt tggcttttcc aaaaattctc tcccccatgc
      721 gttgccgcaa ctctgtagat atttgcgttt gtcgtttctt cacaaacaga tattgcgtat
      781 atcttcccgg ccgtgtgagg gtgatcagaa agtctgagat ccccaaagag agcacagaca
      841 cggcgcacgg atcacgggca ctgctctttc tagcgctctt tgtgtcgagc ttctgcttgg
      901 gacacattat ctctgctggc aaaactgatc gctgcccgct gtgttacact ctatctcaaa
      961 cggcatcccg ggaatctgcc accctccacc aattgcctac taactttgcc cgccgtggag
     1021 agagcacctc ctctccgact cttttcgtat cacattcctc ccatccagct actcctcctt
     1081 cccatacgcc taccaaccaa ccattattat ctcaatgctc tcgacaagat cgggacttgg
     1141 aaaaggcttc ttcttcatac ttttcatggg tgcattttta attttaattt gttcgtttcc
     1201 caagcaattt acttctatca ttgtttcgac aattttgtgt gctacctgta aacaaataac
     1261 tgagtttcag gtagagaacc ttttccaacA TGCCAAAGAA AAAACGTAAA GTTTCCAAGg
     1321 taagttttgt cctacaagta cttttattga ttgctgaaaa tattcagGGC GAGGAACTCT
     1381 TCACTGGTGT CGTACCTATT CTGGTCGAAC TCGACGGAGA TGTGAATGGT CATAAATTTT
     1441 CGGTGTCCGG TGAAGgtttt tgttccgaca ttaaattcca actaacttgt atttttcagG
     1501 TGAGGGTGAT GCAACCTACG GTAAACTCAC TTTGAAGTTT ATCTGCACGA CCGGAAAGCT
     1561 GCCGGTGCCT TGGCCGACGC TCGTCACGAC GTTCTGTTAT GGAGTACAAT GCTTCTCCCG
     1621 ATATCCAGAT CATATGAAAA GACATGACTT TTTTAAGTCG GCCATGCCGG AGGGTTACGT
     1681 ACAAGAGCGA ACCATATTCT TTAAGGACGA TGGTAATTAT AAAACTAGAG CGGAGGTCAA
     1741 ATTTGAGGGA GATACACTCG TCAACCGTAT CGAGTTAAAA GGCATTGACT TTAAGGAAGA
     1801 CGGCAATATA CTTGGACATA AGTTGGAATA CAACTATAAT TCCCATAATG TCTATATCAT
     1861 GGCCGACAAG CAAAAGAATG GAATCAAAGT CAACTTCAAG ATAAGACATA ATATAGAGGA
     1921 CGGCTCTGTC CAGCTGGCCG ACCATTACCA GCAGAACACC CCGATTGGAG ATGGTCCGGT
     1981 CCTTCTTCCA GACAATCACT ATCTTAGTAC GCAAAGTGCT CTCTCGAAAG gtaagttttc
     2041 aaaaaattaa gattcagtta tgggccagac acatcctatt cacgtgggag ctcaggaaac
     2101 ggagaatctg tgcggcaatg tcttatcatt tgaaacgcgc cgtatcgatg ctgacatcat
     2161 gcggctcccg tgttagtcga gaagatgggt acgggccttt attcatccaa cactctacgg
     2221 cttcttcaag agctagtagg gcaccctgta gttggaaagg gattatttcg tatggcgagc
     2281 ccataccgtc tttcttgcgg aagcttaaca cgataggaag ttggatagtt tcgaacgatg
     2341 gttccatacg gaacgctgtc tcaaggatga gtctgacgga gtgtaactcg aaggctaggt
     2401 ggaggctcag tgatgataag tctgcgatgg tggatgcatg tgtcatggtc atagctgttt
     2461 cctgtgtgaa attgttatcc gctcagaggg cacaatccta ttccgcgcta tccgacaatc
     2521 tccaagacat taggtggagt tcagttcggc gtatggcata tgtcgctgga aagaacatgt
     2581 gagcaaaagg ccagcaaaag gccaggaacc gtaaaaaggc cgcgttgctg gcgtttttcc
     2641 ataggctccg cccccctgac gagcatcaca aaaatcgacg ctcaagtcag aggtggcgaa
     2701 acccgacagg actataaaga taccaggcgt ttccccctgg aagctccctc gtgcgctctc
     2761 ctgttccgac cctgccgctt accggatacc tgtccgcctt tctcccttcg ggaagcgtgg
     2821 cgctttctca tagctcacgc tgtaggtatc tcagttcggt gtaggtcgtt cgctccaagc
     2881 tgggctgtgt gcacgaaccc cccgttcagc ccgaccgctg cgccttatcc ggtaactatc
     2941 gtcttgagtc caacccggta agacacgact tatcgccact ggcagcagcc actggtaaca
     3001 ggattagcag agcgaggtat gtaggcggtg ctacagagtt cttgaagtgg tggcctaact
     3061 acggctacac tagaagaaca gtatttggta tctgcgctct gctgaagcca gttaccttcg
     3121 gaaaaagagt tggtagctct tgatccggca aacaaaccac cgctggtagc ggtggttttt
     3181 ttgtttgcaa gcagcagatt acgcgcagaa aaaaaggatc tcaagaagat cctttgatct
     3241 tttctacggg gtctgacgct ctattcaaca aagccgccgt cccgtcaagt cagcgtaaat
     3301 gggtaggggg cttcaaatcg tcctcgtgat accaattcgg agcctgcttt tttgtacaaa
     3361 cttgttgata atggcaattc aaggatcttc acctagatcc ttttaaatta aaaatgaagt
     3421 tttaaatcaa tctaaagtat atatgagtaa acttggtctg acagttacca atgcttaatc
     3481 agtgaggcac ctatctcagc gatctgtcta tttcgttcat ccatagttgc ctgactcccc
     3541 gtcgtgtaga taactacgat acgggagggc ttaccatctg gccccagtgc tgcaatgata
     3601 ccgcgagagc cacgctcacc ggctccagat ttatcagcaa taaaccagcc agccggaagg
     3661 gccgagcgca gaagtggtcc tgcaacttta tccgcctcca tccagtctat taattgttgc
     3721 cgggaagcta gagtaagtag ttcgccagtt aatagtttgc gcaacgttgt tgccattgct
     3781 acaggcatcg tggtgtcacg ctcgtcgttt ggtatggctt cattcagctc cggttcccaa
     3841 cgatcaaggc gagttacatg atcccccatg ttgtgcaaaa aagcggttag ctccttcggt
     3901 cctccgatcg ttgtcagaag taagttggcc gcagtgttat cactcatggt tatggcagca
     3961 ctgcataatt ctcttactgt catgccatcc gtaagatgct tttctgtgac tggtgagtac
     4021 tcaaccaagt cattctgaga atagtgtatg cggcgaccga gttgctcttg cccggcgtca
     4081 atacgggata ataccgcgcc acatagcaga actttaaaag tgctcatcat tggaaaacgt
     4141 tcttcggggc gaaaactctc aaggatctta ccgctgttga gatccagttc gatgtaaccc
     4201 actcgtgcac ccaactgatc ttcagcatct tttactttca ccagcgtttc tgggtgagca
     4261 aaaacaggaa ggcaaaatgc cgcaaaaaag ggaataaggg cgacacggaa atgttgaata
     4321 ctcatactct tcctttttca atattattga agcatttatc agggttattg tctcatgagc
     4381 ggatacatat ttgaatgtat ttagaaaaat aaacaaatag gggttccgcg cacatttccc
     4441 cgaaaagtgc cagatacctg aaacaaaacc catcgtacgg ccaaggaagt ctccaataac
     4501 tgtgatccac cacaagcgcc agggttttcc cagtcacgac gttgtaaaac gacggccagt
     4561 catgcataat ccgcacgcat ctggaataag gaagtgccat tccgcctgac ct
//
