# Supplementary material for: Modular safe-harbor transgene insertion for targeted single-copy and extrachromosomal array integration in Caenorhabditis elegans
Source: G3 (Bethesda). 2022 Jul 28;12(9):jkac184. doi: 10.1093/g3journal/jkac184 (PMC9434227; doi:10.1093/g3journal/jkac184)
Supplement: jkac184_File_S1 [file jkac184_file_s1.zip › pSEM262 - mosTI - hygroR - target - vector - pDEST-R3-R4.gb]

LOCUS       pSEM262___mosTI_        4841 bp    DNA        circular     11-APR-2022
DEFINITION  .
COMMENT     El Mouridi et al. MosTI (submitted 2022)
COMMENT     www.wormbuilder.org
COMMENT     pSEM262	pDESTR4-R3 mosTI Hygro Gateway cloning
            vector	AmpR/Chlo	#159840	Golden-Gate cloning
COMMENT     ApEinfo:methylated:1
FEATURES             Location/Qualifiers
     promoter        complement(596..700)
                     /locus_tag="AmpR promoter"
                     /label="AmpR promoter"
                     /ApEinfo_label="AmpR promoter"
                     /ApEinfo_fwdcolor="#ffef86"
                     /ApEinfo_revcolor="#ffef86"
                     /ApEinfo_graphicformat="arrow_data {{0 1 2 0 0 -1} {} 0}
                     width 5 offset 0"
     polyA_signal    678..683
                     /locus_tag="PolyA"
                     /label="PolyA"
                     /ApEinfo_label="PolyA"
                     /ApEinfo_fwdcolor="#ff3eee"
                     /ApEinfo_revcolor="#ff3eee"
                     /ApEinfo_graphicformat="arrow_data {{0 0.5 0 1 2 0 0 -1 0
                     -0.5} {} 0} width 5 offset 0"
     primer_bind     813..830
                     /locus_tag="M13-fwd"
                     /label="M13-fwd"
                     /ApEinfo_label="M13-fwd"
                     /ApEinfo_fwdcolor="#85dae9"
                     /ApEinfo_revcolor="#85dae9"
                     /ApEinfo_graphicformat="arrow_data {{0 0.5 0 1 2 0 0 -1 0
                     -0.5} {} 0} width 5 offset 0"
     primer_bind     814..830
                     /locus_tag="M13 fwd"
                     /label="M13 fwd"
                     /ApEinfo_label="M13 fwd"
                     /ApEinfo_fwdcolor="#b1ff67"
                     /ApEinfo_revcolor="#b1ff67"
                     /ApEinfo_graphicformat="arrow_data {{0 0.5 0 1 2 0 0 -1 0
                     -0.5} {} 0} width 5 offset 0"
     misc_feature    861..882
                     /locus_tag="Uni_9 F"
                     /label="Uni_9 F"
                     /ApEinfo_label="Uni_9 F"
                     /ApEinfo_fwdcolor="#cc66ff"
                     /ApEinfo_revcolor="#cc66ff"
                     /ApEinfo_graphicformat="arrow_data {{0 0.5 0 1 2 0 0 -1 0
                     -0.5} {} 0} width 5 offset 0"
     CDS             883..1098
                     /locus_tag="HygroR"
                     /label="HygroR"
                     /ApEinfo_label="HygroR"
                     /ApEinfo_fwdcolor="#ffef86"
                     /ApEinfo_revcolor="#ffef86"
                     /ApEinfo_graphicformat="arrow_data {{0 0.5 0 1 2 0 0 -1 0
                     -0.5} {} 0} width 5 offset 0"
     polyA_signal    1233..1238
                     /locus_tag="PolyA(1)"
                     /label="PolyA(1)"
                     /ApEinfo_label="PolyA"
                     /ApEinfo_fwdcolor="#ff3eee"
                     /ApEinfo_revcolor="#ff3eee"
                     /ApEinfo_graphicformat="arrow_data {{0 0.5 0 1 2 0 0 -1 0
                     -0.5} {} 0} width 5 offset 0"
     CDS             1255..1345
                     /locus_tag="HygroR(1)"
                     /label="HygroR(1)"
                     /ApEinfo_label="HygroR"
                     /ApEinfo_fwdcolor="#ffef86"
                     /ApEinfo_revcolor="#ffef86"
                     /ApEinfo_graphicformat="arrow_data {{0 0.5 0 1 2 0 0 -1 0
                     -0.5} {} 0} width 5 offset 0"
     3'UTR           1346..1386
                     /locus_tag="rps-12 3'UTR"
                     /label="rps-12 3'UTR"
                     /ApEinfo_label="rps-12 3'UTR"
                     /ApEinfo_fwdcolor="#ff9ccd"
                     /ApEinfo_revcolor="#ff9ccd"
                     /ApEinfo_graphicformat="arrow_data {{0 0.5 0 1 2 0 0 -1 0
                     -0.5} {} 0} width 5 offset 0"
     polyA_signal    1361..1366
                     /locus_tag="PolyA(2)"
                     /label="PolyA(2)"
                     /ApEinfo_label="PolyA"
                     /ApEinfo_fwdcolor="#ff3eee"
                     /ApEinfo_revcolor="#ff3eee"
                     /ApEinfo_graphicformat="arrow_data {{0 0.5 0 1 2 0 0 -1 0
                     -0.5} {} 0} width 5 offset 0"
     misc_recomb     1387..1420
                     /locus_tag="LoxP"
                     /label="LoxP"
                     /ApEinfo_label="LoxP"
                     /ApEinfo_fwdcolor="#ff2600"
                     /ApEinfo_revcolor="#ff2600"
                     /ApEinfo_graphicformat="arrow_data {{0 0.5 0 1 2 0 0 -1 0
                     -0.5} {} 0} width 5 offset 0"
     misc_recomb     1459..1479
                     /locus_tag="attB4"
                     /label="attB4"
                     /ApEinfo_label="attB4"
                     /ApEinfo_fwdcolor="#c7b0e3"
                     /ApEinfo_revcolor="#c7b0e3"
                     /ApEinfo_graphicformat="arrow_data {{0 0.5 0 1 2 0 0 -1 0
                     -0.5} {} 0} width 5 offset 0"
     misc_feature    1459..1479
                     /locus_tag="Gateway Recomb4"
                     /label="Gateway Recomb4"
                     /ApEinfo_label="Gateway Recomb4"
                     /ApEinfo_fwdcolor="#f58a5e"
                     /ApEinfo_revcolor="#f58a5e"
                     /ApEinfo_graphicformat="arrow_data {{0 0.5 0 1 2 0 0 -1 0
                     -0.5} {} 0} width 5 offset 0"
     polyA_signal    1972..1977
                     /locus_tag="PolyA(3)"
                     /label="PolyA(3)"
                     /ApEinfo_label="PolyA"
                     /ApEinfo_fwdcolor="#ff3eee"
                     /ApEinfo_revcolor="#ff3eee"
                     /ApEinfo_graphicformat="arrow_data {{0 0.5 0 1 2 0 0 -1 0
                     -0.5} {} 0} width 5 offset 0"
     misc_feature    2274..2930
                     /locus_tag="ccdB"
                     /label="ccdB"
                     /ApEinfo_label="ccdB"
                     /ApEinfo_fwdcolor="#b4abac"
                     /ApEinfo_revcolor="#b4abac"
                     /ApEinfo_graphicformat="arrow_data {{0 0.5 0 1 2 0 0 -1 0
                     -0.5} {} 0} width 5 offset 0"
     polyA_signal    2514..2519
                     /locus_tag="PolyA(4)"
                     /label="PolyA(4)"
                     /ApEinfo_label="PolyA"
                     /ApEinfo_fwdcolor="#ff3eee"
                     /ApEinfo_revcolor="#ff3eee"
                     /ApEinfo_graphicformat="arrow_data {{0 0.5 0 1 2 0 0 -1 0
                     -0.5} {} 0} width 5 offset 0"
     polyA_signal    2751..2756
                     /locus_tag="PolyA(5)"
                     /label="PolyA(5)"
                     /ApEinfo_label="PolyA"
                     /ApEinfo_fwdcolor="#ff3eee"
                     /ApEinfo_revcolor="#ff3eee"
                     /ApEinfo_graphicformat="arrow_data {{0 0.5 0 1 2 0 0 -1 0
                     -0.5} {} 0} width 5 offset 0"
     promoter        complement(2984..3014)
                     /locus_tag="lac UV5 promoter"
                     /label="lac UV5 promoter"
                     /ApEinfo_label="lac UV5 promoter"
                     /ApEinfo_fwdcolor="#faac61"
                     /ApEinfo_revcolor="#faac61"
                     /ApEinfo_graphicformat="arrow_data {{0 1 2 0 0 -1} {} 0}
                     width 5 offset 0"
     misc_recomb     complement(3142..3162)
                     /locus_tag="attB3"
                     /label="attB3"
                     /ApEinfo_label="attB3"
                     /ApEinfo_fwdcolor="#c7b0e3"
                     /ApEinfo_revcolor="#c7b0e3"
                     /ApEinfo_graphicformat="arrow_data {{0 0.5 0 1 2 0 0 -1 0
                     -0.5} {} 0} width 5 offset 0"
     misc_feature    complement(3142..3162)
                     /locus_tag="Gateway Recomb3"
                     /label="Gateway Recomb3"
                     /ApEinfo_label="Gateway Recomb3"
                     /ApEinfo_fwdcolor="#f58a5e"
                     /ApEinfo_revcolor="#f58a5e"
                     /ApEinfo_graphicformat="arrow_data {{0 0.5 0 1 2 0 0 -1 0
                     -0.5} {} 0} width 5 offset 0"
     polyA_signal    complement(3146..3151)
                     /locus_tag="PolyA(6)"
                     /label="PolyA(6)"
                     /ApEinfo_label="PolyA"
                     /ApEinfo_fwdcolor="#ff3eee"
                     /ApEinfo_revcolor="#ff3eee"
                     /ApEinfo_graphicformat="arrow_data {{0 0.5 0 1 2 0 0 -1 0
                     -0.5} {} 0} width 5 offset 0"
     misc_feature    3203..3502
                     /locus_tag="Random sequence - no in frame stop and nopolyA
                     consensus"
                     /label="Random sequence - no in frame stop and nopolyA
                     consensus"
                     /ApEinfo_label="Random sequence - no in frame stop and
                     nopolyA consensus"
                     /ApEinfo_fwdcolor="#85dae9"
                     /ApEinfo_revcolor="#85dae9"
                     /ApEinfo_graphicformat="arrow_data {{0 0.5 0 1 2 0 0 -1 0
                     -0.5} {} 0} width 5 offset 0"
     polyA_signal    complement(3309..3314)
                     /locus_tag="PolyA(7)"
                     /label="PolyA(7)"
                     /ApEinfo_label="PolyA"
                     /ApEinfo_fwdcolor="#ff3eee"
                     /ApEinfo_revcolor="#ff3eee"
                     /ApEinfo_graphicformat="arrow_data {{0 0.5 0 1 2 0 0 -1 0
                     -0.5} {} 0} width 5 offset 0"
     misc_feature    3503..3523
                     /locus_tag="Uni_9 R"
                     /label="Uni_9 R"
                     /ApEinfo_label="Uni_9 R"
                     /ApEinfo_fwdcolor="#cc66ff"
                     /ApEinfo_revcolor="#cc66ff"
                     /ApEinfo_graphicformat="arrow_data {{0 0.5 0 1 2 0 0 -1 0
                     -0.5} {} 0} width 5 offset 0"
     primer_bind     complement(3555..3575)
                     /locus_tag="M13-rev"
                     /label="M13-rev"
                     /ApEinfo_label="M13-rev"
                     /ApEinfo_fwdcolor="#85dae9"
                     /ApEinfo_revcolor="#85dae9"
                     /ApEinfo_graphicformat="arrow_data {{0 0.5 0 1 2 0 0 -1 0
                     -0.5} {} 0} width 5 offset 0"
     primer_bind     complement(3559..3575)
                     /locus_tag="M13 rev"
                     /label="M13 rev"
                     /ApEinfo_label="M13 rev"
                     /ApEinfo_fwdcolor="#b1ff67"
                     /ApEinfo_revcolor="#b1ff67"
                     /ApEinfo_graphicformat="arrow_data {{0 0.5 0 1 2 0 0 -1 0
                     -0.5} {} 0} width 5 offset 0"
     rep_origin      complement(3747..4335)
                     /locus_tag="ori"
                     /label="ori"
                     /ApEinfo_label="ori"
                     /ApEinfo_fwdcolor="#b4abac"
                     /ApEinfo_revcolor="#b4abac"
                     /ApEinfo_graphicformat="arrow_data {{0 0.5 0 1 2 0 0 -1 0
                     -0.5} {} 0} width 5 offset 0"
     misc_recomb     complement(4455..4475)
                     /locus_tag="attB1"
                     /label="attB1"
                     /ApEinfo_label="attB1"
                     /ApEinfo_fwdcolor="#c7b0e3"
                     /ApEinfo_revcolor="#c7b0e3"
                     /ApEinfo_graphicformat="arrow_data {{0 0.5 0 1 2 0 0 -1 0
                     -0.5} {} 0} width 5 offset 0"
     misc_feature    complement(4462..4468)
                     /locus_tag="Gateway recomb1"
                     /label="Gateway recomb1"
                     /ApEinfo_label="Gateway recomb1"
                     /ApEinfo_fwdcolor="#ff0000"
                     /ApEinfo_revcolor="#ff0000"
                     /ApEinfo_graphicformat="arrow_data {{0 0.5 0 1 2 0 0 -1 0
                     -0.5} {} 0} width 5 offset 0"
     misc_feature    4465..4471
                     /locus_tag="Gateway recomb1(1)"
                     /label="Gateway recomb1(1)"
                     /ApEinfo_label="Gateway recomb1"
                     /ApEinfo_fwdcolor="#ff0000"
                     /ApEinfo_revcolor="#ff0000"
                     /ApEinfo_graphicformat="arrow_data {{0 0.5 0 1 2 0 0 -1 0
                     -0.5} {} 0} width 5 offset 0"
     CDS             complement(join(4576..4841,1..595))
                     /locus_tag="AmpR"
                     /label="AmpR"
                     /ApEinfo_label="AmpR"
                     /ApEinfo_fwdcolor="#0080ff"
                     /ApEinfo_revcolor="#0080ff"
                     /ApEinfo_graphicformat="arrow_data {{0 0.5 0 1 2 0 0 -1 0
                     -0.5} {} 0} width 5 offset 0"
     polyA_signal    4750..4755
                     /locus_tag="PolyA(8)"
                     /label="PolyA(8)"
                     /ApEinfo_label="PolyA"
                     /ApEinfo_fwdcolor="#ff3eee"
                     /ApEinfo_revcolor="#ff3eee"
                     /ApEinfo_graphicformat="arrow_data {{0 0.5 0 1 2 0 0 -1 0
                     -0.5} {} 0} width 5 offset 0"
ORIGIN
        1 GAGTAAGTAG TTCGCCAGTT AATAGTTTGC GCAACGTTGT TGCCATTGCT ACAGGCATCG
       61 TGGTGTCACG CTCGTCGTTT GGTATGGCTT CATTCAGCTC CGGTTCCCAA CGATCAAGGC
      121 GAGTTACATG ATCCCCCATG TTGTGCAAAA AAGCGGTTAG CTCCTTCGGT CCTCCGATCG
      181 TTGTCAGAAG TAAGTTGGCC GCAGTGTTAT CACTCATGGT TATGGCAGCA CTGCATAATT
      241 CTCTTACTGT CATGCCATCC GTAAGATGCT TTTCTGTGAC TGGTGAGTAC TCAACCAAGT
      301 CATTCTGAGA ATAGTGTATG CGGCGACCGA GTTGCTCTTG CCCGGCGTCA ATACGGGATA
      361 ATACCGCGCC ACATAGCAGA ACTTTAAAAG TGCTCATCAT TGGAAAACGT TCTTCGGGGC
      421 GAAAACTCTC AAGGATCTTA CCGCTGTTGA GATCCAGTTC GATGTAACCC ACTCGTGCAC
      481 CCAACTGATC TTCAGCATCT TTTACTTTCA CCAGCGTTTC TGGGTGAGCA AAAACAGGAA
      541 GGCAAAATGC CGCAAAAAAG GGAATAAGGG CGACACGGAA ATGTTGAATA CTCATACTCT
      601 TCCTTTTTCA ATATTATTGA AGCATTTATC AGGGTTATTG TCTCATGAGC GGATACATAT
      661 TTGAATGTAT TTAGAAAAAT AAACAAATAG GGGTTCCGCG CACATTTCCC CGAAAAGTGC
      721 CAGATACCTG AAACAAAACC CATCGTACGG CCAAGGAAGT CTCCAATAAC TGTGATCCAC
      781 CACAAGCGCC AGGGTTTTCC CAGTCACGAC GTTGTAAAAC GACGGCCAGT CATGCATAAT
      841 CCGCACGCAT CTGGAATAAG GAAGTGCCAT TCCGCCTGAC CTATGCATGG AACAACAAAC
      901 CAGATATTTT GAACGACGAC ACCCAGAATT AGCCGGATCT CCTAGGCTTC GAGCTTACAT
      961 GCTTAGAATC GGATTAGATC AGTTGTACCA ATCTCTTGTG GATGGTAACT TTGACGACGC
     1021 TGCGTGGGCT CAAGGGCGTT GTGATGCCAT TGTGCGTTCA GGGGCAGGCA CGGTAGGACG
     1081 AACTCAGATT GCAAGAAGgt aagttttcaa aaaattaaga ttcagttatg ggaagtggga
     1141 gcttacatat tttcaggctt tccctatcca aaacgctcgt tcgagtgttt cagttcggta
     1201 tgtcgaggcg ttaccggacg gaaaatattt aaaataaaat cctcgtcatt tcagGTCAGC
     1261 TGCGGTTTGG ACTGACGGAT GCGTCGAGGT CCTTGCTGAC TCAGGTAATA GAAGACCTTC
     1321 TACAAGACCA CGTGCCAAAG AGTAAtctgt tcgttgttcc aataaattgt tattgttccc
     1381 tatttgataa cttcgtatag catacattat acgaagttat TGCCATAGCA TGGCCTTTGC
     1441 AGGattacgc caagctatca actttgtata gaaaagttga acgagaaacg taaaatgata
     1501 taaatatcaa tatattaaat tagattttgc ataaaaaaca gactacataa tactgtaaaa
     1561 cacaacatat ccagtcacta tggtcgacct gcagactggc tgtgtataag ggagcctgac
     1621 atttatattc cccagaacat caggttaatg gcgtttttga tgtcattttc gcggtggctg
     1681 agatcagcca cttcttcccc gataacggat accggcacac tggccatatc ggtggtcatc
     1741 atgcgccagc tttcatcccc gatatgcacc accgggtaaa gttcacgggg gactttatct
     1801 gacagcagac gtgcactggc cagggggatc aCCATccgtc gcccgggcgt gtcaataata
     1861 tcactctgta catccacaaa cagacgataa cggctctctc ttttataggt gtaaacctta
     1921 aactgcattt caccagcccc tgttctcgtc ggcaaaagag ccgttcattt caataaaccg
     1981 ggcgacctca gccatccctt cctgattttc cgctttccag cgttcggcac gcagacgacg
     2041 ggcttcattc tgcatggttg tgcttaccga accggagata ttgacatcat atatgccttg
     2101 agcaactgat agctgtcgct gtcaactgtc actgtaatac gctgcttcat agcatacctc
     2161 tttttgacat acttcgggta tacatatcag tatatattct tataccgcaa aaatcagcgc
     2221 gcaaaatacg catactgtta tctggctttt agtaagccgg atcctctaga ttacgccccc
     2281 gcctgccact catcgcagta ctgttgtaat tcattaagca ttctgccgac atggaagcca
     2341 tcacaaacgg catgatgaac ctgaatcgcc agcggcatca gcaccttgtc gccttgcgta
     2401 taatatttgc ccatggtgaa aacgggggcg aagaagttgt ccatattggc cacgtttaaa
     2461 tcaaaactgg tgaaactcac ccagggattg gctgagacga aaaacatatt ctcaataaac
     2521 cctttaggga aataggccag gttttcaccg taacacgcca catcttgcga atatatgtgt
     2581 agaaactgcc ggaaatcgtc gtggtattca ctccagagcg atgaaaacgt ttcagtttgc
     2641 tcatggaaaa cggtgtaaca agggtgaaca ctatcccata tcaccagctc accgtctttc
     2701 attgccatac ggaattccgg atgagcattc atcaggcggg caagaatgtg aataaaggcc
     2761 ggataaaact tgtgcttatt tttctttacg gtctttaaaa aggccgtaat atccagctga
     2821 acggtctggt tataggtaca ttgagcaact gactgaaatg cctcaaaatg ttctttacga
     2881 tgccattggg acatatcaac ggtggtatat ccagtgattt ttttctccat tttagcttcc
     2941 ttagctcctg aaaatctcga cggatcctaa ctcaaaatcc acacattata cgagccggaa
     3001 gcataaagtg taaagcctgg ggtgcctaat gcggccgcca tagtgactgg atatgttgtg
     3061 ttttacagta ttatgtagtc tgttttttat gcaaaatcta atttaatata ttgatattta
     3121 tatcatttta cgtttctcgt tcaactttat tatacatagt tgataattcC CTCTGACACA
     3181 TGCAGCTCga gctggcggga gctcaggaaa cggagaatct gtgcggcaat gtcttatcat
     3241 ttgaaacgcg ccgtatcgat gctgacatca tgcggctccc gtgttagtcg agaagatggg
     3301 tacgggcctt tattcatcca acactctacg gcttcttcaa gagctagtag ggcaccctgt
     3361 agttggaaag ggattatttc gtatggcgag cccataccgt ctttcttgcg gaagcttaac
     3421 acgataggaa gttggatagt ttcgaacgat ggttccatac ggaacgctgt ctcaaggatg
     3481 agtctgacgg agtgtaactc gaAGGCTAGG TGGAGGCTCA GTGATGATAA GTCTGCGATG
     3541 GTGGATGCAT GTGTCATGGT CATAGCTGTT TCCTGTGTGA AATTGTTATC CGCTCAGAGG
     3601 GCACAATCCT ATTCCGCGCT ATCCGACAAT CTCCAAGACA TTAGGTGGAG TTCAGTTCGG
     3661 CGTATGGCAT ATGTCGCTGG AAAGAACATG TGAGCAAAAG GCCAGCAAAA GGCCAGGAAC
     3721 CGTAAAAAGG CCGCGTTGCT GGCGTTTTTC CATAGGCTCC GCCCCCCTGA CGAGCATCAC
     3781 AAAAATCGAC GCTCAAGTCA GAGGTGGCGA AACCCGACAG GACTATAAAG ATACCAGGCG
     3841 TTTCCCCCTG GAAGCTCCCT CGTGCGCTCT CCTGTTCCGA CCCTGCCGCT TACCGGATAC
     3901 CTGTCCGCCT TTCTCCCTTC GGGAAGCGTG GCGCTTTCTC ATAGCTCACG CTGTAGGTAT
     3961 CTCAGTTCGG TGTAGGTCGT TCGCTCCAAG CTGGGCTGTG TGCACGAACC CCCCGTTCAG
     4021 CCCGACCGCT GCGCCTTATC CGGTAACTAT CGTCTTGAGT CCAACCCGGT AAGACACGAC
     4081 TTATCGCCAC TGGCAGCAGC CACTGGTAAC AGGATTAGCA GAGCGAGGTA TGTAGGCGGT
     4141 GCTACAGAGT TCTTGAAGTG GTGGCCTAAC TACGGCTACA CTAGAAGAAC AGTATTTGGT
     4201 ATCTGCGCTC TGCTGAAGCC AGTTACCTTC GGAAAAAGAG TTGGTAGCTC TTGATCCGGC
     4261 AAACAAACCA CCGCTGGTAG CGGTGGTTTT TTTGTTTGCA AGCAGCAGAT TACGCGCAGA
     4321 AAAAAAGGAT CTCAAGAAGA TCCTTTGATC TTTTCTACGG GGTCTGACGC TCTATTCAAC
     4381 AAAGCCGCCG TCCCGTCAAG TCAGCGTAAA TGGGTAGGGG GCTTCAAATC GTCCTCGTGA
     4441 TACCAATTCG GAGCCTGCTT TTTTGTACAA ACTTGTTGAT AATGGCAATT CAAGGATCTT
     4501 CACCTAGATC CTTTTAAATT AAAAATGAAG TTTTAAATCA ATCTAAAGTA TATATGAGTA
     4561 AACTTGGTCT GACAGTTACC AATGCTTAAT CAGTGAGGCA CCTATCTCAG CGATCTGTCT
     4621 ATTTCGTTCA TCCATAGTTG CCTGACTCCC CGTCGTGTAG ATAACTACGA TACGGGAGGG
     4681 CTTACCATCT GGCCCCAGTG CTGCAATGAT ACCGCGAGAG CCACGCTCAC CGGCTCCAGA
     4741 TTTATCAGCA ATAAACCAGC CAGCCGGAAG GGCCGAGCGC AGAAGTGGTC CTGCAACTTT
     4801 ATCCGCCTCC ATCCAGTCTA TTAATTGTTG CCGGGAAGCT A 
//
