# Supplementary material for: Modular safe-harbor transgene insertion for targeted single-copy and extrachromosomal array integration in Caenorhabditis elegans
Source: G3 (Bethesda). 2022 Jul 28;12(9):jkac184. doi: 10.1093/g3journal/jkac184 (PMC9434227; doi:10.1093/g3journal/jkac184)
Supplement: jkac184_File_S1 [file jkac184_file_s1.zip › pSEM264 - mosTI - pDEST-R3-R4 - Pmlc-2 - gfp - target - vector.gb]

LOCUS       pSEM264___mosTI_        4900 bp    DNA        circular     11-APR-2022
DEFINITION  .
COMMENT     El Mouridi et al. MosTI (submitted 2022)
COMMENT     www.wormbuilder.org
COMMENT     pSEM264	pDESTR4-R3 mosTI Pmlc-2 gfp Gateway cloning
            vector	AmpR/Chlo	#159842	Golden-Gate cloning
COMMENT     ApEinfo:methylated:1
FEATURES             Location/Qualifiers
     promoter        complement(532..562)
                     /locus_tag="lac UV5 promoter"
                     /label="lac UV5 promoter"
                     /ApEinfo_label="lac UV5 promoter"
                     /ApEinfo_fwdcolor="#faac61"
                     /ApEinfo_revcolor="#faac61"
                     /ApEinfo_graphicformat="arrow_data {{0 1 2 0 0 -1} {} 0}
                     width 5 offset 0"
     misc_recomb     complement(690..710)
                     /locus_tag="attB3"
                     /label="attB3"
                     /ApEinfo_label="attB3"
                     /ApEinfo_fwdcolor="#c7b0e3"
                     /ApEinfo_revcolor="#c7b0e3"
                     /ApEinfo_graphicformat="arrow_data {{0 0.5 0 1 2 0 0 -1 0
                     -0.5} {} 0} width 5 offset 0"
     misc_feature    complement(690..710)
                     /locus_tag="Gateway Recomb3"
                     /label="Gateway Recomb3"
                     /ApEinfo_label="Gateway Recomb3"
                     /ApEinfo_fwdcolor="#f58a5e"
                     /ApEinfo_revcolor="#f58a5e"
                     /ApEinfo_graphicformat="arrow_data {{0 0.5 0 1 2 0 0 -1 0
                     -0.5} {} 0} width 5 offset 0"
     misc_feature    751..756
                     /locus_tag="spc-4_right_homology_no_cut"
                     /label="spc-4_right_homology_no_cut"
                     /ApEinfo_label="spc-4_right_homology_no_cut"
                     /ApEinfo_fwdcolor="#ffef86"
                     /ApEinfo_revcolor="#ffef86"
                     /ApEinfo_graphicformat="arrow_data {{0 0.5 0 1 2 0 0 -1 0
                     -0.5} {} 0} width 5 offset 0"
     misc_feature    757..1056
                     /locus_tag="Random sequence - no in frame stop and nopolyA
                     consensus"
                     /label="Random sequence - no in frame stop and nopolyA
                     consensus"
                     /ApEinfo_label="Random sequence - no in frame stop and
                     nopolyA consensus"
                     /ApEinfo_fwdcolor="#85dae9"
                     /ApEinfo_revcolor="#85dae9"
                     /ApEinfo_graphicformat="arrow_data {{0 0.5 0 1 2 0 0 -1 0
                     -0.5} {} 0} width 5 offset 0"
     rep_origin      complement(1301..1889)
                     /locus_tag="ori"
                     /label="ori"
                     /ApEinfo_label="ori"
                     /ApEinfo_fwdcolor="#b4abac"
                     /ApEinfo_revcolor="#b4abac"
                     /ApEinfo_graphicformat="arrow_data {{0 0.5 0 1 2 0 0 -1 0
                     -0.5} {} 0} width 5 offset 0"
     misc_feature    1832..1837
                     /locus_tag="spc-1_homology_R_no_cut"
                     /label="spc-1_homology_R_no_cut"
                     /ApEinfo_label="spc-1_homology_R_no_cut"
                     /ApEinfo_fwdcolor="#ffef86"
                     /ApEinfo_revcolor="#ffef86"
                     /ApEinfo_graphicformat="arrow_data {{0 0.5 0 1 2 0 0 -1 0
                     -0.5} {} 0} width 5 offset 0"
     protein_bind    complement(2006..2030)
                     /locus_tag="attB1"
                     /label="attB1"
                     /ApEinfo_label="attB1"
                     /ApEinfo_fwdcolor="#ff9ccd"
                     /ApEinfo_revcolor="#ff9ccd"
                     /ApEinfo_graphicformat="arrow_data {{0 0.5 0 1 2 0 0 -1 0
                     -0.5} {} 0} width 5 offset 0"
     CDS             complement(2130..2990)
                     /locus_tag="AmpR"
                     /label="AmpR"
                     /ApEinfo_label="AmpR"
                     /ApEinfo_fwdcolor="#0080ff"
                     /ApEinfo_revcolor="#0080ff"
                     /ApEinfo_graphicformat="arrow_data {{0 0.5 0 1 2 0 0 -1 0
                     -0.5} {} 0} width 5 offset 0"
     promoter        complement(2991..3095)
                     /locus_tag="AmpR promoter"
                     /label="AmpR promoter"
                     /ApEinfo_label="AmpR promoter"
                     /ApEinfo_fwdcolor="#ffef86"
                     /ApEinfo_revcolor="#ffef86"
                     /ApEinfo_graphicformat="arrow_data {{0 1 2 0 0 -1} {} 0}
                     width 5 offset 0"
     primer_bind     3208..3225
                     /locus_tag="M13-fwd"
                     /label="M13-fwd"
                     /ApEinfo_label="M13-fwd"
                     /ApEinfo_fwdcolor="#85dae9"
                     /ApEinfo_revcolor="#85dae9"
                     /ApEinfo_graphicformat="arrow_data {{0 0.5 0 1 2 0 0 -1 0
                     -0.5} {} 0} width 5 offset 0"
     CDS             3278..3476
                     /locus_tag="ceGFP(IDT)"
                     /label="ceGFP(IDT)"
                     /ApEinfo_label="ceGFP(IDT)"
                     /ApEinfo_fwdcolor="#b1ff67"
                     /ApEinfo_revcolor="#b1ff67"
                     /ApEinfo_graphicformat="arrow_data {{0 0.5 0 1 2 0 0 -1 0
                     -0.5} {} 0} width 5 offset 0"
     misc_feature    3511..3527
                     /locus_tag="spc-4_left_homology_no_cut"
                     /label="spc-4_left_homology_no_cut"
                     /ApEinfo_label="spc-4_left_homology_no_cut"
                     /ApEinfo_fwdcolor="#ffef86"
                     /ApEinfo_revcolor="#ffef86"
                     /ApEinfo_graphicformat="arrow_data {{0 0.5 0 1 2 0 0 -1 0
                     -0.5} {} 0} width 5 offset 0"
     CDS             3633..3718
                     /locus_tag="ceGFP(IDT)(1)"
                     /label="ceGFP(IDT)(1)"
                     /ApEinfo_label="ceGFP(IDT)"
                     /ApEinfo_fwdcolor="#b1ff67"
                     /ApEinfo_revcolor="#b1ff67"
                     /ApEinfo_graphicformat="arrow_data {{0 0.5 0 1 2 0 0 -1 0
                     -0.5} {} 0} width 5 offset 0"
     misc_feature    3719..3793
                     /locus_tag="egl-13 NLS"
                     /label="egl-13 NLS"
                     /ApEinfo_label="egl-13 NLS"
                     /ApEinfo_fwdcolor="#d59687"
                     /ApEinfo_revcolor="#d59687"
                     /ApEinfo_graphicformat="arrow_data {{0 0.5 0 1 2 0 0 -1 0
                     -0.5} {} 0} width 5 offset 0"
     3'UTR           3794..3834
                     /locus_tag="rps-12 3'UTR"
                     /label="rps-12 3'UTR"
                     /ApEinfo_label="rps-12 3'UTR"
                     /ApEinfo_fwdcolor="#ff9ccd"
                     /ApEinfo_revcolor="#ff9ccd"
                     /ApEinfo_graphicformat="arrow_data {{0 0.5 0 1 2 0 0 -1 0
                     -0.5} {} 0} width 5 offset 0"
     misc_recomb     3835..3868
                     /locus_tag="LoxP"
                     /label="LoxP"
                     /ApEinfo_label="LoxP"
                     /ApEinfo_fwdcolor="#d59687"
                     /ApEinfo_revcolor="#d59687"
                     /ApEinfo_graphicformat="arrow_data {{0 0.5 0 1 2 0 0 -1 0
                     -0.5} {} 0} width 5 offset 0"
     misc_recomb     3907..3927
                     /locus_tag="attB4"
                     /label="attB4"
                     /ApEinfo_label="attB4"
                     /ApEinfo_fwdcolor="#c7b0e3"
                     /ApEinfo_revcolor="#c7b0e3"
                     /ApEinfo_graphicformat="arrow_data {{0 0.5 0 1 2 0 0 -1 0
                     -0.5} {} 0} width 5 offset 0"
     misc_feature    3907..3927
                     /locus_tag="Gateway Recomb4"
                     /label="Gateway Recomb4"
                     /ApEinfo_label="Gateway Recomb4"
                     /ApEinfo_fwdcolor="#f58a5e"
                     /ApEinfo_revcolor="#f58a5e"
                     /ApEinfo_graphicformat="arrow_data {{0 0.5 0 1 2 0 0 -1 0
                     -0.5} {} 0} width 5 offset 0"
     misc_feature    join(4722..4900,1..478)
                     /locus_tag="ccdB"
                     /label="ccdB"
                     /ApEinfo_label="ccdB"
                     /ApEinfo_fwdcolor="#b4abac"
                     /ApEinfo_revcolor="#b4abac"
                     /ApEinfo_graphicformat="arrow_data {{0 0.5 0 1 2 0 0 -1 0
                     -0.5} {} 0} width 5 offset 0"
     misc_feature    complement(join(4898..4900,1..3))
                     /locus_tag="spc-4_right_homology_no_cut(1)"
                     /label="spc-4_right_homology_no_cut(1)"
                     /ApEinfo_label="spc-4_right_homology_no_cut"
                     /ApEinfo_fwdcolor="#ffef86"
                     /ApEinfo_revcolor="#ffef86"
                     /ApEinfo_graphicformat="arrow_data {{0 0.5 0 1 2 0 0 -1 0
                     -0.5} {} 0} width 5 offset 0"
ORIGIN
        1 cgtttaaatc aaaactggtg aaactcaccc agggattggc tgagacgaaa aacatattct
       61 caataaaccc tttagggaaa taggccaggt tttcaccgta acacgccaca tcttgcgaat
      121 atatgtgtag aaactgccgg aaatcgtcgt ggtattcact ccagagcgat gaaaacgttt
      181 cagtttgctc atggaaaacg gtgtaacaag ggtgaacact atcccatatc accagctcac
      241 cgtctttcat tgccatacgg aattccggat gagcattcat caggcgggca agaatgtgaa
      301 taaaggccgg ataaaacttg tgcttatttt tctttacggt ctttaaaaag gccgtaatat
      361 ccagctgaac ggtctggtta taggtacatt gagcaactga ctgaaatgcc tcaaaatgtt
      421 ctttacgatg ccattgggac atatcaacgg tggtatatcc agtgattttt ttctccattt
      481 tagcttcctt agctcctgaa aatctcgacg gatcctaact caaaatccac acattatacg
      541 agccggaagc ataaagtgta aagcctgggg tgcctaatgc ggccgccata gtgactggat
      601 atgttgtgtt ttacagtatt atgtagtctg ttttttatgc aaaatctaat ttaatatatt
      661 gatatttata tcattttacg tttctcgttc aactttatta tacatagttg ataattcCCT
      721 CTGACACATG CAGCTCgagc tggcgggagc acgtggtcag gaaacggaga atctgtgcgg
      781 caatgtctta tcatttgaaa cgcgccgtat cgatgctgac atcatgcggc tcccgtgtta
      841 gtcgagaaga tgggtacggg cctttattca tccaacactc tacggcttct tcaagagcta
      901 gtagggcacc ctgtagttgg aaagggatta tttcgtatgg cgagcccata ccgtctttct
      961 tgcggaagct taacacgata ggaagttgga tagtttcgaa cgatggttcc atacggaacg
     1021 ctgtctcaag gatgagtctg acggagtgta actcgaAGGC TAGGTGGAGG CTCAGTGATG
     1081 ATAAGTCTGC GATGGTGGAT GCATGTGTCA TGGTCATAGC TGTTTCCTGT GTGAAATTGT
     1141 TATCCGCTCA GAGGGCACAA TCCTATTCCG CGCTATCCGA CAATCTCCAA GACATTAGGT
     1201 GGAGTTCAGT TCGGCGTATG GCATATGTCG CTGGAAAGAA CATGTGAGCA AAAGGCCAGC
     1261 AAAAGGCCAG GAACCGTAAA AAGGCCGCGT TGCTGGCGTT TTTCCATAGG CTCCGCCCCC
     1321 CTGACGAGCA TCACAAAAAT CGACGCTCAA GTCAGAGGTG GCGAAACCCG ACAGGACTAT
     1381 AAAGATACCA GGCGTTTCCC CCTGGAAGCT CCCTCGTGCG CTCTCCTGTT CCGACCCTGC
     1441 CGCTTACCGG ATACCTGTCC GCCTTTCTCC CTTCGGGAAG CGTGGCGCTT TCTCATAGCT
     1501 CACGCTGTAG GTATCTCAGT TCGGTGTAGG TCGTTCGCTC CAAGCTGGGC TGTGTGCACG
     1561 AACCCCCCGT TCAGCCCGAC CGCTGCGCCT TATCCGGTAA CTATCGTCTT GAGTCCAACC
     1621 CGGTAAGACA CGACTTATCG CCACTGGCAG CAGCCACTGG TAACAGGATT AGCAGAGCGA
     1681 GGTATGTAGG CGGTGCTACA GAGTTCTTGA AGTGGTGGCC TAACTACGGC TACACTAGAA
     1741 GAACAGTATT TGGTATCTGC GCTCTGCTGA AGCCAGTTAC CTTCGGAAAA AGAGTTGGTA
     1801 GCTCTTGATC CGGCAAACAA ACCACCGCTG GTAGCGGTGG TTTTTTTGTT TGCAAGCAGC
     1861 AGATTACGCG CAGAAAAAAA GGATCTCAAG AAGATCCTTT GATCTTTTCT ACGGGGTCTG
     1921 ACGCTCTATT CAACAAAGCC GCCGTCCCGT CAAGTCAGCG TAAATGGGTA GGGGGCTTCA
     1981 AATCGTCCTC GTGATACCAA TTCGGAGCCT GCTTTTTTGT ACAAACTTGT TGATAATGGC
     2041 AATTCAAGGA TCTTCACCTA GATCCTTTTA AATTAAAAAT GAAGTTTTAA ATCAATCTAA
     2101 AGTATATATG AGTAAACTTG GTCTGACAGT TACCAATGCT TAATCAGTGA GGCACCTATC
     2161 TCAGCGATCT GTCTATTTCG TTCATCCATA GTTGCCTGAC TCCCCGTCGT GTAGATAACT
     2221 ACGATACGGG AGGGCTTACC ATCTGGCCCC AGTGCTGCAA TGATACCGCG AGAGCCACGC
     2281 TCACCGGCTC CAGATTTATC AGCAATAAAC CAGCCAGCCG GAAGGGCCGA GCGCAGAAGT
     2341 GGTCCTGCAA CTTTATCCGC CTCCATCCAG TCTATTAATT GTTGCCGGGA AGCTAGAGTA
     2401 AGTAGTTCGC CAGTTAATAG TTTGCGCAAC GTTGTTGCCA TTGCTACAGG CATCGTGGTG
     2461 TCACGCTCGT CGTTTGGTAT GGCTTCATTC AGCTCCGGTT CCCAACGATC AAGGCGAGTT
     2521 ACATGATCCC CCATGTTGTG CAAAAAAGCG GTTAGCTCCT TCGGTCCTCC GATCGTTGTC
     2581 AGAAGTAAGT TGGCCGCAGT GTTATCACTC ATGGTTATGG CAGCACTGCA TAATTCTCTT
     2641 ACTGTCATGC CATCCGTAAG ATGCTTTTCT GTGACTGGTG AGTACTCAAC CAAGTCATTC
     2701 TGAGAATAGT GTATGCGGCG ACCGAGTTGC TCTTGCCCGG CGTCAATACG GGATAATACC
     2761 GCGCCACATA GCAGAACTTT AAAAGTGCTC ATCATTGGAA AACGTTCTTC GGGGCGAAAA
     2821 CTCTCAAGGA TCTTACCGCT GTTGAGATCC AGTTCGATGT AACCCACTCG TGCACCCAAC
     2881 TGATCTTCAG CATCTTTTAC TTTCACCAGC GTTTCTGGGT GAGCAAAAAC AGGAAGGCAA
     2941 AATGCCGCAA AAAAGGGAAT AAGGGCGACA CGGAAATGTT GAATACTCAT ACTCTTCCTT
     3001 TTTCAATATT ATTGAAGCAT TTATCAGGGT TATTGTCTCA TGAGCGGATA CATATTTGAA
     3061 TGTATTTAGA AAAATAAACA AATAGGGGTT CCGCGCACAT TTCCCCGAAA AGTGCCAGAT
     3121 ACCTGAAACA AAACCCATCG TACGGCCAAG GAAGTCTCCA ATAACTGTGA TCCACCACAA
     3181 GCGCCAGGGT TTTCCCAGTC ACGACGTTGT AAAACGACGG CCAGTCATGC ATAATCCGCA
     3241 CGCATCTGGA ATAAGGAAGT GCCATTCCGC CTGACCTAAC TATAATTCCC ATAATGTCTA
     3301 TATCATGGCC GACAAGCAAA AGAATGGAAT CAAAGTCAAC TTCAAGATAA GACATAATAT
     3361 AGAGGACGGC TCTGTCCAGC TGGCCGACCA TTACCAGCAG AACACCCCGA TTGGAGATGG
     3421 TCCGGTCCTT CTTCCAGACA ATCACTATCT TAGTACGCAA AGTGCTCTCT CGAAAGgtaa
     3481 gttttcaaaa aattaagatt cagttatggg ccagacacat cctattcttt tcaggctttc
     3541 cctatccaaa acgctcgttc gagtgtttca gttcggtatg tcgaggcgtt accggacgga
     3601 aaatatttaa aataaaatcc tcgtcatttc agATCCTAAC GAGAAGCGTG ACCATATGGT
     3661 TCTCTTAGAG TTTGTAACCG CCGCTGGCAT AACACACGGT ATGGATGAGC TGTACAAATC
     3721 ACGAAGAAGA AAGGCTAACC CTACTAAATT GTCGGAGAAC GCAAAAAAGT TGGCGAAAGA
     3781 AGTTGAGAAC TAGtctgttc gttgttccaa taaattgtta ttgttcccta tttgataact
     3841 tcgtatagca tacattatac gaagttatTG CCATAGCATG GCCTTTGCAG Gattacgcca
     3901 agctatcaac tttgtataga aaagttgaac gagaaacgta aaatgatata aatatcaata
     3961 tattaaatta gattttgcat aaaaaacaga ctacataata ctgtaaaaca caacatatcc
     4021 agtcactatg gtcgacctgc agactggctg tgtataaggg agcctgacat ttatattccc
     4081 cagaacatca ggttaatggc gtttttgatg tcattttcgc ggtggctgag atcagccact
     4141 tcttccccga taacggatac cggcacactg gccatatcgg tggtcatcat gcgccagctt
     4201 tcatccccga tatgcaccac cgggtaaagt tcacggggga ctttatctga cagcagacgt
     4261 gcactggcca gggggatcaC CATccgtcgc ccgggcgtgt caataatatc actctgtaca
     4321 tccacaaaca gacgataacg gctctctctt ttataggtgt aaaccttaaa ctgcatttca
     4381 ccagcccctg ttctcgtcgg caaaagagcc gttcatttca ataaaccggg cgacctcagc
     4441 catcccttcc tgattttccg ctttccagcg ttcggcacgc agacgacggg cttcattctg
     4501 catggttgtg cttaccgaac cggagatatt gacatcatat atgccttgag caactgatag
     4561 ctgtcgctgt caactgtcac tgtaatacgc tgcttcatag catacctctt tttgacatac
     4621 ttcgggtata catatcagta tatattctta taccgcaaaa atcagcgcgc aaaatacgca
     4681 tactgttatc tggcttttag taagccggat cctctagatt acgcccccgc ctgccactca
     4741 tcgcagtact gttgtaattc attaagcatt ctgccgacat ggaagccatc acaaacggca
     4801 tgatgaacct gaatcgccag cggcatcagc accttgtcgc cttgcgtata atatttgccc
     4861 atggtgaaaa cgggggcgaa gaagttgtcc atattggcca  
//
