# Supplementary material for: Modular safe-harbor transgene insertion for targeted single-copy and extrachromosomal array integration in Caenorhabditis elegans
Source: G3 (Bethesda). 2022 Jul 28;12(9):jkac184. doi: 10.1093/g3journal/jkac184 (PMC9434227; doi:10.1093/g3journal/jkac184)
Supplement: jkac184_File_S1 [file jkac184_file_s1.zip › pSEM266 - hygroR - target - vector - Pmex-5 gfp.gb]

LOCUS       pSEM266___hygroR        5083 bp    DNA        circular     11-APR-2022
DEFINITION  .
COMMENT     El Mouridi et al. MosTI (submitted 2022)
COMMENT     www.wormbuilder.org
COMMENT     pSEM266	HygroR MosTI (Pmex-5::ce-gfp) target construct	AmpR	#159829
COMMENT     ApEinfo:methylated:1
FEATURES             Location/Qualifiers
     primer_bind     813..830
                     /locus_tag="M13-fwd"
                     /label="M13-fwd"
                     /ApEinfo_label="M13-fwd"
                     /ApEinfo_fwdcolor="#85dae9"
                     /ApEinfo_revcolor="#85dae9"
                     /ApEinfo_graphicformat="arrow_data {{0 0.5 0 1 2 0 0 -1 0
                     -0.5} {} 0} width 5 offset 0"
     intron          2308..2358
                     /locus_tag="syntron (GG3)"
                     /label="syntron (GG3)"
                     /ApEinfo_label="syntron (GG3)"
                     /ApEinfo_fwdcolor="#b4abac"
                     /ApEinfo_revcolor="#b4abac"
                     /ApEinfo_graphicformat="arrow_data {{0 0.5 0 1 2 0 0 -1 0
                     -0.5} {} 0} width 5 offset 0"
     misc_recomb     complement(3384..3404)
                     /locus_tag="attB3"
                     /label="attB3"
                     /ApEinfo_label="attB3"
                     /ApEinfo_fwdcolor="#c7b0e3"
                     /ApEinfo_revcolor="#c7b0e3"
                     /ApEinfo_graphicformat="arrow_data {{0 0.5 0 1 2 0 0 -1 0
                     -0.5} {} 0} width 5 offset 0"
     misc_feature    complement(4697..4717)
                     /locus_tag="Gateway recomb1"
                     /label="Gateway recomb1"
                     /ApEinfo_label="Gateway recomb1"
                     /ApEinfo_fwdcolor="#f58a5e"
                     /ApEinfo_revcolor="#f58a5e"
                     /ApEinfo_graphicformat="arrow_data {{0 0.5 0 1 2 0 0 -1 0
                     -0.5} {} 0} width 5 offset 0"
     misc_structure  2014..2019
                     /locus_tag="BamHI"
                     /label="BamHI"
                     /ApEinfo_label="BamHI"
                     /ApEinfo_fwdcolor="#4c4c4c"
                     /ApEinfo_revcolor="#4c4c4c"
                     /ApEinfo_graphicformat="arrow_data {{0 0.5 0 1 2 0 0 -1 0
                     -0.5} {} 0} width 5 offset 0"
     protein_bind    1987..2011
                     /locus_tag="attB1"
                     /label="attB1"
                     /ApEinfo_label="attB1"
                     /ApEinfo_fwdcolor="#ff9ccd"
                     /ApEinfo_revcolor="#ff9ccd"
                     /ApEinfo_graphicformat="arrow_data {{0 0.5 0 1 2 0 0 -1 0
                     -0.5} {} 0} width 5 offset 0"
     misc_feature    1459..1479
                     /locus_tag="Gateway Recomb4"
                     /label="Gateway Recomb4"
                     /ApEinfo_label="Gateway Recomb4"
                     /ApEinfo_fwdcolor="#f58a5e"
                     /ApEinfo_revcolor="#f58a5e"
                     /ApEinfo_graphicformat="arrow_data {{0 0.5 0 1 2 0 0 -1 0
                     -0.5} {} 0} width 5 offset 0"
     CDS             883..1098
                     /locus_tag="HygroR"
                     /label="HygroR"
                     /ApEinfo_label="HygroR"
                     /ApEinfo_fwdcolor="#ffef86"
                     /ApEinfo_revcolor="#ffef86"
                     /ApEinfo_graphicformat="arrow_data {{0 0.5 0 1 2 0 0 -1 0
                     -0.5} {} 0} width 5 offset 0"
     misc_feature    794..810
                     /locus_tag="M13F-pUC(-40)"
                     /label="M13F-pUC(-40)"
                     /ApEinfo_label="M13F-pUC(-40)"
                     /ApEinfo_fwdcolor="#85dae9"
                     /ApEinfo_revcolor="#85dae9"
                     /ApEinfo_graphicformat="arrow_data {{0 0.5 0 1 2 0 0 -1 0
                     -0.5} {} 0} width 5 offset 0"
     transit_peptide 2949..3020
                     /locus_tag="egl-13 NLS"
                     /label="egl-13 NLS"
                     /ApEinfo_label="egl-13 NLS"
                     /ApEinfo_fwdcolor="#ff0080"
                     /ApEinfo_revcolor="#ff0080"
                     /ApEinfo_graphicformat="arrow_data {{0 0.5 0 1 2 0 0 -1 0
                     -0.5} {} 0} width 5 offset 0"
     CDS             2041..2046
                     /locus_tag="GFP"
                     /label="GFP"
                     /ApEinfo_label="GFP"
                     /ApEinfo_fwdcolor="#b1ff67"
                     /ApEinfo_revcolor="#b1ff67"
                     /ApEinfo_graphicformat="arrow_data {{0 0.5 0 1 2 0 0 -1 0
                     -0.5} {} 0} width 5 offset 0"
     primer_bind     complement(3797..3817)
                     /locus_tag="M13-rev"
                     /label="M13-rev"
                     /ApEinfo_label="M13-rev"
                     /ApEinfo_fwdcolor="#85dae9"
                     /ApEinfo_revcolor="#85dae9"
                     /ApEinfo_graphicformat="arrow_data {{0 0.5 0 1 2 0 0 -1 0
                     -0.5} {} 0} width 5 offset 0"
     sig_peptide     2020..2040
                     /locus_tag="SV40 (no BsaI)"
                     /label="SV40 (no BsaI)"
                     /ApEinfo_label="SV40 (no BsaI)"
                     /ApEinfo_fwdcolor="#f6006c"
                     /ApEinfo_revcolor="#f6006c"
                     /ApEinfo_graphicformat="arrow_data {{0 0.5 0 1 2 0 0 -1 0
                     -0.5} {} 0} width 5 offset 0"
     misc_feature    3445..3744
                     /locus_tag="Random sequence - no in frame stop and nopolyA
                     consensus"
                     /label="Random sequence - no in frame stop and nopolyA
                     consensus"
                     /ApEinfo_label="Random sequence - no in frame stop and
                     nopolyA consensus"
                     /ApEinfo_fwdcolor="#85dae9"
                     /ApEinfo_revcolor="#85dae9"
                     /ApEinfo_graphicformat="arrow_data {{0 0.5 0 1 2 0 0 -1 0
                     -0.5} {} 0} width 5 offset 0"
     misc_recomb     1387..1420
                     /locus_tag="LoxP"
                     /label="LoxP"
                     /ApEinfo_label="LoxP"
                     /ApEinfo_fwdcolor="#ff2600"
                     /ApEinfo_revcolor="#ff2600"
                     /ApEinfo_graphicformat="arrow_data {{0 0.5 0 1 2 0 0 -1 0
                     -0.5} {} 0} width 5 offset 0"
     misc_feature    3745..3765
                     /locus_tag="Uni_9 R"
                     /label="Uni_9 R"
                     /ApEinfo_label="Uni_9 R"
                     /ApEinfo_fwdcolor="#cc66ff"
                     /ApEinfo_revcolor="#cc66ff"
                     /ApEinfo_graphicformat="arrow_data {{0 0.5 0 1 2 0 0 -1 0
                     -0.5} {} 0} width 5 offset 0"
     CDS             1255..1345
                     /locus_tag="HygroR(1)"
                     /label="HygroR(1)"
                     /ApEinfo_label="HygroR"
                     /ApEinfo_fwdcolor="#ffef86"
                     /ApEinfo_revcolor="#ffef86"
                     /ApEinfo_graphicformat="arrow_data {{0 0.5 0 1 2 0 0 -1 0
                     -0.5} {} 0} width 5 offset 0"
     intron          2047..2090
                     /locus_tag="intron"
                     /label="intron"
                     /ApEinfo_label="intron"
                     /ApEinfo_fwdcolor="#b4abac"
                     /ApEinfo_revcolor="#b4abac"
                     /ApEinfo_graphicformat="arrow_data {{0 0.5 0 1 2 0 0 -1 0
                     -0.5} {} 0} width 5 offset 0"
     CDS             2359..2453
                     /locus_tag="GFP(1)"
                     /label="GFP(1)"
                     /ApEinfo_label="GFP"
                     /ApEinfo_fwdcolor="#b1ff67"
                     /ApEinfo_revcolor="#b1ff67"
                     /ApEinfo_graphicformat="arrow_data {{0 0.5 0 1 2 0 0 -1 0
                     -0.5} {} 0} width 5 offset 0"
     CDS             2505..2681
                     /locus_tag="GFP(2)"
                     /label="GFP(2)"
                     /ApEinfo_label="GFP"
                     /ApEinfo_fwdcolor="#b1ff67"
                     /ApEinfo_revcolor="#b1ff67"
                     /ApEinfo_graphicformat="arrow_data {{0 0.5 0 1 2 0 0 -1 0
                     -0.5} {} 0} width 5 offset 0"
     CDS             complement(join(4818..5083,1..595))
                     /locus_tag="AmpR"
                     /label="AmpR"
                     /ApEinfo_label="AmpR"
                     /ApEinfo_fwdcolor="#0080ff"
                     /ApEinfo_revcolor="#0080ff"
                     /ApEinfo_graphicformat="arrow_data {{0 0.5 0 1 2 0 0 -1 0
                     -0.5} {} 0} width 5 offset 0"
     rep_origin      complement(3989..4577)
                     /locus_tag="ori"
                     /label="ori"
                     /ApEinfo_label="ori"
                     /ApEinfo_fwdcolor="#b4abac"
                     /ApEinfo_revcolor="#b4abac"
                     /ApEinfo_graphicformat="arrow_data {{0 0.5 0 1 2 0 0 -1 0
                     -0.5} {} 0} width 5 offset 0"
     promoter        1480..1983
                     /locus_tag="Pmex-5(w ATG)"
                     /label="Pmex-5(w ATG)"
                     /ApEinfo_label="Pmex-5(w ATG)"
                     /ApEinfo_fwdcolor="#3920ff"
                     /ApEinfo_revcolor="#3920ff"
                     /ApEinfo_graphicformat="arrow_data {{0 1 2 0 0 -1} {} 0}
                     width 5 offset 0"
     CDS             3874..3879
                     /locus_tag="GFP(3)"
                     /label="GFP(3)"
                     /ApEinfo_label="GFP"
                     /ApEinfo_fwdcolor="#b1ff67"
                     /ApEinfo_revcolor="#b1ff67"
                     /ApEinfo_graphicformat="arrow_data {{0 0.5 0 1 2 0 0 -1 0
                     -0.5} {} 0} width 5 offset 0"
     intron          2682..2732
                     /locus_tag="syntron (GG5)"
                     /label="syntron (GG5)"
                     /ApEinfo_label="syntron (GG5)"
                     /ApEinfo_fwdcolor="#b4abac"
                     /ApEinfo_revcolor="#b4abac"
                     /ApEinfo_graphicformat="arrow_data {{0 0.5 0 1 2 0 0 -1 0
                     -0.5} {} 0} width 5 offset 0"
     protein_bind    complement(4694..4718)
                     /locus_tag="attB1(1)"
                     /label="attB1(1)"
                     /ApEinfo_label="attB1"
                     /ApEinfo_fwdcolor="#ff9ccd"
                     /ApEinfo_revcolor="#ff9ccd"
                     /ApEinfo_graphicformat="arrow_data {{0 0.5 0 1 2 0 0 -1 0
                     -0.5} {} 0} width 5 offset 0"
     promoter        complement(596..700)
                     /locus_tag="AmpR promoter"
                     /label="AmpR promoter"
                     /ApEinfo_label="AmpR promoter"
                     /ApEinfo_fwdcolor="#ffef86"
                     /ApEinfo_revcolor="#ffef86"
                     /ApEinfo_graphicformat="arrow_data {{0 1 2 0 0 -1} {} 0}
                     width 5 offset 0"
     3'UTR           3052..3383
                     /locus_tag="tbb-2 3' utr"
                     /label="tbb-2 3' utr"
                     /ApEinfo_label="tbb-2 3' utr"
                     /ApEinfo_fwdcolor="#85dae9"
                     /ApEinfo_revcolor="#85dae9"
                     /ApEinfo_graphicformat="arrow_data {{0 0.5 0 1 2 0 0 -1 0
                     -0.5} {} 0} width 5 offset 0"
     misc_recomb     1459..1479
                     /locus_tag="attB4"
                     /label="attB4"
                     /ApEinfo_label="attB4"
                     /ApEinfo_fwdcolor="#c7b0e3"
                     /ApEinfo_revcolor="#c7b0e3"
                     /ApEinfo_graphicformat="arrow_data {{0 0.5 0 1 2 0 0 -1 0
                     -0.5} {} 0} width 5 offset 0"
     misc_feature    861..882
                     /locus_tag="Uni_9 F"
                     /label="Uni_9 F"
                     /ApEinfo_label="Uni_9 F"
                     /ApEinfo_fwdcolor="#cc66ff"
                     /ApEinfo_revcolor="#cc66ff"
                     /ApEinfo_graphicformat="arrow_data {{0 0.5 0 1 2 0 0 -1 0
                     -0.5} {} 0} width 5 offset 0"
     misc_feature    complement(3384..3404)
                     /locus_tag="Gateway Recomb3"
                     /label="Gateway Recomb3"
                     /ApEinfo_label="Gateway Recomb3"
                     /ApEinfo_fwdcolor="#f58a5e"
                     /ApEinfo_revcolor="#f58a5e"
                     /ApEinfo_graphicformat="arrow_data {{0 0.5 0 1 2 0 0 -1 0
                     -0.5} {} 0} width 5 offset 0"
     intron          2454..2504
                     /locus_tag="syntron (GG4)"
                     /label="syntron (GG4)"
                     /ApEinfo_label="syntron (GG4)"
                     /ApEinfo_fwdcolor="#b4abac"
                     /ApEinfo_revcolor="#b4abac"
                     /ApEinfo_graphicformat="arrow_data {{0 0.5 0 1 2 0 0 -1 0
                     -0.5} {} 0} width 5 offset 0"
     CDS             2733..2948
                     /locus_tag="GFP(4)"
                     /label="GFP(4)"
                     /ApEinfo_label="GFP"
                     /ApEinfo_fwdcolor="#b1ff67"
                     /ApEinfo_revcolor="#b1ff67"
                     /ApEinfo_graphicformat="arrow_data {{0 0.5 0 1 2 0 0 -1 0
                     -0.5} {} 0} width 5 offset 0"
     misc_feature    1988..2008
                     /locus_tag="Gateway recomb1(1)"
                     /label="Gateway recomb1(1)"
                     /ApEinfo_label="Gateway recomb1"
                     /ApEinfo_fwdcolor="#f58a5e"
                     /ApEinfo_revcolor="#f58a5e"
                     /ApEinfo_graphicformat="arrow_data {{0 0.5 0 1 2 0 0 -1 0
                     -0.5} {} 0} width 5 offset 0"
     3'UTR           1346..1386
                     /locus_tag="rps-12 3'UTR"
                     /label="rps-12 3'UTR"
                     /ApEinfo_label="rps-12 3'UTR"
                     /ApEinfo_fwdcolor="#ff9ccd"
                     /ApEinfo_revcolor="#ff9ccd"
                     /ApEinfo_graphicformat="arrow_data {{0 0.5 0 1 2 0 0 -1 0
                     -0.5} {} 0} width 5 offset 0"
     CDS             2091..2307
                     /locus_tag="GFP(5)"
                     /label="GFP(5)"
                     /ApEinfo_label="GFP"
                     /ApEinfo_fwdcolor="#b1ff67"
                     /ApEinfo_revcolor="#b1ff67"
                     /ApEinfo_graphicformat="arrow_data {{0 0.5 0 1 2 0 0 -1 0
                     -0.5} {} 0} width 5 offset 0"
ORIGIN
        1 GAGTAAGTAG TTCGCCAGTT AATAGTTTGC GCAACGTTGT TGCCATTGCT ACAGGCATCG
       61 TGGTGTCACG CTCGTCGTTT GGTATGGCTT CATTCAGCTC CGGTTCCCAA CGATCAAGGC
      121 GAGTTACATG ATCCCCCATG TTGTGCAAAA AAGCGGTTAG CTCCTTCGGT CCTCCGATCG
      181 TTGTCAGAAG TAAGTTGGCC GCAGTGTTAT CACTCATGGT TATGGCAGCA CTGCATAATT
      241 CTCTTACTGT CATGCCATCC GTAAGATGCT TTTCTGTGAC TGGTGAGTAC TCAACCAAGT
      301 CATTCTGAGA ATAGTGTATG CGGCGACCGA GTTGCTCTTG CCCGGCGTCA ATACGGGATA
      361 ATACCGCGCC ACATAGCAGA ACTTTAAAAG TGCTCATCAT TGGAAAACGT TCTTCGGGGC
      421 GAAAACTCTC AAGGATCTTA CCGCTGTTGA GATCCAGTTC GATGTAACCC ACTCGTGCAC
      481 CCAACTGATC TTCAGCATCT TTTACTTTCA CCAGCGTTTC TGGGTGAGCA AAAACAGGAA
      541 GGCAAAATGC CGCAAAAAAG GGAATAAGGG CGACACGGAA ATGTTGAATA CTCATACTCT
      601 TCCTTTTTCA ATATTATTGA AGCATTTATC AGGGTTATTG TCTCATGAGC GGATACATAT
      661 TTGAATGTAT TTAGAAAAAT AAACAAATAG GGGTTCCGCG CACATTTCCC CGAAAAGTGC
      721 CAGATACCTG AAACAAAACC CATCGTACGG CCAAGGAAGT CTCCAATAAC TGTGATCCAC
      781 CACAAGCGCC AGGGTTTTCC CAGTCACGAC GTTGTAAAAC GACGGCCAGT CATGCATAAT
      841 CCGCACGCAT CTGGAATAAG GAAGTGCCAT TCCGCCTGAC CTATGCATGG AACAACAAAC
      901 CAGATATTTT GAACGACGAC ACCCAGAATT AGCCGGATCT CCTAGGCTTC GAGCTTACAT
      961 GCTTAGAATC GGATTAGATC AGTTGTACCA ATCTCTTGTG GATGGTAACT TTGACGACGC
     1021 TGCGTGGGCT CAAGGGCGTT GTGATGCCAT TGTGCGTTCA GGGGCAGGCA CGGTAGGACG
     1081 AACTCAGATT GCAAGAAGgt aagttttcaa aaaattaaga ttcagttatg ggaagtggga
     1141 gcttacatat tttcaggctt tccctatcca aaacgctcgt tcgagtgttt cagttcggta
     1201 tgtcgaggcg ttaccggacg gaaaatattt aaaataaaat cctcgtcatt tcagGTCAGC
     1261 TGCGGTTTGG ACTGACGGAT GCGTCGAGGT CCTTGCTGAC TCAGGTAATA GAAGACCTTC
     1321 TACAAGACCA CGTGCCAAAG AGTAAtctgt tcgttgttcc aataaattgt tattgttccc
     1381 tatttgataa cttcgtatag catacattat acgaagttat TGCCATAGCA TGGCCTTTGC
     1441 AGGattacgc caagctatca actttGTATA GAAAAGTTGg gttttcacaa cggcaaaata
     1501 tcagttttta aaaaattaaa ccataaaaca aataatataa cccaattttt acatcaaacc
     1561 acaagaaaaa aatacatttg ggcccacgga taaagaaatt aaaaaaatac attttttaaa
     1621 ggcgcaccga attaaaattc atttgggtct taccgcgtat accgtactcc gtttgtttga
     1681 tcatttttgt cagcgctggc ggttgttttt tcatttcatt tctgcttcaa agacgttttc
     1741 tcgaataatt tttcgtttat tctctttttt aaaattaatt tctagccgta aatgttataa
     1801 attcacccat ttaacgcaaa tttcatggta atctcatgga aaaatgcagt ttctttgtta
     1861 aagaaagctt aaatagcaaa aattccccga ctttccccaa aatcctgctc gattttccgt
     1921 tttctcattg tattctctct taattaattt tatcgataat caattgaatg tttcagacag
     1981 agaatgaCAA GTTTgtacaa aaaagcaggc tcgGGATCCC CAAAGAAGAA GCGTAAGGTG
     2041 TCCAAGgtaa cacttagttt ttgttgctct gtttaaaaat taattttaag GGAGAGGAGC
     2101 TGTTCACCGG AGTCGTCCCA ATCCTCGTCG AGCTCGACGG GGACGTCAAC GGACACAAGT
     2161 TCTCCGTGTC CGGAGAGGGA GAGGGAGATG CCACCTACGG AAAGCTCACC CTCAAGTTCA
     2221 TCTGCACCAC CGGAAAGCTC CCAGTCCCAT GGCCAACCCT CGTCACCACC TTCTGCTACG
     2281 GAGTCCAATG CTTCTCCCGT TACCCAGgta agttttcttg agacctttac taactaacta
     2341 ggtctcatag attttcagAC CACATGAAGC GTCACGACTT CTTCAAGTCC GCCATGCCAG
     2401 AGGGATACGT CCAAGAGCGT ACCATCTTCT TCAAGGACGA CGGAAACTAC AAGgtaagtt
     2461 atgtagagac ctttactaac taactaggtc tcaaacattt tcagACCCGT GCCGAGGTCA
     2521 AGTTCGAGGG AGACACCCTC GTCAACCGTA TCGAGCTCAA GGGAATCGAC TTCAAGGAGG
     2581 ACGGTAACAT CCTGGGACAC AAGCTGGAGT ACAACTACAA CTCCCACAAC GTCTACATCA
     2641 TGGCCGACAA GCAAAAGAAC GGAATCAAGG TCAACTTCAA Ggtaagttct ttagagacct
     2701 ttactaacta actaggtctc agtaattttc agATCCGTCA CAACATCGAG GACGGATCGG
     2761 TCCAACTCGC CGACCACTAC CAACAAAACA CCCCAATCGG TGACGGACCA GTCCTCCTCC
     2821 CAGACAACCA CTACCTCTCC ACCCAATCCG CCCTCTCCAA GGACCCAAAC GAGAAGCGTG
     2881 ACCACATGGT CCTCCTCGAG TTCGTCACCG CCGCCGGAAT CACCCACGGA ATGGACGAGC
     2941 TCTACAAGTC CCGTCGTCGT AAGGCCAACC CAACCAAGCT CTCCGAGAAC GCCAAGAAGC
     3001 TCGCCAAGGA GGTCGAGAAC GGATCCaacc cagctttCTT GTACAAAGTG Ggataaatgc
     3061 aaaatccttt caagcattcc cttcttctct atcactcttc tttctttttg tcaaaaaatt
     3121 ctctcgctaa tttatttgct tttttaatgt tattatttta tgacttttta tagtcactga
     3181 aaagtttgca tctgagtgaa gtgaatgcta tcaaaatgtg attctgtctg atgtactttc
     3241 acaatctctc ttcaattcca ttttgaagtg ctttaaaccc gaaaggttga gaaaaatgcg
     3301 agcgctcaaa tatttgtatt gtgttcgttg agtgacccaa caaaaagagg aaactttatt
     3361 gtgccgccaa gaaaaaagtc tcaCAACTTT attatacata gttgataatt cCCTCTGACA
     3421 CATGCAGCTC gagctggcgg gagctcagga aacggagaat ctgtgcggca atgtcttatc
     3481 atttgaaacg cgccgtatcg atgctgacat catgcggctc ccgtgttagt cgagaagatg
     3541 ggtacgggcc tttattcatc caacactcta cggcttcttc aagagctagt agggcaccct
     3601 gtagttggaa agggattatt tcgtatggcg agcccatacc gtctttcttg cggaagctta
     3661 acacgatagg aagttggata gtttcgaacg atggttccat acggaacgct gtctcaagga
     3721 tgagtctgac ggagtgtaac tcgaAGGCTA GGTGGAGGCT CAGTGATGAT AAGTCTGCGA
     3781 TGGTGGATGC ATGTGTCATG GTCATAGCTG TTTCCTGTGT GAAATTGTTA TCCGCTCAGA
     3841 GGGCACAATC CTATTCCGCG CTATCCGACA ATCTCCAAGA CATTAGGTGG AGTTCAGTTC
     3901 GGCGTATGGC ATATGTCGCT GGAAAGAACA TGTGAGCAAA AGGCCAGCAA AAGGCCAGGA
     3961 ACCGTAAAAA GGCCGCGTTG CTGGCGTTTT TCCATAGGCT CCGCCCCCCT GACGAGCATC
     4021 ACAAAAATCG ACGCTCAAGT CAGAGGTGGC GAAACCCGAC AGGACTATAA AGATACCAGG
     4081 CGTTTCCCCC TGGAAGCTCC CTCGTGCGCT CTCCTGTTCC GACCCTGCCG CTTACCGGAT
     4141 ACCTGTCCGC CTTTCTCCCT TCGGGAAGCG TGGCGCTTTC TCATAGCTCA CGCTGTAGGT
     4201 ATCTCAGTTC GGTGTAGGTC GTTCGCTCCA AGCTGGGCTG TGTGCACGAA CCCCCCGTTC
     4261 AGCCCGACCG CTGCGCCTTA TCCGGTAACT ATCGTCTTGA GTCCAACCCG GTAAGACACG
     4321 ACTTATCGCC ACTGGCAGCA GCCACTGGTA ACAGGATTAG CAGAGCGAGG TATGTAGGCG
     4381 GTGCTACAGA GTTCTTGAAG TGGTGGCCTA ACTACGGCTA CACTAGAAGA ACAGTATTTG
     4441 GTATCTGCGC TCTGCTGAAG CCAGTTACCT TCGGAAAAAG AGTTGGTAGC TCTTGATCCG
     4501 GCAAACAAAC CACCGCTGGT AGCGGTGGTT TTTTTGTTTG CAAGCAGCAG ATTACGCGCA
     4561 GAAAAAAAGG ATCTCAAGAA GATCCTTTGA TCTTTTCTAC GGGGTCTGAC GCTCTATTCA
     4621 ACAAAGCCGC CGTCCCGTCA AGTCAGCGTA AATGGGTAGG GGGCTTCAAA TCGTCCTCGT
     4681 GATACCAATT CGGAGCCTGC TTTTTTGTAC AAACTTGTTG ATAATGGCAA TTCAAGGATC
     4741 TTCACCTAGA TCCTTTTAAA TTAAAAATGA AGTTTTAAAT CAATCTAAAG TATATATGAG
     4801 TAAACTTGGT CTGACAGTTA CCAATGCTTA ATCAGTGAGG CACCTATCTC AGCGATCTGT
     4861 CTATTTCGTT CATCCATAGT TGCCTGACTC CCCGTCGTGT AGATAACTAC GATACGGGAG
     4921 GGCTTACCAT CTGGCCCCAG TGCTGCAATG ATACCGCGAG AGCCACGCTC ACCGGCTCCA
     4981 GATTTATCAG CAATAAACCA GCCAGCCGGA AGGGCCGAGC GCAGAAGTGG TCCTGCAACT
     5041 TTATCCGCCT CCATCCAGTC TATTAATTGT TGCCGGGAAG CTA 
//
