# Supplementary material for: Modular safe-harbor transgene insertion for targeted single-copy and extrachromosomal array integration in Caenorhabditis elegans
Source: G3 (Bethesda). 2022 Jul 28;12(9):jkac184. doi: 10.1093/g3journal/jkac184 (PMC9434227; doi:10.1093/g3journal/jkac184)
Supplement: jkac184_File_S1 [file jkac184_file_s1.zip › pSEM268 - Pmlc-2 - gfp - target - vector - Pmex-5 gfp.gb]

LOCUS       pSEM268___Pmlc_2        5142 bp    DNA        circular     11-APR-2022
DEFINITION  .
COMMENT     El Mouridi et al. MosTI (submitted 2022)
COMMENT     www.wormbuilder.org
COMMENT     pSEM268	Pmcl-2::gfp MosTI (Pmex-5-ce-gfp) target
            construct	AmpR	#159837
COMMENT     ApEinfo:methylated:1
FEATURES             Location/Qualifiers
     primer_bind     5073..5090
                     /locus_tag="M13-fwd"
                     /label="M13-fwd"
                     /ApEinfo_label="M13-fwd"
                     /ApEinfo_fwdcolor="#85dae9"
                     /ApEinfo_revcolor="#85dae9"
                     /ApEinfo_graphicformat="arrow_data {{0 0.5 0 1 2 0 0 -1 0
                     -0.5} {} 0} width 5 offset 0"
     rep_origin      complement(3166..3754)
                     /locus_tag="ori"
                     /label="ori"
                     /ApEinfo_label="ori"
                     /ApEinfo_fwdcolor="#b4abac"
                     /ApEinfo_revcolor="#b4abac"
                     /ApEinfo_graphicformat="arrow_data {{0 0.5 0 1 2 0 0 -1 0
                     -0.5} {} 0} width 5 offset 0"
     promoter        complement(4856..4960)
                     /locus_tag="AmpR promoter"
                     /label="AmpR promoter"
                     /ApEinfo_label="AmpR promoter"
                     /ApEinfo_fwdcolor="#ffef86"
                     /ApEinfo_revcolor="#ffef86"
                     /ApEinfo_graphicformat="arrow_data {{0 1 2 0 0 -1} {} 0}
                     width 5 offset 0"
     misc_recomb     complement(2555..2575)
                     /locus_tag="attB3"
                     /label="attB3"
                     /ApEinfo_label="attB3"
                     /ApEinfo_fwdcolor="#c7b0e3"
                     /ApEinfo_revcolor="#c7b0e3"
                     /ApEinfo_graphicformat="arrow_data {{0 0.5 0 1 2 0 0 -1 0
                     -0.5} {} 0} width 5 offset 0"
     CDS             complement(3995..4855)
                     /locus_tag="AmpR"
                     /label="AmpR"
                     /ApEinfo_label="AmpR"
                     /ApEinfo_fwdcolor="#0080ff"
                     /ApEinfo_revcolor="#0080ff"
                     /ApEinfo_graphicformat="arrow_data {{0 0.5 0 1 2 0 0 -1 0
                     -0.5} {} 0} width 5 offset 0"
     misc_feature    1159..1179
                     /locus_tag="Gateway recomb1"
                     /label="Gateway recomb1"
                     /ApEinfo_label="Gateway recomb1"
                     /ApEinfo_fwdcolor="#f58a5e"
                     /ApEinfo_revcolor="#f58a5e"
                     /ApEinfo_graphicformat="arrow_data {{0 0.5 0 1 2 0 0 -1 0
                     -0.5} {} 0} width 5 offset 0"
     protein_bind    1158..1182
                     /locus_tag="attB1"
                     /label="attB1"
                     /ApEinfo_label="attB1"
                     /ApEinfo_fwdcolor="#ff9ccd"
                     /ApEinfo_revcolor="#ff9ccd"
                     /ApEinfo_graphicformat="arrow_data {{0 0.5 0 1 2 0 0 -1 0
                     -0.5} {} 0} width 5 offset 0"
     misc_feature    5054..5070
                     /locus_tag="M13F-pUC(-40)"
                     /label="M13F-pUC(-40)"
                     /ApEinfo_label="M13F-pUC(-40)"
                     /ApEinfo_fwdcolor="#85dae9"
                     /ApEinfo_revcolor="#85dae9"
                     /ApEinfo_graphicformat="arrow_data {{0 0.5 0 1 2 0 0 -1 0
                     -0.5} {} 0} width 5 offset 0"
     protein_bind    complement(3871..3895)
                     /locus_tag="attB1(1)"
                     /label="attB1(1)"
                     /ApEinfo_label="attB1"
                     /ApEinfo_fwdcolor="#ff9ccd"
                     /ApEinfo_revcolor="#ff9ccd"
                     /ApEinfo_graphicformat="arrow_data {{0 0.5 0 1 2 0 0 -1 0
                     -0.5} {} 0} width 5 offset 0"
     misc_feature    630..650
                     /locus_tag="Gateway Recomb4"
                     /label="Gateway Recomb4"
                     /ApEinfo_label="Gateway Recomb4"
                     /ApEinfo_fwdcolor="#f58a5e"
                     /ApEinfo_revcolor="#f58a5e"
                     /ApEinfo_graphicformat="arrow_data {{0 0.5 0 1 2 0 0 -1 0
                     -0.5} {} 0} width 5 offset 0"
     misc_feature    234..250
                     /locus_tag="spc-4_left_homology_no_cut"
                     /label="spc-4_left_homology_no_cut"
                     /ApEinfo_label="spc-4_left_homology_no_cut"
                     /ApEinfo_fwdcolor="#ffef86"
                     /ApEinfo_revcolor="#ffef86"
                     /ApEinfo_graphicformat="arrow_data {{0 0.5 0 1 2 0 0 -1 0
                     -0.5} {} 0} width 5 offset 0"
     misc_feature    2922..2942
                     /locus_tag="Uni_9 R"
                     /label="Uni_9 R"
                     /ApEinfo_label="Uni_9 R"
                     /ApEinfo_fwdcolor="#cc66ff"
                     /ApEinfo_revcolor="#cc66ff"
                     /ApEinfo_graphicformat="arrow_data {{0 0.5 0 1 2 0 0 -1 0
                     -0.5} {} 0} width 5 offset 0"
     promoter        651..1154
                     /locus_tag="Pmex-5(w ATG)"
                     /label="Pmex-5(w ATG)"
                     /ApEinfo_label="Pmex-5(w ATG)"
                     /ApEinfo_fwdcolor="#3920ff"
                     /ApEinfo_revcolor="#3920ff"
                     /ApEinfo_graphicformat="arrow_data {{0 1 2 0 0 -1} {} 0}
                     width 5 offset 0"
     3'UTR           517..557
                     /locus_tag="rps-12 3'UTR"
                     /label="rps-12 3'UTR"
                     /ApEinfo_label="rps-12 3'UTR"
                     /ApEinfo_fwdcolor="#ff9ccd"
                     /ApEinfo_revcolor="#ff9ccd"
                     /ApEinfo_graphicformat="arrow_data {{0 0.5 0 1 2 0 0 -1 0
                     -0.5} {} 0} width 5 offset 0"
     misc_feature    5121..5142
                     /locus_tag="Uni_9 F"
                     /label="Uni_9 F"
                     /ApEinfo_label="Uni_9 F"
                     /ApEinfo_fwdcolor="#cc66ff"
                     /ApEinfo_revcolor="#cc66ff"
                     /ApEinfo_graphicformat="arrow_data {{0 0.5 0 1 2 0 0 -1 0
                     -0.5} {} 0} width 5 offset 0"
     misc_feature    442..516
                     /locus_tag="egl-13 NLS"
                     /label="egl-13 NLS"
                     /ApEinfo_label="egl-13 NLS"
                     /ApEinfo_fwdcolor="#d59687"
                     /ApEinfo_revcolor="#d59687"
                     /ApEinfo_graphicformat="arrow_data {{0 0.5 0 1 2 0 0 -1 0
                     -0.5} {} 0} width 5 offset 0"
     3'UTR           2223..2554
                     /locus_tag="tbb-2 3' utr"
                     /label="tbb-2 3' utr"
                     /ApEinfo_label="tbb-2 3' utr"
                     /ApEinfo_fwdcolor="#85dae9"
                     /ApEinfo_revcolor="#85dae9"
                     /ApEinfo_graphicformat="arrow_data {{0 0.5 0 1 2 0 0 -1 0
                     -0.5} {} 0} width 5 offset 0"
     CDS             356..441
                     /locus_tag="ceGFP(IDT)"
                     /label="ceGFP(IDT)"
                     /ApEinfo_label="ceGFP(IDT)"
                     /ApEinfo_fwdcolor="#b1ff67"
                     /ApEinfo_revcolor="#b1ff67"
                     /ApEinfo_graphicformat="arrow_data {{0 0.5 0 1 2 0 0 -1 0
                     -0.5} {} 0} width 5 offset 0"
     sig_peptide     1191..1211
                     /locus_tag="SV40 (no BsaI)"
                     /label="SV40 (no BsaI)"
                     /ApEinfo_label="SV40 (no BsaI)"
                     /ApEinfo_fwdcolor="#f6006c"
                     /ApEinfo_revcolor="#f6006c"
                     /ApEinfo_graphicformat="arrow_data {{0 0.5 0 1 2 0 0 -1 0
                     -0.5} {} 0} width 5 offset 0"
     intron          1625..1675
                     /locus_tag="syntron (GG4)"
                     /label="syntron (GG4)"
                     /ApEinfo_label="syntron (GG4)"
                     /ApEinfo_fwdcolor="#b4abac"
                     /ApEinfo_revcolor="#b4abac"
                     /ApEinfo_graphicformat="arrow_data {{0 0.5 0 1 2 0 0 -1 0
                     -0.5} {} 0} width 5 offset 0"
     misc_recomb     630..650
                     /locus_tag="attB4"
                     /label="attB4"
                     /ApEinfo_label="attB4"
                     /ApEinfo_fwdcolor="#c7b0e3"
                     /ApEinfo_revcolor="#c7b0e3"
                     /ApEinfo_graphicformat="arrow_data {{0 0.5 0 1 2 0 0 -1 0
                     -0.5} {} 0} width 5 offset 0"
     primer_bind     complement(2974..2994)
                     /locus_tag="M13-rev"
                     /label="M13-rev"
                     /ApEinfo_label="M13-rev"
                     /ApEinfo_fwdcolor="#85dae9"
                     /ApEinfo_revcolor="#85dae9"
                     /ApEinfo_graphicformat="arrow_data {{0 0.5 0 1 2 0 0 -1 0
                     -0.5} {} 0} width 5 offset 0"
     misc_feature    complement(3874..3894)
                     /locus_tag="Gateway recomb1(1)"
                     /label="Gateway recomb1(1)"
                     /ApEinfo_label="Gateway recomb1"
                     /ApEinfo_fwdcolor="#f58a5e"
                     /ApEinfo_revcolor="#f58a5e"
                     /ApEinfo_graphicformat="arrow_data {{0 0.5 0 1 2 0 0 -1 0
                     -0.5} {} 0} width 5 offset 0"
     misc_recomb     558..591
                     /locus_tag="LoxP"
                     /label="LoxP"
                     /ApEinfo_label="LoxP"
                     /ApEinfo_fwdcolor="#ff2600"
                     /ApEinfo_revcolor="#ff2600"
                     /ApEinfo_graphicformat="arrow_data {{0 0.5 0 1 2 0 0 -1 0
                     -0.5} {} 0} width 5 offset 0"
     intron          1853..1903
                     /locus_tag="syntron (GG5)"
                     /label="syntron (GG5)"
                     /ApEinfo_label="syntron (GG5)"
                     /ApEinfo_fwdcolor="#b4abac"
                     /ApEinfo_revcolor="#b4abac"
                     /ApEinfo_graphicformat="arrow_data {{0 0.5 0 1 2 0 0 -1 0
                     -0.5} {} 0} width 5 offset 0"
     intron          1218..1261
                     /locus_tag="intron"
                     /label="intron"
                     /ApEinfo_label="intron"
                     /ApEinfo_fwdcolor="#b4abac"
                     /ApEinfo_revcolor="#b4abac"
                     /ApEinfo_graphicformat="arrow_data {{0 0.5 0 1 2 0 0 -1 0
                     -0.5} {} 0} width 5 offset 0"
     CDS             1..199
                     /locus_tag="ceGFP(IDT)(1)"
                     /label="ceGFP(IDT)(1)"
                     /ApEinfo_label="ceGFP(IDT)"
                     /ApEinfo_fwdcolor="#b1ff67"
                     /ApEinfo_revcolor="#b1ff67"
                     /ApEinfo_graphicformat="arrow_data {{0 0.5 0 1 2 0 0 -1 0
                     -0.5} {} 0} width 5 offset 0"
     CDS             1212..1217
                     /locus_tag="GFP"
                     /label="GFP"
                     /ApEinfo_label="GFP"
                     /ApEinfo_fwdcolor="#b1ff67"
                     /ApEinfo_revcolor="#b1ff67"
                     /ApEinfo_graphicformat="arrow_data {{0 0.5 0 1 2 0 0 -1 0
                     -0.5} {} 0} width 5 offset 0"
     misc_feature    2616..2621
                     /locus_tag="spc-4_right_homology_no_cut"
                     /label="spc-4_right_homology_no_cut"
                     /ApEinfo_label="spc-4_right_homology_no_cut"
                     /ApEinfo_fwdcolor="#ffef86"
                     /ApEinfo_revcolor="#ffef86"
                     /ApEinfo_graphicformat="arrow_data {{0 0.5 0 1 2 0 0 -1 0
                     -0.5} {} 0} width 5 offset 0"
     CDS             1904..2119
                     /locus_tag="GFP(1)"
                     /label="GFP(1)"
                     /ApEinfo_label="GFP"
                     /ApEinfo_fwdcolor="#b1ff67"
                     /ApEinfo_revcolor="#b1ff67"
                     /ApEinfo_graphicformat="arrow_data {{0 0.5 0 1 2 0 0 -1 0
                     -0.5} {} 0} width 5 offset 0"
     CDS             1676..1852
                     /locus_tag="GFP(2)"
                     /label="GFP(2)"
                     /ApEinfo_label="GFP"
                     /ApEinfo_fwdcolor="#b1ff67"
                     /ApEinfo_revcolor="#b1ff67"
                     /ApEinfo_graphicformat="arrow_data {{0 0.5 0 1 2 0 0 -1 0
                     -0.5} {} 0} width 5 offset 0"
     CDS             1262..1478
                     /locus_tag="GFP(3)"
                     /label="GFP(3)"
                     /ApEinfo_label="GFP"
                     /ApEinfo_fwdcolor="#b1ff67"
                     /ApEinfo_revcolor="#b1ff67"
                     /ApEinfo_graphicformat="arrow_data {{0 0.5 0 1 2 0 0 -1 0
                     -0.5} {} 0} width 5 offset 0"
     transit_peptide 2120..2191
                     /locus_tag="egl-13 NLS(1)"
                     /label="egl-13 NLS(1)"
                     /ApEinfo_label="egl-13 NLS"
                     /ApEinfo_fwdcolor="#ff0080"
                     /ApEinfo_revcolor="#ff0080"
                     /ApEinfo_graphicformat="arrow_data {{0 0.5 0 1 2 0 0 -1 0
                     -0.5} {} 0} width 5 offset 0"
     misc_feature    complement(2555..2575)
                     /locus_tag="Gateway Recomb3"
                     /label="Gateway Recomb3"
                     /ApEinfo_label="Gateway Recomb3"
                     /ApEinfo_fwdcolor="#f58a5e"
                     /ApEinfo_revcolor="#f58a5e"
                     /ApEinfo_graphicformat="arrow_data {{0 0.5 0 1 2 0 0 -1 0
                     -0.5} {} 0} width 5 offset 0"
     intron          1479..1529
                     /locus_tag="syntron (GG3)"
                     /label="syntron (GG3)"
                     /ApEinfo_label="syntron (GG3)"
                     /ApEinfo_fwdcolor="#b4abac"
                     /ApEinfo_revcolor="#b4abac"
                     /ApEinfo_graphicformat="arrow_data {{0 0.5 0 1 2 0 0 -1 0
                     -0.5} {} 0} width 5 offset 0"
     misc_feature    2622..2921
                     /locus_tag="Random sequence - no in frame stop and nopolyA
                     consensus"
                     /label="Random sequence - no in frame stop and nopolyA
                     consensus"
                     /ApEinfo_label="Random sequence - no in frame stop and
                     nopolyA consensus"
                     /ApEinfo_fwdcolor="#85dae9"
                     /ApEinfo_revcolor="#85dae9"
                     /ApEinfo_graphicformat="arrow_data {{0 0.5 0 1 2 0 0 -1 0
                     -0.5} {} 0} width 5 offset 0"
     CDS             1530..1624
                     /locus_tag="GFP(4)"
                     /label="GFP(4)"
                     /ApEinfo_label="GFP"
                     /ApEinfo_fwdcolor="#b1ff67"
                     /ApEinfo_revcolor="#b1ff67"
                     /ApEinfo_graphicformat="arrow_data {{0 0.5 0 1 2 0 0 -1 0
                     -0.5} {} 0} width 5 offset 0"
ORIGIN
        1 AACTATAATT CCCATAATGT CTATATCATG GCCGACAAGC AAAAGAATGG AATCAAAGTC
       61 AACTTCAAGA TAAGACATAA TATAGAGGAC GGCTCTGTCC AGCTGGCCGA CCATTACCAG
      121 CAGAACACCC CGATTGGAGA TGGTCCGGTC CTTCTTCCAG ACAATCACTA TCTTAGTACG
      181 CAAAGTGCTC TCTCGAAAGg taagttttca aaaaattaag attcagttat gggccagaca
      241 catcctattc ttttcaggct ttccctatcc aaaacgctcg ttcgagtgtt tcagttcggt
      301 atgtcgaggc gttaccggac ggaaaatatt taaaataaaa tcctcgtcat ttcagATCCT
      361 AACGAGAAGC GTGACCATAT GGTTCTCTTA GAGTTTGTAA CCGCCGCTGG CATAACACAC
      421 GGTATGGATG AGCTGTACAA ATCACGAAGA AGAAAGGCTA ACCCTACTAA ATTGTCGGAG
      481 AACGCAAAAA AGTTGGCGAA AGAAGTTGAG AACTAGtctg ttcgttgttc caataaattg
      541 ttattgttcc ctatttgata acttcgtata gcatacatta tacgaagtta tTGCCATAGC
      601 ATGGCCTTTG CAGGattacg ccaagctatc aactttGTAT AGAAAAGTTG ggttttcaca
      661 acggcaaaat atcagttttt aaaaaattaa accataaaac aaataatata acccaatttt
      721 tacatcaaac cacaagaaaa aaatacattt gggcccacgg ataaagaaat taaaaaaata
      781 cattttttaa aggcgcaccg aattaaaatt catttgggtc ttaccgcgta taccgtactc
      841 cgtttgtttg atcatttttg tcagcgctgg cggttgtttt ttcatttcat ttctgcttca
      901 aagacgtttt ctcgaataat ttttcgttta ttctcttttt taaaattaat ttctagccgt
      961 aaatgttata aattcaccca tttaacgcaa atttcatggt aatctcatgg aaaaatgcag
     1021 tttctttgtt aaagaaagct taaatagcaa aaattccccg actttcccca aaatcctgct
     1081 cgattttccg ttttctcatt gtattctctc ttaattaatt ttatcgataa tcaattgaat
     1141 gtttcagaca gagaatgaCA AGTTTgtaca aaaaagcagg ctcgGGATCC CCAAAGAAGA
     1201 AGCGTAAGGT GTCCAAGgta acacttagtt tttgttgctc tgtttaaaaa ttaattttaa
     1261 gGGAGAGGAG CTGTTCACCG GAGTCGTCCC AATCCTCGTC GAGCTCGACG GGGACGTCAA
     1321 CGGACACAAG TTCTCCGTGT CCGGAGAGGG AGAGGGAGAT GCCACCTACG GAAAGCTCAC
     1381 CCTCAAGTTC ATCTGCACCA CCGGAAAGCT CCCAGTCCCA TGGCCAACCC TCGTCACCAC
     1441 CTTCTGCTAC GGAGTCCAAT GCTTCTCCCG TTACCCAGgt aagttttctt gagaccttta
     1501 ctaactaact aggtctcata gattttcagA CCACATGAAG CGTCACGACT TCTTCAAGTC
     1561 CGCCATGCCA GAGGGATACG TCCAAGAGCG TACCATCTTC TTCAAGGACG ACGGAAACTA
     1621 CAAGgtaagt tatgtagaga cctttactaa ctaactaggt ctcaaacatt ttcagACCCG
     1681 TGCCGAGGTC AAGTTCGAGG GAGACACCCT CGTCAACCGT ATCGAGCTCA AGGGAATCGA
     1741 CTTCAAGGAG GACGGTAACA TCCTGGGACA CAAGCTGGAG TACAACTACA ACTCCCACAA
     1801 CGTCTACATC ATGGCCGACA AGCAAAAGAA CGGAATCAAG GTCAACTTCA AGgtaagttc
     1861 tttagagacc tttactaact aactaggtct cagtaatttt cagATCCGTC ACAACATCGA
     1921 GGACGGATCG GTCCAACTCG CCGACCACTA CCAACAAAAC ACCCCAATCG GTGACGGACC
     1981 AGTCCTCCTC CCAGACAACC ACTACCTCTC CACCCAATCC GCCCTCTCCA AGGACCCAAA
     2041 CGAGAAGCGT GACCACATGG TCCTCCTCGA GTTCGTCACC GCCGCCGGAA TCACCCACGG
     2101 AATGGACGAG CTCTACAAGT CCCGTCGTCG TAAGGCCAAC CCAACCAAGC TCTCCGAGAA
     2161 CGCCAAGAAG CTCGCCAAGG AGGTCGAGAA CGGATCCaac ccagctttCT TGTACAAAGT
     2221 GGgataaatg caaaatcctt tcaagcattc ccttcttctc tatcactctt ctttcttttt
     2281 gtcaaaaaat tctctcgcta atttatttgc ttttttaatg ttattatttt atgacttttt
     2341 atagtcactg aaaagtttgc atctgagtga agtgaatgct atcaaaatgt gattctgtct
     2401 gatgtacttt cacaatctct cttcaattcc attttgaagt gctttaaacc cgaaaggttg
     2461 agaaaaatgc gagcgctcaa atatttgtat tgtgttcgtt gagtgaccca acaaaaagag
     2521 gaaactttat tgtgccgcca agaaaaaagt ctcaCAACTT Tattatacat agttgataat
     2581 tcCCTCTGAC ACATGCAGCT Cgagctggcg ggagcacgtg gtcaggaaac ggagaatctg
     2641 tgcggcaatg tcttatcatt tgaaacgcgc cgtatcgatg ctgacatcat gcggctcccg
     2701 tgttagtcga gaagatgggt acgggccttt attcatccaa cactctacgg cttcttcaag
     2761 agctagtagg gcaccctgta gttggaaagg gattatttcg tatggcgagc ccataccgtc
     2821 tttcttgcgg aagcttaaca cgataggaag ttggatagtt tcgaacgatg gttccatacg
     2881 gaacgctgtc tcaaggatga gtctgacgga gtgtaactcg aAGGCTAGGT GGAGGCTCAG
     2941 TGATGATAAG TCTGCGATGG TGGATGCATG TGTCATGGTC ATAGCTGTTT CCTGTGTGAA
     3001 ATTGTTATCC GCTCAGAGGG CACAATCCTA TTCCGCGCTA TCCGACAATC TCCAAGACAT
     3061 TAGGTGGAGT TCAGTTCGGC GTATGGCATA TGTCGCTGGA AAGAACATGT GAGCAAAAGG
     3121 CCAGCAAAAG GCCAGGAACC GTAAAAAGGC CGCGTTGCTG GCGTTTTTCC ATAGGCTCCG
     3181 CCCCCCTGAC GAGCATCACA AAAATCGACG CTCAAGTCAG AGGTGGCGAA ACCCGACAGG
     3241 ACTATAAAGA TACCAGGCGT TTCCCCCTGG AAGCTCCCTC GTGCGCTCTC CTGTTCCGAC
     3301 CCTGCCGCTT ACCGGATACC TGTCCGCCTT TCTCCCTTCG GGAAGCGTGG CGCTTTCTCA
     3361 TAGCTCACGC TGTAGGTATC TCAGTTCGGT GTAGGTCGTT CGCTCCAAGC TGGGCTGTGT
     3421 GCACGAACCC CCCGTTCAGC CCGACCGCTG CGCCTTATCC GGTAACTATC GTCTTGAGTC
     3481 CAACCCGGTA AGACACGACT TATCGCCACT GGCAGCAGCC ACTGGTAACA GGATTAGCAG
     3541 AGCGAGGTAT GTAGGCGGTG CTACAGAGTT CTTGAAGTGG TGGCCTAACT ACGGCTACAC
     3601 TAGAAGAACA GTATTTGGTA TCTGCGCTCT GCTGAAGCCA GTTACCTTCG GAAAAAGAGT
     3661 TGGTAGCTCT TGATCCGGCA AACAAACCAC CGCTGGTAGC GGTGGTTTTT TTGTTTGCAA
     3721 GCAGCAGATT ACGCGCAGAA AAAAAGGATC TCAAGAAGAT CCTTTGATCT TTTCTACGGG
     3781 GTCTGACGCT CTATTCAACA AAGCCGCCGT CCCGTCAAGT CAGCGTAAAT GGGTAGGGGG
     3841 CTTCAAATCG TCCTCGTGAT ACCAATTCGG AGCCTGCTTT TTTGTACAAA CTTGTTGATA
     3901 ATGGCAATTC AAGGATCTTC ACCTAGATCC TTTTAAATTA AAAATGAAGT TTTAAATCAA
     3961 TCTAAAGTAT ATATGAGTAA ACTTGGTCTG ACAGTTACCA ATGCTTAATC AGTGAGGCAC
     4021 CTATCTCAGC GATCTGTCTA TTTCGTTCAT CCATAGTTGC CTGACTCCCC GTCGTGTAGA
     4081 TAACTACGAT ACGGGAGGGC TTACCATCTG GCCCCAGTGC TGCAATGATA CCGCGAGAGC
     4141 CACGCTCACC GGCTCCAGAT TTATCAGCAA TAAACCAGCC AGCCGGAAGG GCCGAGCGCA
     4201 GAAGTGGTCC TGCAACTTTA TCCGCCTCCA TCCAGTCTAT TAATTGTTGC CGGGAAGCTA
     4261 GAGTAAGTAG TTCGCCAGTT AATAGTTTGC GCAACGTTGT TGCCATTGCT ACAGGCATCG
     4321 TGGTGTCACG CTCGTCGTTT GGTATGGCTT CATTCAGCTC CGGTTCCCAA CGATCAAGGC
     4381 GAGTTACATG ATCCCCCATG TTGTGCAAAA AAGCGGTTAG CTCCTTCGGT CCTCCGATCG
     4441 TTGTCAGAAG TAAGTTGGCC GCAGTGTTAT CACTCATGGT TATGGCAGCA CTGCATAATT
     4501 CTCTTACTGT CATGCCATCC GTAAGATGCT TTTCTGTGAC TGGTGAGTAC TCAACCAAGT
     4561 CATTCTGAGA ATAGTGTATG CGGCGACCGA GTTGCTCTTG CCCGGCGTCA ATACGGGATA
     4621 ATACCGCGCC ACATAGCAGA ACTTTAAAAG TGCTCATCAT TGGAAAACGT TCTTCGGGGC
     4681 GAAAACTCTC AAGGATCTTA CCGCTGTTGA GATCCAGTTC GATGTAACCC ACTCGTGCAC
     4741 CCAACTGATC TTCAGCATCT TTTACTTTCA CCAGCGTTTC TGGGTGAGCA AAAACAGGAA
     4801 GGCAAAATGC CGCAAAAAAG GGAATAAGGG CGACACGGAA ATGTTGAATA CTCATACTCT
     4861 TCCTTTTTCA ATATTATTGA AGCATTTATC AGGGTTATTG TCTCATGAGC GGATACATAT
     4921 TTGAATGTAT TTAGAAAAAT AAACAAATAG GGGTTCCGCG CACATTTCCC CGAAAAGTGC
     4981 CAGATACCTG AAACAAAACC CATCGTACGG CCAAGGAAGT CTCCAATAAC TGTGATCCAC
     5041 CACAAGCGCC AGGGTTTTCC CAGTCACGAC GTTGTAAAAC GACGGCCAGT CATGCATAAT
     5101 CCGCACGCAT CTGGAATAAG GAAGTGCCAT TCCGCCTGAC CT 
//
