# Supplementary material for: Modular safe-harbor transgene insertion for targeted single-copy and extrachromosomal array integration in Caenorhabditis elegans
Source: G3 (Bethesda). 2022 Jul 28;12(9):jkac184. doi: 10.1093/g3journal/jkac184 (PMC9434227; doi:10.1093/g3journal/jkac184)
Supplement: jkac184_File_S1 [file jkac184_file_s1.zip › pSEM270 - HygroR - target - vector - uni - MCS.gb]

LOCUS       pSEM270___HygroR        3150 bp    DNA        circular     11-APR-2022
DEFINITION  .
COMMENT     El Mouridi et al. MosTI (submitted 2022)
COMMENT     www.wormbuilder.org
COMMENT     pSEM270	HygroR MosTI target vector (MCS)	AmpR	#159826	Gene
            synthesis
COMMENT     ApEinfo:methylated:1
FEATURES             Location/Qualifiers
     CDS             1..216
                     /locus_tag="HygroR"
                     /label="HygroR"
                     /ApEinfo_label="HygroR"
                     /ApEinfo_fwdcolor="#ffef86"
                     /ApEinfo_revcolor="#ffef86"
                     /ApEinfo_graphicformat="arrow_data {{0 0.5 0 1 2 0 0 -1 0
                     -0.5} {} 0} width 5 offset 0"
     CDS             373..463
                     /locus_tag="HygroR(1)"
                     /label="HygroR(1)"
                     /ApEinfo_label="HygroR"
                     /ApEinfo_fwdcolor="#ffef86"
                     /ApEinfo_revcolor="#ffef86"
                     /ApEinfo_graphicformat="arrow_data {{0 0.5 0 1 2 0 0 -1 0
                     -0.5} {} 0} width 5 offset 0"
     3'UTR           464..504
                     /locus_tag="rps-12 3'UTR"
                     /label="rps-12 3'UTR"
                     /ApEinfo_label="rps-12 3'UTR"
                     /ApEinfo_fwdcolor="#ff9ccd"
                     /ApEinfo_revcolor="#ff9ccd"
                     /ApEinfo_graphicformat="arrow_data {{0 0.5 0 1 2 0 0 -1 0
                     -0.5} {} 0} width 5 offset 0"
     misc_recomb     505..538
                     /locus_tag="LoxP"
                     /label="LoxP"
                     /ApEinfo_label="LoxP"
                     /ApEinfo_fwdcolor="#ff2600"
                     /ApEinfo_revcolor="#ff2600"
                     /ApEinfo_graphicformat="arrow_data {{0 0.5 0 1 2 0 0 -1 0
                     -0.5} {} 0} width 5 offset 0"
     misc_feature    551..607
                     /locus_tag="MCS (BsaI flanked)"
                     /label="MCS (BsaI flanked)"
                     /ApEinfo_label="MCS (BsaI flanked)"
                     /ApEinfo_fwdcolor="#75c6a9"
                     /ApEinfo_revcolor="#75c6a9"
                     /ApEinfo_graphicformat="arrow_data {{0 0.5 0 1 2 0 0 -1 0
                     -0.5} {} 0} width 5 offset 0"
     misc_feature    630..929
                     /locus_tag="Random sequence - no in frame stop and nopolyA
                     consensus"
                     /label="Random sequence - no in frame stop and nopolyA
                     consensus"
                     /ApEinfo_label="Random sequence - no in frame stop and
                     nopolyA consensus"
                     /ApEinfo_fwdcolor="#85dae9"
                     /ApEinfo_revcolor="#85dae9"
                     /ApEinfo_graphicformat="arrow_data {{0 0.5 0 1 2 0 0 -1 0
                     -0.5} {} 0} width 5 offset 0"
     misc_feature    930..950
                     /locus_tag="Uni_9 R"
                     /label="Uni_9 R"
                     /ApEinfo_label="Uni_9 R"
                     /ApEinfo_fwdcolor="#cc66ff"
                     /ApEinfo_revcolor="#cc66ff"
                     /ApEinfo_graphicformat="arrow_data {{0 0.5 0 1 2 0 0 -1 0
                     -0.5} {} 0} width 5 offset 0"
     primer          930..950
                     /note="sequence: AGGCTAGGTGGAGGCTCAGTG"
                     /locus_tag="uni_9 F"
                     /label="uni_9 F"
                     /ApEinfo_label="uni_9 F"
                     /ApEinfo_fwdcolor="#b4abac"
                     /ApEinfo_revcolor="#b4abac"
                     /ApEinfo_graphicformat="arrow_data {{0 0.5 0 1 2 0 0 -1 0
                     -0.5} {} 0} width 5 offset 0"
     primer_bind     complement(986..1002)
                     /locus_tag="M13 rev"
                     /label="M13 rev"
                     /ApEinfo_label="M13 rev"
                     /ApEinfo_fwdcolor="#b1ff67"
                     /ApEinfo_revcolor="#b1ff67"
                     /ApEinfo_graphicformat="arrow_data {{0 0.5 0 1 2 0 0 -1 0
                     -0.5} {} 0} width 5 offset 0"
     rep_origin      complement(1174..1762)
                     /locus_tag="ori"
                     /label="ori"
                     /ApEinfo_label="ori"
                     /ApEinfo_fwdcolor="#b4abac"
                     /ApEinfo_revcolor="#b4abac"
                     /ApEinfo_graphicformat="arrow_data {{0 0.5 0 1 2 0 0 -1 0
                     -0.5} {} 0} width 5 offset 0"
     protein_bind    complement(1879..1903)
                     /locus_tag="attB1"
                     /label="attB1"
                     /ApEinfo_label="attB1"
                     /ApEinfo_fwdcolor="#ff9ccd"
                     /ApEinfo_revcolor="#ff9ccd"
                     /ApEinfo_graphicformat="arrow_data {{0 0.5 0 1 2 0 0 -1 0
                     -0.5} {} 0} width 5 offset 0"
     CDS             complement(2003..2863)
                     /locus_tag="AmpR"
                     /label="AmpR"
                     /ApEinfo_label="AmpR"
                     /ApEinfo_fwdcolor="#0080ff"
                     /ApEinfo_revcolor="#0080ff"
                     /ApEinfo_graphicformat="arrow_data {{0 0.5 0 1 2 0 0 -1 0
                     -0.5} {} 0} width 5 offset 0"
     promoter        complement(2864..2968)
                     /locus_tag="AmpR promoter"
                     /label="AmpR promoter"
                     /ApEinfo_label="AmpR promoter"
                     /ApEinfo_fwdcolor="#ffef86"
                     /ApEinfo_revcolor="#ffef86"
                     /ApEinfo_graphicformat="arrow_data {{0 1 2 0 0 -1} {} 0}
                     width 5 offset 0"
     primer_bind     3082..3098
                     /locus_tag="M13 fwd"
                     /label="M13 fwd"
                     /ApEinfo_label="M13 fwd"
                     /ApEinfo_fwdcolor="#b1ff67"
                     /ApEinfo_revcolor="#b1ff67"
                     /ApEinfo_graphicformat="arrow_data {{0 0.5 0 1 2 0 0 -1 0
                     -0.5} {} 0} width 5 offset 0"
     misc_feature    3129..3150
                     /locus_tag="Uni_9 F"
                     /label="Uni_9 F"
                     /ApEinfo_label="Uni_9 F"
                     /ApEinfo_fwdcolor="#cc66ff"
                     /ApEinfo_revcolor="#cc66ff"
                     /ApEinfo_graphicformat="arrow_data {{0 0.5 0 1 2 0 0 -1 0
                     -0.5} {} 0} width 5 offset 0"
     primer          complement(3129..3150)
                     /note="sequence: AGGTCAGGCGGAATGGCACTTC"
                     /locus_tag="uni_9 R"
                     /label="uni_9 R"
                     /ApEinfo_label="uni_9 R"
                     /ApEinfo_fwdcolor="#b1ff67"
                     /ApEinfo_revcolor="#b1ff67"
                     /ApEinfo_graphicformat="arrow_data {{0 0.5 0 1 2 0 0 -1 0
                     -0.5} {} 0} width 5 offset 0"
ORIGIN
        1 ATGCATGGAA CAACAAACCA GATATTTTGA ACGACGACAC CCAGAATTAG CCGGATCTCC
       61 TAGGCTTCGA GCTTACATGC TTAGAATCGG ATTAGATCAG TTGTACCAAT CTCTTGTGGA
      121 TGGTAACTTT GACGACGCTG CGTGGGCTCA AGGGCGTTGT GATGCCATTG TGCGTTCAGG
      181 GGCAGGCACG GTAGGACGAA CTCAGATTGC AAGAAGgtaa gttttcaaaa aattaagatt
      241 cagttatggg aagtgggagc ttacatattt tcaggctttc cctatccaaa acgctcgttc
      301 gagtgtttca gttcggtatg tcgaggcgtt accggacgga aaatatttaa aataaaatcc
      361 tcgtcatttc agGTCAGCTG CGGTTTGGAC TGACGGATGC GTCGAGGTCC TTGCTGACTC
      421 AGGTAATAGA AGACCTTCTA CAAGACCACG TGCCAAAGAG TAAtctgttc gttgttccaa
      481 taaattgtta ttgttcccta tttgataact tcgtatagca tacattatac gaagttattg
      541 cctgagacca GCTAGCAAGC TTGCATGCCT GCAGGTCGAC TCTAGAGGAT CCCCGGGTAC
      601 CGAGCTCagg tctctgagct ggcgggagct caggaaacgg agaatctgtg cggcaatgtc
      661 ttatcatttg aaacgcgccg tatcgatgct gacatcatgc ggctcccgtg ttagtcgaga
      721 agatgggtac gggcctttat tcatccaaca ctctacggct tcttcaagag ctagtagggc
      781 accctgtagt tggaaaggga ttatttcgta tggcgagccc ataccgtctt tcttgcggaa
      841 gcttaacacg ataggaagtt ggatagtttc gaacgatggt tccatacgga acgctgtctc
      901 aaggatgagt ctgacggagt gtaactcgaA GGCTAGGTGG AGGCTCAGTG ATGATAAGTC
      961 TGCGATGGTG GATGCATGTG TCATGGTCAT AGCTGTTTCC TGTGTGAAAT TGTTATCCGC
     1021 TCAGAGGGCA CAATCCTATT CCGCGCTATC CGACAATCTC CAAGACATTA GGTGGAGTTC
     1081 AGTTCGGCGT ATGGCATATG TCGCTGGAAA GAACATGTGA GCAAAAGGCC AGCAAAAGGC
     1141 CAGGAACCGT AAAAAGGCCG CGTTGCTGGC GTTTTTCCAT AGGCTCCGCC CCCCTGACGA
     1201 GCATCACAAA AATCGACGCT CAAGTCAGAG GTGGCGAAAC CCGACAGGAC TATAAAGATA
     1261 CCAGGCGTTT CCCCCTGGAA GCTCCCTCGT GCGCTCTCCT GTTCCGACCC TGCCGCTTAC
     1321 CGGATACCTG TCCGCCTTTC TCCCTTCGGG AAGCGTGGCG CTTTCTCATA GCTCACGCTG
     1381 TAGGTATCTC AGTTCGGTGT AGGTCGTTCG CTCCAAGCTG GGCTGTGTGC ACGAACCCCC
     1441 CGTTCAGCCC GACCGCTGCG CCTTATCCGG TAACTATCGT CTTGAGTCCA ACCCGGTAAG
     1501 ACACGACTTA TCGCCACTGG CAGCAGCCAC TGGTAACAGG ATTAGCAGAG CGAGGTATGT
     1561 AGGCGGTGCT ACAGAGTTCT TGAAGTGGTG GCCTAACTAC GGCTACACTA GAAGAACAGT
     1621 ATTTGGTATC TGCGCTCTGC TGAAGCCAGT TACCTTCGGA AAAAGAGTTG GTAGCTCTTG
     1681 ATCCGGCAAA CAAACCACCG CTGGTAGCGG TGGTTTTTTT GTTTGCAAGC AGCAGATTAC
     1741 GCGCAGAAAA AAAGGATCTC AAGAAGATCC TTTGATCTTT TCTACGGGGT CTGACGCTCT
     1801 ATTCAACAAA GCCGCCGTCC CGTCAAGTCA GCGTAAATGG GTAGGGGGCT TCAAATCGTC
     1861 CTCGTGATAC CAATTCGGAG CCTGCTTTTT TGTACAAACT TGTTGATAAT GGCAATTCAA
     1921 GGATCTTCAC CTAGATCCTT TTAAATTAAA AATGAAGTTT TAAATCAATC TAAAGTATAT
     1981 ATGAGTAAAC TTGGTCTGAC AGTTACCAAT GCTTAATCAG TGAGGCACCT ATCTCAGCGA
     2041 TCTGTCTATT TCGTTCATCC ATAGTTGCCT GACTCCCCGT CGTGTAGATA ACTACGATAC
     2101 GGGAGGGCTT ACCATCTGGC CCCAGTGCTG CAATGATACC GCGAGAGCCA CGCTCACCGG
     2161 CTCCAGATTT ATCAGCAATA AACCAGCCAG CCGGAAGGGC CGAGCGCAGA AGTGGTCCTG
     2221 CAACTTTATC CGCCTCCATC CAGTCTATTA ATTGTTGCCG GGAAGCTAGA GTAAGTAGTT
     2281 CGCCAGTTAA TAGTTTGCGC AACGTTGTTG CCATTGCTAC AGGCATCGTG GTGTCACGCT
     2341 CGTCGTTTGG TATGGCTTCA TTCAGCTCCG GTTCCCAACG ATCAAGGCGA GTTACATGAT
     2401 CCCCCATGTT GTGCAAAAAA GCGGTTAGCT CCTTCGGTCC TCCGATCGTT GTCAGAAGTA
     2461 AGTTGGCCGC AGTGTTATCA CTCATGGTTA TGGCAGCACT GCATAATTCT CTTACTGTCA
     2521 TGCCATCCGT AAGATGCTTT TCTGTGACTG GTGAGTACTC AACCAAGTCA TTCTGAGAAT
     2581 AGTGTATGCG GCGACCGAGT TGCTCTTGCC CGGCGTCAAT ACGGGATAAT ACCGCGCCAC
     2641 ATAGCAGAAC TTTAAAAGTG CTCATCATTG GAAAACGTTC TTCGGGGCGA AAACTCTCAA
     2701 GGATCTTACC GCTGTTGAGA TCCAGTTCGA TGTAACCCAC TCGTGCACCC AACTGATCTT
     2761 CAGCATCTTT TACTTTCACC AGCGTTTCTG GGTGAGCAAA AACAGGAAGG CAAAATGCCG
     2821 CAAAAAAGGG AATAAGGGCG ACACGGAAAT GTTGAATACT CATACTCTTC CTTTTTCAAT
     2881 ATTATTGAAG CATTTATCAG GGTTATTGTC TCATGAGCGG ATACATATTT GAATGTATTT
     2941 AGAAAAATAA ACAAATAGGG GTTCCGCGCA CATTTCCCCG AAAAGTGCCA GATACCTGAA
     3001 ACAAAACCCA TCGTACGGCC AAGGAAGTCT CCAATAACTG TGATCCACCA CAAGCGCCAG
     3061 GGTTTTCCCA GTCACGACGT TGTAAAACGA CGGCCAGTCA TGCATAATCC GCACGCATCT
     3121 GGAATAAGGA AGTGCCATTC CGCCTGACCT   
//
