# Supplementary material for: Modular safe-harbor transgene insertion for targeted single-copy and extrachromosomal array integration in Caenorhabditis elegans
Source: G3 (Bethesda). 2022 Jul 28;12(9):jkac184. doi: 10.1093/g3journal/jkac184 (PMC9434227; doi:10.1093/g3journal/jkac184)
Supplement: jkac184_File_S1 [file jkac184_file_s1.zip › pSEM316 - MosTI(unc-119)[Peft-3 wrmScarlet nls tbb-2 3' UTR].gb]

LOCUS       pSEM316___MosTI_        5217 bp    DNA        circular     11-APR-2022
DEFINITION  .
COMMENT     El Mouridi et al. MosTI (submitted 2022)
COMMENT     www.wormbuilder.org
COMMENT     pSEM316	MosTI(unc-119)[Peft-3::mScarlet]	AmpR
COMMENT     ApEinfo:methylated:1
FEATURES             Location/Qualifiers
     CDS             4919..5025
                     /locus_tag="cbr-unc-119 (Exons 3-4)"
                     /label="cbr-unc-119 (Exons 3-4)"
                     /ApEinfo_label="cbr-unc-119 (Exons 3-4)"
                     /ApEinfo_fwdcolor="#8000ff"
                     /ApEinfo_revcolor="#8000ff"
                     /ApEinfo_graphicformat="arrow_data {{0 0.5 0 1 2 0 0 -1 0
                     -0.5} {} 0} width 5 offset 0"
     primer_bind     4499..4515
                     /locus_tag="M13 fwd"
                     /label="M13 fwd"
                     /ApEinfo_label="M13 fwd"
                     /ApEinfo_fwdcolor="#b1ff67"
                     /ApEinfo_revcolor="#b1ff67"
                     /ApEinfo_graphicformat="arrow_data {{0 0.5 0 1 2 0 0 -1 0
                     -0.5} {} 0} width 5 offset 0"
     primer_bind     4498..4515
                     /locus_tag="M13-fwd"
                     /label="M13-fwd"
                     /ApEinfo_label="M13-fwd"
                     /ApEinfo_fwdcolor="#85dae9"
                     /ApEinfo_revcolor="#85dae9"
                     /ApEinfo_graphicformat="arrow_data {{0 0.5 0 1 2 0 0 -1 0
                     -0.5} {} 0} width 5 offset 0"
     sig_peptide     1565..1636
                     /locus_tag="egl-13 NLS"
                     /label="egl-13 NLS"
                     /ApEinfo_label="egl-13 NLS"
                     /ApEinfo_fwdcolor="#ff9ccd"
                     /ApEinfo_revcolor="#ff9ccd"
                     /ApEinfo_graphicformat="arrow_data {{0 0.5 0 1 2 0 0 -1 0
                     -0.5} {} 0} width 5 offset 0"
     CDS             complement(3420..4280)
                     /locus_tag="AmpR"
                     /label="AmpR"
                     /ApEinfo_label="AmpR"
                     /ApEinfo_fwdcolor="#0080ff"
                     /ApEinfo_revcolor="#0080ff"
                     /ApEinfo_graphicformat="arrow_data {{0 0.5 0 1 2 0 0 -1 0
                     -0.5} {} 0} width 5 offset 0"
     CDS             4568..4867
                     /locus_tag="cbr-unc-119 (Exons 3-4)(1)"
                     /label="cbr-unc-119 (Exons 3-4)(1)"
                     /ApEinfo_label="cbr-unc-119 (Exons 3-4)"
                     /ApEinfo_fwdcolor="#8000ff"
                     /ApEinfo_revcolor="#8000ff"
                     /ApEinfo_graphicformat="arrow_data {{0 0.5 0 1 2 0 0 -1 0
                     -0.5} {} 0} width 5 offset 0"
     misc_feature    631..637
                     /locus_tag="Gateway recomb1"
                     /label="Gateway recomb1"
                     /ApEinfo_label="Gateway recomb1"
                     /ApEinfo_fwdcolor="#ff0000"
                     /ApEinfo_revcolor="#ff0000"
                     /ApEinfo_graphicformat="arrow_data {{0 0.5 0 1 2 0 0 -1 0
                     -0.5} {} 0} width 5 offset 0"
     misc_feature    4546..4567
                     /locus_tag="Uni_9 F"
                     /label="Uni_9 F"
                     /ApEinfo_label="Uni_9 F"
                     /ApEinfo_fwdcolor="#cc66ff"
                     /ApEinfo_revcolor="#cc66ff"
                     /ApEinfo_graphicformat="arrow_data {{0 0.5 0 1 2 0 0 -1 0
                     -0.5} {} 0} width 5 offset 0"
     misc_feature    2047..2346
                     /locus_tag="Random sequence - no in frame stop andnopolyA
                     consensus"
                     /label="Random sequence - no in frame stop andnopolyA
                     consensus"
                     /ApEinfo_label="Random sequence - no in frame stop
                     andnopolyA consensus"
                     /ApEinfo_fwdcolor="#85dae9"
                     /ApEinfo_revcolor="#85dae9"
                     /ApEinfo_graphicformat="arrow_data {{0 0.5 0 1 2 0 0 -1 0
                     -0.5} {} 0} width 5 offset 0"
     rep_origin      complement(2591..3179)
                     /locus_tag="ori"
                     /label="ori"
                     /ApEinfo_label="ori"
                     /ApEinfo_fwdcolor="#b4abac"
                     /ApEinfo_revcolor="#b4abac"
                     /ApEinfo_graphicformat="arrow_data {{0 0.5 0 1 2 0 0 -1 0
                     -0.5} {} 0} width 5 offset 0"
     3'UTR           5026..5138
                     /locus_tag="eft-3 3'UTR"
                     /label="eft-3 3'UTR"
                     /ApEinfo_label="eft-3 3'UTR"
                     /ApEinfo_fwdcolor="#b1ff67"
                     /ApEinfo_revcolor="#b1ff67"
                     /ApEinfo_graphicformat="arrow_data {{0 0.5 0 1 2 0 0 -1 0
                     -0.5} {} 0} width 5 offset 0"
     promoter        complement(4281..4385)
                     /locus_tag="AmpR promoter"
                     /label="AmpR promoter"
                     /ApEinfo_label="AmpR promoter"
                     /ApEinfo_fwdcolor="#ffef86"
                     /ApEinfo_revcolor="#ffef86"
                     /ApEinfo_graphicformat="arrow_data {{0 1 2 0 0 -1} {} 0}
                     width 5 offset 0"
     misc_feature    4568..5025
                     /locus_tag="partial cbr-unc-119(+)"
                     /label="partial cbr-unc-119(+)"
                     /ApEinfo_label="partial cbr-unc-119(+)"
                     /ApEinfo_fwdcolor="#cc66ff"
                     /ApEinfo_revcolor="#cc66ff"
                     /ApEinfo_graphicformat="arrow_data {{0 0.5 0 1 2 0 0 -1 0
                     -0.5} {} 0} width 5 offset 0"
     promoter        15..623
                     /locus_tag="Peft-3"
                     /label="Peft-3"
                     /ApEinfo_label="Peft-3"
                     /ApEinfo_fwdcolor="#ffef86"
                     /ApEinfo_revcolor="#ffef86"
                     /ApEinfo_graphicformat="arrow_data {{0 1 2 0 0 -1} {} 0}
                     width 5 offset 0"
     3'UTR           1664..1995
                     /locus_tag="tbb-2 3' utr"
                     /label="tbb-2 3' utr"
                     /ApEinfo_label="tbb-2 3' utr"
                     /ApEinfo_fwdcolor="#85dae9"
                     /ApEinfo_revcolor="#85dae9"
                     /ApEinfo_graphicformat="arrow_data {{0 0.5 0 1 2 0 0 -1 0
                     -0.5} {} 0} width 5 offset 0"
     misc_feature    1666..1668
                     /locus_tag="Stop"
                     /label="Stop"
                     /ApEinfo_label="Stop"
                     /ApEinfo_fwdcolor="#85dae9"
                     /ApEinfo_revcolor="#85dae9"
                     /ApEinfo_graphicformat="arrow_data {{0 0.5 0 1 2 0 0 -1 0
                     -0.5} {} 0} width 5 offset 0"
     primer          complement(4546..4567)
                     /locus_tag="uni_9 R"
                     /label="uni_9 R"
                     /ApEinfo_label="uni_9 R"
                     /ApEinfo_fwdcolor="#b1ff67"
                     /ApEinfo_revcolor="#b1ff67"
                     /ApEinfo_graphicformat="arrow_data {{0 0.5 0 1 2 0 0 -1 0
                     -0.5} {} 0} width 5 offset 0"
     sig_peptide     655..675
                     /locus_tag="SV40 NLS"
                     /label="SV40 NLS"
                     /ApEinfo_label="SV40 NLS"
                     /ApEinfo_fwdcolor="#ff9ccd"
                     /ApEinfo_revcolor="#ff9ccd"
                     /ApEinfo_graphicformat="arrow_data {{0 0.5 0 1 2 0 0 -1 0
                     -0.5} {} 0} width 5 offset 0"
     misc_recomb     5139..5172
                     /locus_tag="LoxP"
                     /label="LoxP"
                     /ApEinfo_label="LoxP"
                     /ApEinfo_fwdcolor="#9eafd2"
                     /ApEinfo_revcolor="#9eafd2"
                     /ApEinfo_graphicformat="arrow_data {{0 0.5 0 1 2 0 0 -1 0
                     -0.5} {} 0} width 5 offset 0"
     CDS             join(652..702,800..1004,1056..1217,1266..1639)
                     /locus_tag="mScarlet w NLS"
                     /label="mScarlet w NLS"
                     /ApEinfo_label="mScarlet w NLS"
                     /ApEinfo_fwdcolor="#75d5ff"
                     /ApEinfo_revcolor="#7980ff"
                     /ApEinfo_graphicformat="arrow_data {{0 0.5 0 1 2 0 0 -1 0
                     -0.5} {} 0} width 5 offset 0"
ORIGIN
        1 gtatagaaaa gttgGCACCT TTGGTCTTTT ATTGTCAACT TCCATTGGTT CTTCCATTGT
       61 TTCTGTTAAA TTAATGAATT TTTCATAAAA TAAAGACATT ATACAATATA AAAATGAAGA
      121 ATTTATTGAA AATAAACTGC CAGAGAGAAA AAGTATGCAA CACTCCCGCC GAGAGTGTTT
      181 GAAATGGTGT ACGGTACATT TTCGTGCTAG GAGTTAGATG TGCAGGCAGC AACGAGAGGG
      241 GGAGAGATTT TTTTGGGCCT TGTGAAATTA ACGTGAGTTT TCTGGTCATC TGACTAATCA
      301 TGTTGGTTTT TTGTTGGTTT ATTTTGTTTT TATCTTTGTT TTTATCCAGA TTAGGAAATT
      361 TAAATTTTAT GAATTTATAA TGAGGTCAAA CATTCAGTCC CAGCGTTTTT CCTGTTCTCA
      421 CTGTTTAGTC GAATTTTTAT TTTAGGCTTT CAACAAATGT TCTAACTGTC TTATTTGTGA
      481 CCTCACTTTT TATATTTTTT TAATTTTTAA AAATATTAGA AGTTTCTAGG ATAATTTTTT
      541 CGACTTTTAT TCTCTCTACC GTCCGCACTC TTCTTACTTT TAAATTAAAT TGTTTTTTTT
      601 TCAGTTGGGA AACACTTTGC TCAcaagttt gtacaaaaaa gcaggctaaa aATGCCCAAA
      661 AAGAAACGAA AGGTCGTTTC TAAGGGCGAA GCCGTCATCA AGgtttgtat ttcgtatttg
      721 gttaaaaatt gcatttaaaa aatattgata aaaatatttc caaaaagagt aaaacaaaaa
      781 attaaattaa tttttacagG AGTTTATGCG TTTCAAAGTT CACATGGAGG GTTCGATGAA
      841 CGGACATGAA TTCGAGATCG AGGGAGAGGG AGAGGGACGT CCGTACGAAG GTACACAAAC
      901 GGCCAAGCTC AAAGTAACAA AAGGAGGACC ATTACCATTC TCGTGGGATA TTCTCAGCCC
      961 ACAGTTTATG TATGGTTCCC GTGCTTTCAC TAAGCATCCA GCAGgtatat cattgattaa
     1021 atgtagaaat tttattttac cacgtttcta ttcagATATC CCAGATTATT ATAAACAATC
     1081 TTTCCCAGAG GGATTTAAGT GGGAACGTGT TATGAATTTC GAGGACGGAG GAGCCGTTAC
     1141 CGTTACCCAA GATACTTCCC TTGAGGATGG AACTCTTATC TATAAGGTTA AGCTTAGAGG
     1201 GACAAATTTC CCGCCAGgta tattaatttt cctggtgatt cgtttaatca tttagttctt
     1261 tttagATGGA CCAGTCATGC AAAAAAAGAC TATGGGATGG GAAGCTTCGA CAGAAAGACT
     1321 TTACCCAGAG GATGGTGTTC TTAAAGGGGA TATTAAAATG GCTCTTAGAC TTAAGGACGG
     1381 CGGACGTTAT CTTGCTGATT TCAAGACCAC ATACAAGGCT AAGAAGCCTG TCCAAATGCC
     1441 AGGAGCCTAC AATGTGGATC GGAAGCTCGA TATTACCTCA CACAACGAAG ACTATACTGT
     1501 AGTCGAACAA TATGAACGTT CGGAGGGACG TCATTCGACC GGCGGTATGG ACGAGCTGTA
     1561 CAAGTCTAGA CGCCGTAAGG CCAACCCAAC AAAGTTGTCT GAGAACGCCA AGAAATTGGC
     1621 TAAGGAGGTC GAAAATTAAa cccagctttC TTGTACAAAG TGGgataaat gcaaaatcct
     1681 ttcaagcatt cccttcttct ctatcactct tctttctttt tgtcaaaaaa ttctctcgct
     1741 aatttatttg cttttttaat gttattattt tatgactttt tatagtcact gaaaagtttg
     1801 catctgagtg aagtgaatgc tatcaaaatg tgattctgtc tgatgtactt tcacaatctc
     1861 tcttcaattc cattttgaag tgctttaaac ccgaaaggtt gagaaaaatg cgagcgctca
     1921 aatatttgta ttgtgttcgt tgagtgaccc aacaaaaaga ggaaacttta ttgtgccgcc
     1981 aagaaaaaag tctcaCAACT TTattataca tagttgataa ttcCCTCTGA CACATGCAGC
     2041 TCgagctcag gaaacggaga atctgtgcgg caatgtctta tcatttgaaa cgcgccgtat
     2101 cgatgctgac atcatgcggc tcccgtgtta gtcgagaaga tgggtacggg cctttattca
     2161 tccaacactc tacggcttct tcaagagcta gtagggcacc ctgtagttgg aaagggatta
     2221 tttcgtatgg cgagcccata ccgtctttct tgcggaagct taacacgata ggaagttgga
     2281 tagtttcgaa cgatggttcc atacggaacg ctgtctcaag gatgagtctg acggagtgta
     2341 actcgaaggc taggtggagg ctcagtgatg ataagtctgc gatggtggat gcatgtgtca
     2401 tggtcatagc tgtttcctgt gtgaaattgt tatccgctca gagggcacaa tcctattccg
     2461 cgctatccga caatctccaa gacattaggt ggagttcagt tcggcgtatg gcatatgtcg
     2521 ctggaaagaa catgtgagca aaaggccagc aaaaggccag gaaccgtaaa aaggccgcgt
     2581 tgctggcgtt tttccatagg ctccgccccc ctgacgagca tcacaaaaat cgacgctcaa
     2641 gtcagaggtg gcgaaacccg acaggactat aaagatacca ggcgtttccc cctggaagct
     2701 ccctcgtgcg ctctcctgtt ccgaccctgc cgcttaccgg atacctgtcc gcctttctcc
     2761 cttcgggaag cgtggcgctt tctcatagct cacgctgtag gtatctcagt tcggtgtagg
     2821 tcgttcgctc caagctgggc tgtgtgcacg aaccccccgt tcagcccgac cgctgcgcct
     2881 tatccggtaa ctatcgtctt gagtccaacc cggtaagaca cgacttatcg ccactggcag
     2941 cagccactgg taacaggatt agcagagcga ggtatgtagg cggtgctaca gagttcttga
     3001 agtggtggcc taactacggc tacactagaa gaacagtatt tggtatctgc gctctgctga
     3061 agccagttac cttcggaaaa agagttggta gctcttgatc cggcaaacaa accaccgctg
     3121 gtagcggtgg tttttttgtt tgcaagcagc agattacgcg cagaaaaaaa ggatctcaag
     3181 aagatccttt gatcttttct acggggtctg acgctctatt caacaaagcc gccgtcccgt
     3241 caagtcagcg taaatgggta gggggcttca aatcgtcctc gtgataccaa ttcggagcct
     3301 gcttttttgt acaaacttgt tgataatggc aattcaagga tcttcaccta gatcctttta
     3361 aattaaaaat gaagttttaa atcaatctaa agtatatatg agtaaacttg gtctgacagt
     3421 taccaatgct taatcagtga ggcacctatc tcagcgatct gtctatttcg ttcatccata
     3481 gttgcctgac tccccgtcgt gtagataact acgatacggg agggcttacc atctggcccc
     3541 agtgctgcaa tgataccgcg agagccacgc tcaccggctc cagatttatc agcaataaac
     3601 cagccagccg gaagggccga gcgcagaagt ggtcctgcaa ctttatccgc ctccatccag
     3661 tctattaatt gttgccggga agctagagta agtagttcgc cagttaatag tttgcgcaac
     3721 gttgttgcca ttgctacagg catcgtggtg tcacgctcgt cgtttggtat ggcttcattc
     3781 agctccggtt cccaacgatc aaggcgagtt acatgatccc ccatgttgtg caaaaaagcg
     3841 gttagctcct tcggtcctcc gatcgttgtc agaagtaagt tggccgcagt gttatcactc
     3901 atggttatgg cagcactgca taattctctt actgtcatgc catccgtaag atgcttttct
     3961 gtgactggtg agtactcaac caagtcattc tgagaatagt gtatgcggcg accgagttgc
     4021 tcttgcccgg cgtcaatacg ggataatacc gcgccacata gcagaacttt aaaagtgctc
     4081 atcattggaa aacgttcttc ggggcgaaaa ctctcaagga tcttaccgct gttgagatcc
     4141 agttcgatgt aacccactcg tgcacccaac tgatcttcag catcttttac tttcaccagc
     4201 gtttctgggt gagcaaaaac aggaaggcaa aatgccgcaa aaaagggaat aagggcgaca
     4261 cggaaatgtt gaatactcat actcttcctt tttcaatatt attgaagcat ttatcagggt
     4321 tattgtctca tgagcggata catatttgaa tgtatttaga aaaataaaca aataggggtt
     4381 ccgcgcacat ttccccgaaa agtgccagat acctgaaaca aaacccatcg tacggccaag
     4441 gaagtctcca ataactgtga tccaccacaa gcgccagggt tttcccagtc acgacgttgt
     4501 aaaacgacgg ccagtcatgc ataatccgca cgcatctgga ataaggaagt gccattccgc
     4561 ctgacctAAG TGCTTTTCGA GATCGCCAAA CCGGAGAACG ATCAGGAGAA TGATGAGTCG
     4621 CCACAGGAGT CGGCAAGATA CGTGCGTTAT AGATTTGCTC CAAACTTTTT GAAACTCAAA
     4681 ACGGTCGGAG CAACTGTGGA ATTCAAAGTA GGAGACATCC CAATCCATCA TTTCCGAATG
     4741 ATCGAACGTC ACTTCTTCAA AGATCGCCTT CTGAAGTGTT TTGACTTTGA ATTCGGATTC
     4801 TGTATTCCGA ATTCACGAAA CAACTGTGAA CATATCTATG AGTTCCCTCA ACTCTCTCAA
     4861 CAACTCAgtg agtcattatt ctaaaaagta caattcaaaa gactaatctc tttttcagTG
     4921 GACGACATGA TCAACAATCC AAACGAGACT CGTTCTGACA GCTTCTATTT CGTCGATAAC
     4981 AAACTCGTCA TGCACAACAA AGCCGACTAC TCATATGATG CATAAatctt cattgttgag
     5041 tttatcttgt tgatttttga ataaattatc aactctttac tttttaatgg gttatgaaat
     5101 aaataaacat tgaaaactga taaacaacgt tcatctctat aacttcgtat agcatacatt
     5161 atacgaagtt atTGCCATAG CATGGCCTTT GCAGGattac gccaagctat caacttt
//
