# Supplementary material for: Modular safe-harbor transgene insertion for targeted single-copy and extrachromosomal array integration in Caenorhabditis elegans
Source: G3 (Bethesda). 2022 Jul 28;12(9):jkac184. doi: 10.1093/g3journal/jkac184 (PMC9434227; doi:10.1093/g3journal/jkac184)
Supplement: jkac184_File_S1 [file jkac184_file_s1.zip › pSEM319 - array - insertion - fragment - unc-119 - mosTI - site.gb]

LOCUS       pSEM319___array_        3080 bp    DNA        circular     11-APR-2022
DEFINITION  .
COMMENT     El Mouridi et al. MosTI (submitted 2022)
COMMENT     www.wormbuilder.org
COMMENT     pSEM319	Array insertion fragment unc-119 MosTI
            selection	AmpR	#159823	Gene synthesis
COMMENT     ApEinfo:methylated:1
FEATURES             Location/Qualifiers
     promoter        complement(831..935)
                     /locus_tag="AmpR promoter"
                     /label="AmpR promoter"
                     /ApEinfo_label="AmpR promoter"
                     /ApEinfo_fwdcolor="#ffef86"
                     /ApEinfo_revcolor="#ffef86"
                     /ApEinfo_graphicformat="arrow_data {{0 1 2 0 0 -1} {} 0}
                     width 5 offset 0"
     primer_bind     1049..1065
                     /locus_tag="M13 fwd"
                     /label="M13 fwd"
                     /ApEinfo_label="M13 fwd"
                     /ApEinfo_fwdcolor="#b1ff67"
                     /ApEinfo_revcolor="#b1ff67"
                     /ApEinfo_graphicformat="arrow_data {{0 0.5 0 1 2 0 0 -1 0
                     -0.5} {} 0} width 5 offset 0"
     misc_feature    1096..1117
                     /locus_tag="Uni_9 F"
                     /label="Uni_9 F"
                     /ApEinfo_label="Uni_9 F"
                     /ApEinfo_fwdcolor="#cc66ff"
                     /ApEinfo_revcolor="#cc66ff"
                     /ApEinfo_graphicformat="arrow_data {{0 0.5 0 1 2 0 0 -1 0
                     -0.5} {} 0} width 5 offset 0"
     primer          complement(1096..1117)
                     /note="sequence: AGGTCAGGCGGAATGGCACTTC"
                     /locus_tag="uni_9 R"
                     /label="uni_9 R"
                     /ApEinfo_label="uni_9 R"
                     /ApEinfo_fwdcolor="#b1ff67"
                     /ApEinfo_revcolor="#b1ff67"
                     /ApEinfo_graphicformat="arrow_data {{0 0.5 0 1 2 0 0 -1 0
                     -0.5} {} 0} width 5 offset 0"
     misc_feature    complement(1118..1140)
                     /locus_tag="partial cbr-unc-119(+)"
                     /label="partial cbr-unc-119(+)"
                     /ApEinfo_label="partial cbr-unc-119(+)"
                     /ApEinfo_fwdcolor="#cc66ff"
                     /ApEinfo_revcolor="#cc66ff"
                     /ApEinfo_graphicformat="arrow_data {{0 0.5 0 1 2 0 0 -1 0
                     -0.5} {} 0} width 5 offset 0"
     CDS             1165..1238
                     /locus_tag="recoded unc-119 (non-rescuing)"
                     /label="recoded unc-119 (non-rescuing)"
                     /ApEinfo_label="recoded unc-119 (non-rescuing)"
                     /ApEinfo_fwdcolor="#0080ff"
                     /ApEinfo_revcolor="#0080ff"
                     /ApEinfo_graphicformat="arrow_data {{0 0.5 0 1 2 0 0 -1 0
                     -0.5} {} 0} width 5 offset 0"
     CDS             1239..1356
                     /locus_tag="recoded unc-119 (non-rescuing)(1)"
                     /label="recoded unc-119 (non-rescuing)(1)"
                     /ApEinfo_label="recoded unc-119 (non-rescuing)"
                     /ApEinfo_fwdcolor="#0080ff"
                     /ApEinfo_revcolor="#0080ff"
                     /ApEinfo_graphicformat="arrow_data {{0 0.5 0 1 2 0 0 -1 0
                     -0.5} {} 0} width 5 offset 0"
     CDS             1408..1545
                     /locus_tag="recoded unc-119 (non-rescuing)(2)"
                     /label="recoded unc-119 (non-rescuing)(2)"
                     /ApEinfo_label="recoded unc-119 (non-rescuing)"
                     /ApEinfo_fwdcolor="#0080ff"
                     /ApEinfo_revcolor="#0080ff"
                     /ApEinfo_graphicformat="arrow_data {{0 0.5 0 1 2 0 0 -1 0
                     -0.5} {} 0} width 5 offset 0"
     CDS             1597..1863
                     /locus_tag="recoded unc-119 (non-rescuing)(3)"
                     /label="recoded unc-119 (non-rescuing)(3)"
                     /ApEinfo_label="recoded unc-119 (non-rescuing)"
                     /ApEinfo_fwdcolor="#0080ff"
                     /ApEinfo_revcolor="#0080ff"
                     /ApEinfo_graphicformat="arrow_data {{0 0.5 0 1 2 0 0 -1 0
                     -0.5} {} 0} width 5 offset 0"
     3'UTR           1864..1976
                     /locus_tag="eft-3 3'UTR"
                     /label="eft-3 3'UTR"
                     /ApEinfo_label="eft-3 3'UTR"
                     /ApEinfo_fwdcolor="#b1ff67"
                     /ApEinfo_revcolor="#b1ff67"
                     /ApEinfo_graphicformat="arrow_data {{0 0.5 0 1 2 0 0 -1 0
                     -0.5} {} 0} width 5 offset 0"
     misc_feature    1977..1997
                     /locus_tag="Uni_9 R"
                     /label="Uni_9 R"
                     /ApEinfo_label="Uni_9 R"
                     /ApEinfo_fwdcolor="#cc66ff"
                     /ApEinfo_revcolor="#cc66ff"
                     /ApEinfo_graphicformat="arrow_data {{0 0.5 0 1 2 0 0 -1 0
                     -0.5} {} 0} width 5 offset 0"
     primer          1977..1997
                     /note="sequence: AGGCTAGGTGGAGGCTCAGTG"
                     /locus_tag="uni_9 F"
                     /label="uni_9 F"
                     /ApEinfo_label="uni_9 F"
                     /ApEinfo_fwdcolor="#b4abac"
                     /ApEinfo_revcolor="#b4abac"
                     /ApEinfo_graphicformat="arrow_data {{0 0.5 0 1 2 0 0 -1 0
                     -0.5} {} 0} width 5 offset 0"
     primer_bind     complement(2033..2049)
                     /locus_tag="M13 rev"
                     /label="M13 rev"
                     /ApEinfo_label="M13 rev"
                     /ApEinfo_fwdcolor="#b1ff67"
                     /ApEinfo_revcolor="#b1ff67"
                     /ApEinfo_graphicformat="arrow_data {{0 0.5 0 1 2 0 0 -1 0
                     -0.5} {} 0} width 5 offset 0"
     rep_origin      complement(2221..2809)
                     /locus_tag="ori"
                     /label="ori"
                     /ApEinfo_label="ori"
                     /ApEinfo_fwdcolor="#b4abac"
                     /ApEinfo_revcolor="#b4abac"
                     /ApEinfo_graphicformat="arrow_data {{0 0.5 0 1 2 0 0 -1 0
                     -0.5} {} 0} width 5 offset 0"
     protein_bind    complement(2926..2950)
                     /locus_tag="attB1"
                     /label="attB1"
                     /ApEinfo_label="attB1"
                     /ApEinfo_fwdcolor="#ff9ccd"
                     /ApEinfo_revcolor="#ff9ccd"
                     /ApEinfo_graphicformat="arrow_data {{0 0.5 0 1 2 0 0 -1 0
                     -0.5} {} 0} width 5 offset 0"
     CDS             complement(join(3050..3080,1..830))
                     /locus_tag="AmpR"
                     /label="AmpR"
                     /ApEinfo_label="AmpR"
                     /ApEinfo_fwdcolor="#0080ff"
                     /ApEinfo_revcolor="#0080ff"
                     /ApEinfo_graphicformat="arrow_data {{0 0.5 0 1 2 0 0 -1 0
                     -0.5} {} 0} width 5 offset 0"
ORIGIN
        1 TCAGCGATCT GTCTATTTCG TTCATCCATA GTTGCCTGAC TCCCCGTCGT GTAGATAACT
       61 ACGATACGGG AGGGCTTACC ATCTGGCCCC AGTGCTGCAA TGATACCGCG AGAGCCACGC
      121 TCACCGGCTC CAGATTTATC AGCAATAAAC CAGCCAGCCG GAAGGGCCGA GCGCAGAAGT
      181 GGTCCTGCAA CTTTATCCGC CTCCATCCAG TCTATTAATT GTTGCCGGGA AGCTAGAGTA
      241 AGTAGTTCGC CAGTTAATAG TTTGCGCAAC GTTGTTGCCA TTGCTACAGG CATCGTGGTG
      301 TCACGCTCGT CGTTTGGTAT GGCTTCATTC AGCTCCGGTT CCCAACGATC AAGGCGAGTT
      361 ACATGATCCC CCATGTTGTG CAAAAAAGCG GTTAGCTCCT TCGGTCCTCC GATCGTTGTC
      421 AGAAGTAAGT TGGCCGCAGT GTTATCACTC ATGGTTATGG CAGCACTGCA TAATTCTCTT
      481 ACTGTCATGC CATCCGTAAG ATGCTTTTCT GTGACTGGTG AGTACTCAAC CAAGTCATTC
      541 TGAGAATAGT GTATGCGGCG ACCGAGTTGC TCTTGCCCGG CGTCAATACG GGATAATACC
      601 GCGCCACATA GCAGAACTTT AAAAGTGCTC ATCATTGGAA AACGTTCTTC GGGGCGAAAA
      661 CTCTCAAGGA TCTTACCGCT GTTGAGATCC AGTTCGATGT AACCCACTCG TGCACCCAAC
      721 TGATCTTCAG CATCTTTTAC TTTCACCAGC GTTTCTGGGT GAGCAAAAAC AGGAAGGCAA
      781 AATGCCGCAA AAAAGGGAAT AAGGGCGACA CGGAAATGTT GAATACTCAT ACTCTTCCTT
      841 TTTCAATATT ATTGAAGCAT TTATCAGGGT TATTGTCTCA TGAGCGGATA CATATTTGAA
      901 TGTATTTAGA AAAATAAACA AATAGGGGTT CCGCGCACAT TTCCCCGAAA AGTGCCAGAT
      961 ACCTGAAACA AAACCCATCG TACGGCCAAG GAAGTCTCCA ATAACTGTGA TCCACCACAA
     1021 GCGCCAGGGT TTTCCCAGTC ACGACGTTGT AAAACGACGG CCAGTCATGC ATAATCCGCA
     1081 CGCATCTGGA ATAAGGAAGT GCCATTCCGC CTGACCTGAT ATCAAGAGTT AGTTGAGCGG
     1141 aactaatctg atttaaattt tcagATGCCA CGTCCACCTC CAAGTACAGA ACAAGGTATC
     1201 ACCACCGAAT CCGAACTGGC CAAAAAAGCG CAGATCACCC CGAACGACGT GCTGGCCCTG
     1261 CCAGGCATTA CCCAAGGCTT CCTGTGCAGC CCAAGCGCGA ACATTTATAA CATTGAGTTT
     1321 ACCAAGTTTC AGATCCGCGA TCTGGATACC GAGCAGgtaa gtttaaacat atatatacta
     1381 actaaccctg attatttaaa ttttcagGTG CTGTTTGAGA TTGCGAAGCC GGAAAACGAC
     1441 CAGGAGAACG ATGAATCCCC GCAAGAAAGC GCCCGCTACG TGCGCTACCG CTTTGCGCCG
     1501 AACTTTCTCA AACTCAAAAC CGTGGGAGCG ACCGTCGAAT TTAAGgtaag tttaaacagt
     1561 tcggtactaa ctaaccatac atatttaaat tttcagGTGG GCGATATTCC AATTCATCAT
     1621 TTTCGTATGA TTGAACGCCA TTTCTTTAAA GATCGCCTCC TGAAGTGCTT TGATTTCGAA
     1681 TTTGGATTTT GCATTCCAAA CAGCCGTAAC AACTGCGAAC ATATCTATGA GTTTCCGCAA
     1741 CTGAGCCAGC AGCTCATGGA TGATATGATC AACAACCCGA ACGAAACCCG TAGCGACAGC
     1801 TTTTACTTTG TCGATAACAA ACTCGTGATG CACAACAAAG CGGACTATAG CTACGATGCG
     1861 TAAatcttca ttgttgagtt tatcttgttg atttttgaat aaattatcaa ctctttactt
     1921 tttaatgggt tatgaaataa ataaacattg aaaactgata aacaacgttc atctctAGGC
     1981 TAGGTGGAGG CTCAGTGATG ATAAGTCTGC GATGGTGGAT GCATGTGTCA TGGTCATAGC
     2041 TGTTTCCTGT GTGAAATTGT TATCCGCTCA GAGGGCACAA TCCTATTCCG CGCTATCCGA
     2101 CAATCTCCAA GACATTAGGT GGAGTTCAGT TCGGCGTATG GCATATGTCG CTGGAAAGAA
     2161 CATGTGAGCA AAAGGCCAGC AAAAGGCCAG GAACCGTAAA AAGGCCGCGT TGCTGGCGTT
     2221 TTTCCATAGG CTCCGCCCCC CTGACGAGCA TCACAAAAAT CGACGCTCAA GTCAGAGGTG
     2281 GCGAAACCCG ACAGGACTAT AAAGATACCA GGCGTTTCCC CCTGGAAGCT CCCTCGTGCG
     2341 CTCTCCTGTT CCGACCCTGC CGCTTACCGG ATACCTGTCC GCCTTTCTCC CTTCGGGAAG
     2401 CGTGGCGCTT TCTCATAGCT CACGCTGTAG GTATCTCAGT TCGGTGTAGG TCGTTCGCTC
     2461 CAAGCTGGGC TGTGTGCACG AACCCCCCGT TCAGCCCGAC CGCTGCGCCT TATCCGGTAA
     2521 CTATCGTCTT GAGTCCAACC CGGTAAGACA CGACTTATCG CCACTGGCAG CAGCCACTGG
     2581 TAACAGGATT AGCAGAGCGA GGTATGTAGG CGGTGCTACA GAGTTCTTGA AGTGGTGGCC
     2641 TAACTACGGC TACACTAGAA GAACAGTATT TGGTATCTGC GCTCTGCTGA AGCCAGTTAC
     2701 CTTCGGAAAA AGAGTTGGTA GCTCTTGATC CGGCAAACAA ACCACCGCTG GTAGCGGTGG
     2761 TTTTTTTGTT TGCAAGCAGC AGATTACGCG CAGAAAAAAA GGATCTCAAG AAGATCCTTT
     2821 GATCTTTTCT ACGGGGTCTG ACGCTCTATT CAACAAAGCC GCCGTCCCGT CAAGTCAGCG
     2881 TAAATGGGTA GGGGGCTTCA AATCGTCCTC GTGATACCAA TTCGGAGCCT GCTTTTTTGT
     2941 ACAAACTTGT TGATAATGGC AATTCAAGGA TCTTCACCTA GATCCTTTTA AATTAAAAAT
     3001 GAAGTTTTAA ATCAATCTAA AGTATATATG AGTAAACTTG GTCTGACAGT TACCAATGCT
     3061 TAATCAGTGA GGCACCTATC    
//
