# Supplementary material for: Modular safe-harbor transgene insertion for targeted single-copy and extrachromosomal array integration in Caenorhabditis elegans
Source: G3 (Bethesda). 2022 Jul 28;12(9):jkac184. doi: 10.1093/g3journal/jkac184 (PMC9434227; doi:10.1093/g3journal/jkac184)
Supplement: jkac184_File_S1 [file jkac184_file_s1.zip › pSEM351 - MosTI(unc-119)[Peft-3 ce-gfp].gb]

LOCUS       pSEM351___MosTI_        5258 bp    DNA        circular     11-APR-2022
DEFINITION  .
COMMENT     El Mouridi et al. MosTI (submitted 2022)
COMMENT     www.wormbuilder.org
COMMENT     pSEM351	MosTI(unc-119)[Peft-3::ce-gfp]	AmpR
COMMENT     ApEinfo:methylated:1
FEATURES             Location/Qualifiers
     CDS             1401..1404
                     /locus_tag="eft-3"
                     /label="eft-3"
                     /ApEinfo_label="eft-3"
                     /ApEinfo_fwdcolor="#f58a5e"
                     /ApEinfo_revcolor="#f58a5e"
                     /ApEinfo_graphicformat="arrow_data {{0 0.5 0 1 2 0 0 -1 0
                     -0.5} {} 0} width 5 offset 0"
     misc_feature    93..114
                     /locus_tag="Uni_9 F"
                     /label="Uni_9 F"
                     /ApEinfo_label="Uni_9 F"
                     /ApEinfo_fwdcolor="#cc66ff"
                     /ApEinfo_revcolor="#cc66ff"
                     /ApEinfo_graphicformat="arrow_data {{0 0.5 0 1 2 0 0 -1 0
                     -0.5} {} 0} width 5 offset 0"
     CDS             115..414
                     /locus_tag="cbr-unc-119 (Exons 3-4)"
                     /label="cbr-unc-119 (Exons 3-4)"
                     /ApEinfo_label="cbr-unc-119 (Exons 3-4)"
                     /ApEinfo_fwdcolor="#8000ff"
                     /ApEinfo_revcolor="#8000ff"
                     /ApEinfo_graphicformat="arrow_data {{0 0.5 0 1 2 0 0 -1 0
                     -0.5} {} 0} width 5 offset 0"
     primer_bind     46..62
                     /locus_tag="M13 fwd"
                     /label="M13 fwd"
                     /ApEinfo_label="M13 fwd"
                     /ApEinfo_fwdcolor="#b1ff67"
                     /ApEinfo_revcolor="#b1ff67"
                     /ApEinfo_graphicformat="arrow_data {{0 0.5 0 1 2 0 0 -1 0
                     -0.5} {} 0} width 5 offset 0"
     misc_feature    115..572
                     /locus_tag="partial cbr-unc-119(+)"
                     /label="partial cbr-unc-119(+)"
                     /ApEinfo_label="partial cbr-unc-119(+)"
                     /ApEinfo_fwdcolor="#cc66ff"
                     /ApEinfo_revcolor="#cc66ff"
                     /ApEinfo_graphicformat="arrow_data {{0 0.5 0 1 2 0 0 -1 0
                     -0.5} {} 0} width 5 offset 0"
     promoter        779..1400
                     /locus_tag="Peft-3"
                     /label="Peft-3"
                     /ApEinfo_label="Peft-3"
                     /ApEinfo_fwdcolor="#f58a5e"
                     /ApEinfo_revcolor="#f58a5e"
                     /ApEinfo_graphicformat="arrow_data {{0 1 2 0 0 -1} {} 0}
                     width 5 offset 0"
     CDS             complement(4225..5085)
                     /locus_tag="AmpR"
                     /label="AmpR"
                     /ApEinfo_label="AmpR"
                     /ApEinfo_fwdcolor="#0080ff"
                     /ApEinfo_revcolor="#0080ff"
                     /ApEinfo_graphicformat="arrow_data {{0 0.5 0 1 2 0 0 -1 0
                     -0.5} {} 0} width 5 offset 0"
     transit_peptide 2366..2437
                     /locus_tag="egl-13 NLS"
                     /label="egl-13 NLS"
                     /ApEinfo_label="egl-13 NLS"
                     /ApEinfo_fwdcolor="#ff0080"
                     /ApEinfo_revcolor="#ff0080"
                     /ApEinfo_graphicformat="arrow_data {{0 0.5 0 1 2 0 0 -1 0
                     -0.5} {} 0} width 5 offset 0"
     misc_feature    3152..3172
                     /locus_tag="Uni_9 R"
                     /label="Uni_9 R"
                     /ApEinfo_label="Uni_9 R"
                     /ApEinfo_fwdcolor="#cc66ff"
                     /ApEinfo_revcolor="#cc66ff"
                     /ApEinfo_graphicformat="arrow_data {{0 0.5 0 1 2 0 0 -1 0
                     -0.5} {} 0} width 5 offset 0"
     rep_origin      complement(3396..3984)
                     /locus_tag="ori"
                     /label="ori"
                     /ApEinfo_label="ori"
                     /ApEinfo_fwdcolor="#b4abac"
                     /ApEinfo_revcolor="#b4abac"
                     /ApEinfo_graphicformat="arrow_data {{0 0.5 0 1 2 0 0 -1 0
                     -0.5} {} 0} width 5 offset 0"
     promoter        complement(5086..5190)
                     /locus_tag="AmpR promoter"
                     /label="AmpR promoter"
                     /ApEinfo_label="AmpR promoter"
                     /ApEinfo_fwdcolor="#ffef86"
                     /ApEinfo_revcolor="#ffef86"
                     /ApEinfo_graphicformat="arrow_data {{0 1 2 0 0 -1} {} 0}
                     width 5 offset 0"
     primer_bind     complement(3204..3224)
                     /locus_tag="M13-rev"
                     /label="M13-rev"
                     /ApEinfo_label="M13-rev"
                     /ApEinfo_fwdcolor="#85dae9"
                     /ApEinfo_revcolor="#85dae9"
                     /ApEinfo_graphicformat="arrow_data {{0 0.5 0 1 2 0 0 -1 0
                     -0.5} {} 0} width 5 offset 0"
     misc_feature    2852..3151
                     /locus_tag="Random sequence - no in frame stop and nopolyA
                     consensus"
                     /label="Random sequence - no in frame stop and nopolyA
                     consensus"
                     /ApEinfo_label="Random sequence - no in frame stop and
                     nopolyA consensus"
                     /ApEinfo_fwdcolor="#85dae9"
                     /ApEinfo_revcolor="#85dae9"
                     /ApEinfo_graphicformat="arrow_data {{0 0.5 0 1 2 0 0 -1 0
                     -0.5} {} 0} width 5 offset 0"
     CDS             466..572
                     /locus_tag="cbr-unc-119 (Exons 3-4)(1)"
                     /label="cbr-unc-119 (Exons 3-4)(1)"
                     /ApEinfo_label="cbr-unc-119 (Exons 3-4)"
                     /ApEinfo_fwdcolor="#8000ff"
                     /ApEinfo_revcolor="#8000ff"
                     /ApEinfo_graphicformat="arrow_data {{0 0.5 0 1 2 0 0 -1 0
                     -0.5} {} 0} width 5 offset 0"
     sig_peptide     1437..1457
                     /locus_tag="SV40 (no BsaI)"
                     /label="SV40 (no BsaI)"
                     /ApEinfo_label="SV40 (no BsaI)"
                     /ApEinfo_fwdcolor="#f6006c"
                     /ApEinfo_revcolor="#f6006c"
                     /ApEinfo_graphicformat="arrow_data {{0 0.5 0 1 2 0 0 -1 0
                     -0.5} {} 0} width 5 offset 0"
     misc_feature    779..821
                     /locus_tag="rcf-4 start (reverse orientation)"
                     /label="rcf-4 start (reverse orientation)"
                     /ApEinfo_label="rcf-4 start (reverse orientation)"
                     /ApEinfo_fwdcolor="#85dae9"
                     /ApEinfo_revcolor="#85dae9"
                     /ApEinfo_graphicformat="arrow_data {{0 0.5 0 1 2 0 0 -1 0
                     -0.5} {} 0} width 5 offset 0"
     3'UTR           2469..2800
                     /locus_tag="tbb-2 3' utr"
                     /label="tbb-2 3' utr"
                     /ApEinfo_label="tbb-2 3' utr"
                     /ApEinfo_fwdcolor="#85dae9"
                     /ApEinfo_revcolor="#85dae9"
                     /ApEinfo_graphicformat="arrow_data {{0 0.5 0 1 2 0 0 -1 0
                     -0.5} {} 0} width 5 offset 0"
     misc_recomb     686..719
                     /locus_tag="LoxP"
                     /label="LoxP"
                     /ApEinfo_label="LoxP"
                     /ApEinfo_fwdcolor="#9eafd2"
                     /ApEinfo_revcolor="#9eafd2"
                     /ApEinfo_graphicformat="arrow_data {{0 0.5 0 1 2 0 0 -1 0
                     -0.5} {} 0} width 5 offset 0"
     3'UTR           573..685
                     /locus_tag="eft-3 3'UTR"
                     /label="eft-3 3'UTR"
                     /ApEinfo_label="eft-3 3'UTR"
                     /ApEinfo_fwdcolor="#b1ff67"
                     /ApEinfo_revcolor="#b1ff67"
                     /ApEinfo_graphicformat="arrow_data {{0 0.5 0 1 2 0 0 -1 0
                     -0.5} {} 0} width 5 offset 0"
     CDS             join(1401..1463,1508..1724,1776..1870,1922..2098,
                     2150..2473)
                     /locus_tag="gfp w NLS"
                     /label="gfp w NLS"
                     /ApEinfo_label="gfp w NLS"
                     /ApEinfo_fwdcolor="#75d5ff"
                     /ApEinfo_revcolor="#7980ff"
                     /ApEinfo_graphicformat="arrow_data {{0 0.5 0 1 2 0 0 -1 0
                     -0.5} {} 0} width 5 offset 0"
ORIGIN
        1 actgtgatcc accacaagcg ccagggtttt cccagtcacg acgttgtaaa acgacggcca
       61 gtcatgcata atccgcacgc atctggaata aggaagtgcc attccgcctg acctAAGTGC
      121 TTTTCGAGAT CGCCAAACCG GAGAACGATC AGGAGAATGA TGAGTCGCCA CAGGAGTCGG
      181 CAAGATACGT GCGTTATAGA TTTGCTCCAA ACTTTTTGAA ACTCAAAACG GTCGGAGCAA
      241 CTGTGGAATT CAAAGTAGGA GACATCCCAA TCCATCATTT CCGAATGATC GAACGTCACT
      301 TCTTCAAAGA TCGCCTTCTG AAGTGTTTTG ACTTTGAATT CGGATTCTGT ATTCCGAATT
      361 CACGAAACAA CTGTGAACAT ATCTATGAGT TCCCTCAACT CTCTCAACAA CTCAgtgagt
      421 cattattcta aaaagtacaa ttcaaaagac taatctcttt ttcagTGGAC GACATGATCA
      481 ACAATCCAAA CGAGACTCGT TCTGACAGCT TCTATTTCGT CGATAACAAA CTCGTCATGC
      541 ACAACAAAGC CGACTACTCA TATGATGCAT AAatcttcat tgttgagttt atcttgttga
      601 tttttgaata aattatcaac tctttacttt ttaatgggtt atgaaataaa taaacattga
      661 aaactgataa acaacgttca tctctataac ttcgtatagc atacattata cgaagttatT
      721 GCCATAGCAT GGCCTTTGCA GGattacgcc aagctatcaa ctttgtatag aaaagttgGC
      781 ACCTTTGGTC TTTTATTGTC AACTTCCATT GGTTCTTCCA Ttgtttctgt taaattaatg
      841 aatttttcat aaaataaaga cattatacaa tataaaaatg aagaatttat tgaaaataaa
      901 ctgccagaga gaaaaagtat gcaacactcc cgccgagagt gtttgaaatg gtgtacggta
      961 cattttcgtg ctaggagtta gatgtgcagg cagcaacgag agggggagag atttttttgg
     1021 gccttgtgaa attaacgtga gttttctggt catctgacta atcatgttgg ttttttgttg
     1081 gtttattttg tttttatctt tgtttttatc cagattagga aatttaaatt ttatgaattt
     1141 ataatgaggt caaacattca gtcccagcgt ttttcctgtt ctcactgttt agtcgaattt
     1201 ttattttagg ctttcaacaa atgttctaac tgtcttattt gtgacctcac tttttatatt
     1261 tttttaattt ttaaaaatat tagaagtttc taggataatt ttttcgactt ttattctctc
     1321 taccgtccgc actcttctta cttttaaatt aaattgtttt tttttcagtt gggaaacact
     1381 ttgctcactc cgtagcagcc ATGGCAAGTT TGTACAAAAA AGCAGGCTCG GGATCCCCAA
     1441 AGAAGAAGCG TAAGGTGTCC AAGgtaacac ttagtttttg ttgctctgtt taaaaattaa
     1501 ttttaagGGA GAGGAGCTGT TCACCGGAGT CGTCCCAATC CTCGTCGAGC TCGACGGGGA
     1561 CGTCAACGGA CACAAGTTCT CCGTGTCCGG AGAGGGAGAG GGAGATGCCA CCTACGGAAA
     1621 GCTCACCCTC AAGTTCATCT GCACCACCGG AAAGCTCCCA GTCCCATGGC CAACCCTCGT
     1681 CACCACCTTC TGCTACGGAG TCCAATGCTT CTCCCGTTAC CCAGgtaagt tttcttgaga
     1741 cctttactaa ctaactaggt ctcatagatt ttcagACCAC ATGAAGCGTC ACGACTTCTT
     1801 CAAGTCCGCC ATGCCAGAGG GATACGTCCA AGAGCGTACC ATCTTCTTCA AGGACGACGG
     1861 AAACTACAAG gtaagttatg tagagacctt tactaactaa ctaggtctca aacattttca
     1921 gACCCGTGCC GAGGTCAAGT TCGAGGGAGA CACCCTCGTC AACCGTATCG AGCTCAAGGG
     1981 AATCGACTTC AAGGAGGACG GTAACATCCT GGGACACAAG CTGGAGTACA ACTACAACTC
     2041 CCACAACGTC TACATCATGG CCGACAAGCA AAAGAACGGA ATCAAGGTCA ACTTCAAGgt
     2101 aagttcttta gagaccttta ctaactaact aggtctcagt aattttcagA TCCGTCACAA
     2161 CATCGAGGAC GGATCGGTCC AACTCGCCGA CCACTACCAA CAAAACACCC CAATCGGTGA
     2221 CGGACCAGTC CTCCTCCCAG ACAACCACTA CCTCTCCACC CAATCCGCCC TCTCCAAGGA
     2281 CCCAAACGAG AAGCGTGACC ACATGGTCCT CCTCGAGTTC GTCACCGCCG CCGGAATCAC
     2341 CCACGGAATG GACGAGCTCT ACAAGTCCCG TCGTCGTAAG GCCAACCCAA CCAAGCTCTC
     2401 CGAGAACGCC AAGAAGCTCG CCAAGGAGGT CGAGAACGGA TCCAACCCAG CTTTCTTGTA
     2461 CAAAGTGGGA TAAatgcaaa atcctttcaa gcattccctt cttctctatc actcttcttt
     2521 ctttttgtca aaaaattctc tcgctaattt atttgctttt ttaatgttat tattttatga
     2581 ctttttatag tcactgaaaa gtttgcatct gagtgaagtg aatgctatca aaatgtgatt
     2641 ctgtctgatg tactttcaca atctctcttc aattccattt tgaagtgctt taaacccgaa
     2701 aggttgagaa aaatgcgagc gctcaaatat ttgtattgtg ttcgttgagt gacccaacaa
     2761 aaagaggaaa ctttattgtg ccgccaagaa aaaagtctca CAACTTTatt atacatagtt
     2821 gataattcCC TCTGACACAT GCAGCTCgag ctcaggaaac ggagaatctg tgcggcaatg
     2881 tcttatcatt tgaaacgcgc cgtatcgatg ctgacatcat gcggctcccg tgttagtcga
     2941 gaagatgggt acgggccttt attcatccaa cactctacgg cttcttcaag agctagtagg
     3001 gcaccctgta gttggaaagg gattatttcg tatggcgagc ccataccgtc tttcttgcgg
     3061 aagcttaaca cgataggaag ttggatagtt tcgaacgatg gttccatacg gaacgctgtc
     3121 tcaaggatga gtctgacgga gtgtaactcg aaggctaggt ggaggctcag tgatgataag
     3181 tctgcgatgg tggatgcatg tgtcatggtc atagctgttt cctgtgtgaa attgttatcc
     3241 gctcagaggg cacaatccta ttccgcgcta tccgacaatc tccaagacat taggtggagt
     3301 tcagttcggc gtatggcata tgtcgctgga aagaacatgt gagcaaaagg ccagcaaaag
     3361 gccaggaacc gtaaaaaggc cgcgttgctg gcgtttttcc ataggctccg cccccctgac
     3421 gagcatcaca aaaatcgacg ctcaagtcag aggtggcgaa acccgacagg actataaaga
     3481 taccaggcgt ttccccctgg aagctccctc gtgcgctctc ctgttccgac cctgccgctt
     3541 accggatacc tgtccgcctt tctcccttcg ggaagcgtgg cgctttctca tagctcacgc
     3601 tgtaggtatc tcagttcggt gtaggtcgtt cgctccaagc tgggctgtgt gcacgaaccc
     3661 cccgttcagc ccgaccgctg cgccttatcc ggtaactatc gtcttgagtc caacccggta
     3721 agacacgact tatcgccact ggcagcagcc actggtaaca ggattagcag agcgaggtat
     3781 gtaggcggtg ctacagagtt cttgaagtgg tggcctaact acggctacac tagaagaaca
     3841 gtatttggta tctgcgctct gctgaagcca gttaccttcg gaaaaagagt tggtagctct
     3901 tgatccggca aacaaaccac cgctggtagc ggtggttttt ttgtttgcaa gcagcagatt
     3961 acgcgcagaa aaaaaggatc tcaagaagat cctttgatct tttctacggg gtctgacgct
     4021 ctattcaaca aagccgccgt cccgtcaagt cagcgtaaat gggtaggggg cttcaaatcg
     4081 tcctcgtgat accaattcgg agcctgcttt tttgtacaaa cttgttgata atggcaattc
     4141 aaggatcttc acctagatcc ttttaaatta aaaatgaagt tttaaatcaa tctaaagtat
     4201 atatgagtaa acttggtctg acagttacca atgcttaatc agtgaggcac ctatctcagc
     4261 gatctgtcta tttcgttcat ccatagttgc ctgactcccc gtcgtgtaga taactacgat
     4321 acgggagggc ttaccatctg gccccagtgc tgcaatgata ccgcgagagc cacgctcacc
     4381 ggctccagat ttatcagcaa taaaccagcc agccggaagg gccgagcgca gaagtggtcc
     4441 tgcaacttta tccgcctcca tccagtctat taattgttgc cgggaagcta gagtaagtag
     4501 ttcgccagtt aatagtttgc gcaacgttgt tgccattgct acaggcatcg tggtgtcacg
     4561 ctcgtcgttt ggtatggctt cattcagctc cggttcccaa cgatcaaggc gagttacatg
     4621 atcccccatg ttgtgcaaaa aagcggttag ctccttcggt cctccgatcg ttgtcagaag
     4681 taagttggcc gcagtgttat cactcatggt tatggcagca ctgcataatt ctcttactgt
     4741 catgccatcc gtaagatgct tttctgtgac tggtgagtac tcaaccaagt cattctgaga
     4801 atagtgtatg cggcgaccga gttgctcttg cccggcgtca atacgggata ataccgcgcc
     4861 acatagcaga actttaaaag tgctcatcat tggaaaacgt tcttcggggc gaaaactctc
     4921 aaggatctta ccgctgttga gatccagttc gatgtaaccc actcgtgcac ccaactgatc
     4981 ttcagcatct tttactttca ccagcgtttc tgggtgagca aaaacaggaa ggcaaaatgc
     5041 cgcaaaaaag ggaataaggg cgacacggaa atgttgaata ctcatactct tcctttttca
     5101 atattattga agcatttatc agggttattg tctcatgagc ggatacatat ttgaatgtat
     5161 ttagaaaaat aaacaaatag gggttccgcg cacatttccc cgaaaagtgc cagatacctg
     5221 aaacaaaacc catcgtacgg ccaaggaagt ctccaata  
//
