# Supplementary material for: Modular safe-harbor transgene insertion for targeted single-copy and extrachromosomal array integration in Caenorhabditis elegans
Source: G3 (Bethesda). 2022 Jul 28;12(9):jkac184. doi: 10.1093/g3journal/jkac184 (PMC9434227; doi:10.1093/g3journal/jkac184)
Supplement: jkac184_File_S1 [file jkac184_file_s1.zip › pSEM387 - mosTI unc-119 - NNN - gfp - nls - tbb-2.gb]

LOCUS       pSEM387___mosTI_        4496 bp    DNA        circular     11-APR-2022
DEFINITION  .
COMMENT     Unpublished reagents. Sonia el Mouridi and Christian
            Froekjaer-Jensen. Synthetic Genome Biology lab. KAUST.
COMMENT     www.wormbuilder.org
COMMENT     MOdular Safe harbor Transgene Insertion (mosTI).
COMMENT     Cloning vector for single-copy insertion using unc-119 selection.
COMMENT     MCS/Golden Gate (BsaI) cloning vector with insertion upstream of
            gfp(2xNLS) and tbb-2 3' UTR.
COMMENT     BsaI overhangs: tgcc - mcs - aaaa (use aaaa as consensus start site
            for gfp with aaaaATG)
COMMENT     Addgene: #182347
COMMENT     ApEinfo:methylated:1
FEATURES             Location/Qualifiers
     CDS             join(70..369,421..527)
                     /locus_tag="cbr-unc-119 (non-rescuing exons 3-4)"
                     /label="cbr-unc-119 (non-rescuing exons 3-4)"
                     /ApEinfo_label="cbr-unc-119 (non-rescuing exons 3-4)"
                     /ApEinfo_fwdcolor="#9437ff"
                     /ApEinfo_revcolor="#9437ff"
                     /ApEinfo_graphicformat="arrow_data {{0 0.5 0 1 2 0 0 -1 0
                     -0.5} {} 0} width 5 offset 0"
     primer_bind     1..17
                     /locus_tag="M13F"
                     /label="M13F"
                     /ApEinfo_label="M13F"
                     /ApEinfo_fwdcolor="#72fa78"
                     /ApEinfo_revcolor="#ff7d78"
                     /ApEinfo_graphicformat="arrow_data {{0 0.5 0 1 2 0 0 -1 0
                     -0.5} {} 0} width 5 offset 0"
     primer_bind     complement(2401..2417)
                     /locus_tag="M13R"
                     /label="M13R"
                     /ApEinfo_label="M13R"
                     /ApEinfo_fwdcolor="#72fa78"
                     /ApEinfo_revcolor="#ff7d78"
                     /ApEinfo_graphicformat="arrow_data {{0 0.5 0 1 2 0 0 -1 0
                     -0.5} {} 0} width 5 offset 0"
     misc_feature    3418..4383
                     /locus_tag="AmpR"
                     /label="AmpR"
                     /ApEinfo_label="AmpR"
                     /ApEinfo_fwdcolor="#929292"
                     /ApEinfo_revcolor="#929292"
                     /ApEinfo_graphicformat="arrow_data {{0 0.5 0 1 2 0 0 -1 0
                     -0.5} {} 0} width 5 offset 0"
     misc_feature    2589..3177
                     /locus_tag="Ori"
                     /label="Ori"
                     /ApEinfo_label="Ori"
                     /ApEinfo_fwdcolor="#d5d5d5"
                     /ApEinfo_revcolor="#d5d5d5"
                     /ApEinfo_graphicformat="arrow_data {{0 0.5 0 1 2 0 0 -1 0
                     -0.5} {} 0} width 5 offset 0"
     3'UTR           528..640
                     /locus_tag="eft-3 3'UTR"
                     /label="eft-3 3'UTR"
                     /ApEinfo_label="eft-3 3'UTR"
                     /ApEinfo_fwdcolor="#f76ca1"
                     /ApEinfo_revcolor="#d783ff"
                     /ApEinfo_graphicformat="arrow_data {{0 0.5 0 1 2 0 0 -1 0
                     -0.5} {} 0} width 5 offset 0"
     misc_feature    641..674
                     /locus_tag="loxP"
                     /label="loxP"
                     /ApEinfo_label="loxP"
                     /ApEinfo_fwdcolor="#ffd478"
                     /ApEinfo_revcolor="#fefc78"
                     /ApEinfo_graphicformat="arrow_data {{0 0.5 0 1 2 0 0 -1 0
                     -0.5} {} 0} width 5 offset 0"
     misc_feature    680..750
                     /locus_tag="MCS(w 2xBsaI)"
                     /label="MCS(w 2xBsaI)"
                     /ApEinfo_label="MCS(w 2xBsaI)"
                     /ApEinfo_fwdcolor="#28ad48"
                     /ApEinfo_revcolor="#28ad48"
                     /ApEinfo_graphicformat="arrow_data {{0 0.5 0 1 2 0 0 -1 0
                     -0.5} {} 0} width 5 offset 0"
     3'UTR           1716..2045
                     /locus_tag="tbb-2 3'UTR (short)"
                     /label="tbb-2 3'UTR (short)"
                     /ApEinfo_label="tbb-2 3'UTR (short)"
                     /ApEinfo_fwdcolor="#d4fb78"
                     /ApEinfo_revcolor="#d4fb78"
                     /ApEinfo_graphicformat="arrow_data {{0 0.5 0 1 2 0 0 -1 0
                     -0.5} {} 0} width 5 offset 0"
     misc_feature    2046..2344
                     /locus_tag="Right homology"
                     /label="Right homology"
                     /ApEinfo_label="Right homology"
                     /ApEinfo_fwdcolor="#ffd478"
                     /ApEinfo_revcolor="#ffd478"
                     /ApEinfo_graphicformat="arrow_data {{0 0.5 0 1 2 0 0 -1 0
                     -0.5} {} 0} width 5 offset 0"
     CDS             join(756..882,934..1205,1257..1446,1498..1718)
                     /locus_tag="ce-gfp(2xNLS)"
                     /label="ce-gfp(2xNLS)"
                     /ApEinfo_label="ce-gfp(2xNLS)"
                     /ApEinfo_fwdcolor="#72fa78"
                     /ApEinfo_revcolor="#72fa78"
                     /ApEinfo_graphicformat="arrow_data {{0 0.5 0 1 2 0 0 -1 0
                     -0.5} {} 0} width 5 offset 0"
     sig_peptide     759..779
                     /locus_tag="SV40"
                     /label="SV40"
                     /ApEinfo_label="SV40"
                     /ApEinfo_fwdcolor="#ff84ff"
                     /ApEinfo_revcolor="#ff84ff"
                     /ApEinfo_graphicformat="arrow_data {{0 0.5 0 1 2 0 0 -1 0
                     -0.5} {} 0} width 5 offset 0"
     sig_peptide     1644..1715
                     /locus_tag="egl-13 NLS"
                     /label="egl-13 NLS"
                     /ApEinfo_label="egl-13 NLS"
                     /ApEinfo_fwdcolor="#ff84ff"
                     /ApEinfo_revcolor="#ff84ff"
                     /ApEinfo_graphicformat="arrow_data {{0 0.5 0 1 2 0 0 -1 0
                     -0.5} {} 0} width 5 offset 0"
ORIGIN
        1 gtaaaacgac ggccagtcat gcataatccg cacgcatctg gaataaggaa gtgccattcc
       61 gcctgacctA AGTGCTTTTC GAGATCGCCA AACCGGAGAA CGATCAGGAG AATGATGAGT
      121 CGCCACAGGA GTCGGCAAGA TACGTGCGTT ATAGATTTGC TCCAAACTTT TTGAAACTCA
      181 AAACGGTCGG AGCAACTGTG GAATTCAAAG TAGGAGACAT CCCAATCCAT CATTTCCGAA
      241 TGATCGAACG TCACTTCTTC AAAGATCGCC TTCTGAAGTG TTTTGACTTT GAATTCGGAT
      301 TCTGTATTCC GAATTCACGA AACAACTGTG AACATATCTA TGAGTTCCCT CAACTCTCTC
      361 AACAACTCAg tgagtcatta ttctaaaaag tacaattcaa aagactaatc tctttttcag
      421 TGGACGACAT GATCAACAAT CCAAACGAGA CTCGTTCTGA CAGCTTCTAT TTCGTCGATA
      481 ACAAACTCGT CATGCACAAC AAAGCCGACT ACTCATATGA TGCATAAatc ttcattgttg
      541 agtttatctt gttgattttt gaataaatta tcaactcttt actttttaat gggttatgaa
      601 ataaataaac attgaaaact gataaacaac gttcatctct ataacttcgt atagcataca
      661 ttatacgaag ttattgcctG AGACCAGCTA GCAAGCTTGC ATGCCTGCAG GTCGACTCTA
      721 GAGGATCCCC GGGTACCGAG CTCAGGTCTC taaaaATGCC AAAGAAGAAG AGAAAGGTGT
      781 CAAAAGGAGA AGAACTCTTT ACCGGAGTCG TCCCAATTCT CGTCGAGCTC GACGGAGACG
      841 TAAACGGACA CAAATTCTCG GTTTCCGGAG AAGGAGAAGG AGgtaagttt tacgaaattc
      901 tgaagctcac aaaacatgga gtacattttt cagATGCTAC TTATGGAAAA CTCACCCTTA
      961 AATTCATTTG CACCACCGGA AAGCTCCCAG TGCCGTGGCC GACCCTTGTG ACTACATTCT
     1021 GCTACGGAGT TCAATGCTTT TCCCGCTACC CAGACCACAT GAAGCGTCAC GATTTCTTCA
     1081 AATCAGCCAT GCCAGAAGGA TACGTCCAGG AGCGAACAAT TTTCTTCAAG GACGATGGAA
     1141 ACTACAAGAC TCGTGCTGAA GTCAAGTTTG AAGGAGATAC TCTCGTGAAC CGCATTGAGC
     1201 TCAAGgtaag tttataatct atgatcttaa tttggcaatg gaaaaagttt tttcagGGAA
     1261 TCGACTTCAA AGAAGATGGA AACATTCTTG GACACAAGCT CGAATACAAC TATAACTCGC
     1321 ACAACGTGTA TATCATGGCC GACAAGCAAA AAAATGGAAT CAAGGTCAAC TTCAAGATTC
     1381 GCCACAACAT CGAAGACGGG TCGGTTCAAC TCGCTGATCA CTACCAGCAG AACACACCAA
     1441 TTGGAGgtaa gttttattcc ataatacaaa tatatattga acaataatgc ttttcagATG
     1501 GACCAGTCCT CCTCCCTGAT AATCACTACC TTTCCACTCA ATCCGCTCTT AGCAAGGATC
     1561 CAAATGAGAA AAGAGATCAC ATGGTTCTTC TCGAGTTTGT CACCGCCGCC GGAATCACCC
     1621 ACGGAATGGA CGAGCTTTAC AAGTCGAGAC GCCGCAAGGC TAATCCAACC AAACTTTCTG
     1681 AAAATGCCAA GAAACTTGCC AAGGAGGTCG AGAACTAAat gcaaaatcct ttcaagcatt
     1741 cccttcttct ctatcactct tctttctttt tgtcaaaaaa ttctctcgct aatttatttg
     1801 cttttttaat gttattattt tatgactttt tatagtcact gaaaagtttg catctgagtg
     1861 aagtgaatgc tatcaaaatg tgattctgtc tgatgtactt tcacaatctc tcttcaattc
     1921 cattttgaag tgctttaaac ccgaaaggtt gagaaaaatg cgagcgctca aatatttgta
     1981 ttgtgttcgt tgagtgaccc aacaaaaaga ggaaacttta ttgtgccgcc aagaaaaaag
     2041 tctcacagga aacggagaat ctgtgcggca atgtcttatc atttgaaacg cgccgtatcg
     2101 atgctgacat catgcggctc ccgtgttagt cgagaagatg ggtacgggcc tttattcatc
     2161 caacactcta cggcttcttc aagagctagt agggcaccct gtagttggaa agggattatt
     2221 tcgtatggcg agcccatacc gtctttcttg cggaagctta acacgatagg aagttggata
     2281 gtttcgaacg atggttccat acggaacgct gtctcaagga tgagtctgac ggagtgtaac
     2341 tcgaaggcta ggtggaggct cagtgatgat aagtctgcga tggtggatgc atgtgtcatg
     2401 gtcatagctg tttcctgtgt gaaattgtta tccgctcaga gggcacaatc ctattccgcg
     2461 ctatccgaca atctccaaga cattaggtgg agttcagttc ggcgtatggc atatgtcgct
     2521 ggaaagaaca tgtgagcaaa aggccagcaa aaggccagga accgtaaaaa ggccgcgttg
     2581 ctggcgtttt tccataggct ccgcccccct gacgagcatc acaaaaatcg acgctcaagt
     2641 cagaggtggc gaaacccgac aggactataa agataccagg cgtttccccc tggaagctcc
     2701 ctcgtgcgct ctcctgttcc gaccctgccg cttaccggat acctgtccgc ctttctccct
     2761 tcgggaagcg tggcgctttc tcatagctca cgctgtaggt atctcagttc ggtgtaggtc
     2821 gttcgctcca agctgggctg tgtgcacgaa ccccccgttc agcccgaccg ctgcgcctta
     2881 tccggtaact atcgtcttga gtccaacccg gtaagacacg acttatcgcc actggcagca
     2941 gccactggta acaggattag cagagcgagg tatgtaggcg gtgctacaga gttcttgaag
     3001 tggtggccta actacggcta cactagaaga acagtatttg gtatctgcgc tctgctgaag
     3061 ccagttacct tcggaaaaag agttggtagc tcttgatccg gcaaacaaac caccgctggt
     3121 agcggtggtt tttttgtttg caagcagcag attacgcgca gaaaaaaagg atctcaagaa
     3181 gatcctttga tcttttctac ggggtctgac gctctattca acaaagccgc cgtcccgtca
     3241 agtcagcgta aatgggtagg gggcttcaaa tcgtcctcgt gataccaatt cggagcctgc
     3301 ttttttgtac aaacttgttg ataatggcaa ttcaaggatc ttcacctaga tccttttaaa
     3361 ttaaaaatga agttttaaat caatctaaag tatatatgag taaacttggt ctgacagtta
     3421 ccaatgctta atcagtgagg cacctatctc agcgatctgt ctatttcgtt catccatagt
     3481 tgcctgactc cccgtcgtgt agataactac gatacgggag ggcttaccat ctggccccag
     3541 tgctgcaatg ataccgcgag agccacgctc accggctcca gatttatcag caataaacca
     3601 gccagccgga agggccgagc gcagaagtgg tcctgcaact ttatccgcct ccatccagtc
     3661 tattaattgt tgccgggaag ctagagtaag tagttcgcca gttaatagtt tgcgcaacgt
     3721 tgttgccatt gctacaggca tcgtggtgtc acgctcgtcg tttggtatgg cttcattcag
     3781 ctccggttcc caacgatcaa ggcgagttac atgatccccc atgttgtgca aaaaagcggt
     3841 tagctccttc ggtcctccga tcgttgtcag aagtaagttg gccgcagtgt tatcactcat
     3901 ggttatggca gcactgcata attctcttac tgtcatgcca tccgtaagat gcttttctgt
     3961 gactggtgag tactcaacca agtcattctg agaatagtgt atgcggcgac cgagttgctc
     4021 ttgcccggcg tcaatacggg ataataccgc gccacatagc agaactttaa aagtgctcat
     4081 cattggaaaa cgttcttcgg ggcgaaaact ctcaaggatc ttaccgctgt tgagatccag
     4141 ttcgatgtaa cccactcgtg cacccaactg atcttcagca tcttttactt tcaccagcgt
     4201 ttctgggtga gcaaaaacag gaaggcaaaa tgccgcaaaa aagggaataa gggcgacacg
     4261 gaaatgttga atactcatac tcttcctttt tcaatattat tgaagcattt atcagggtta
     4321 ttgtctcatg agcggataca tatttgaatg tatttagaaa aataaacaaa taggggttcc
     4381 gcgcacattt ccccgaaaag tgccagatac ctgaaacaaa acccatcgta cggccaagga
     4441 agtctccaat aactgtgatc caccacaagc gccagggttt tcccagtcac gacgtt
//
