# Supplementary material for: Modular safe-harbor transgene insertion for targeted single-copy and extrachromosomal array integration in Caenorhabditis elegans
Source: G3 (Bethesda). 2022 Jul 28;12(9):jkac184. doi: 10.1093/g3journal/jkac184 (PMC9434227; doi:10.1093/g3journal/jkac184)
Supplement: jkac184_File_S1 [file jkac184_file_s1.zip › pSEM388 - mosTI unc-119 - NNN - mScarlet - tbb-2.gb]

LOCUS       pSEM388___mosTI_        4385 bp    DNA        circular     11-APR-2022
DEFINITION  .
COMMENT     Unpublished reagents. Sonia el Mouridi and Christian
            Froekjaer-Jensen. Synthetic Genome Biology lab. KAUST.
COMMENT     www.wormbuilder.org
COMMENT     MOdular Safe harbor Transgene Insertion (mosTI).
COMMENT     Cloning vector for single-copy insertion using unc-119 selection.
COMMENT     MCS/Golden Gate (BsaI) cloning vector withinsertion upstream of
            mScarlet and tbb-2 3' UTR.
COMMENT     BsaI overhangs: tgcc - mcs - aaaa (use aaaa as consensus start site
            for mScarlet with aaaaATG)
COMMENT     Addgene: #182348
COMMENT     ApEinfo:methylated:1
FEATURES             Location/Qualifiers
     CDS             join(70..369,421..527)
                     /locus_tag="cbr-unc-119 (non-rescuing exons 3-4)"
                     /label="cbr-unc-119 (non-rescuing exons 3-4)"
                     /ApEinfo_label="cbr-unc-119 (non-rescuing exons 3-4)"
                     /ApEinfo_fwdcolor="#9437ff"
                     /ApEinfo_revcolor="#9437ff"
                     /ApEinfo_graphicformat="arrow_data {{0 0.5 0 1 2 0 0 -1 0
                     -0.5} {} 0} width 5 offset 0"
     primer_bind     1..17
                     /locus_tag="M13F"
                     /label="M13F"
                     /ApEinfo_label="M13F"
                     /ApEinfo_fwdcolor="#72fa78"
                     /ApEinfo_revcolor="#ff7d78"
                     /ApEinfo_graphicformat="arrow_data {{0 0.5 0 1 2 0 0 -1 0
                     -0.5} {} 0} width 5 offset 0"
     primer_bind     complement(2290..2306)
                     /locus_tag="M13R"
                     /label="M13R"
                     /ApEinfo_label="M13R"
                     /ApEinfo_fwdcolor="#72fa78"
                     /ApEinfo_revcolor="#ff7d78"
                     /ApEinfo_graphicformat="arrow_data {{0 0.5 0 1 2 0 0 -1 0
                     -0.5} {} 0} width 5 offset 0"
     misc_feature    3307..4272
                     /locus_tag="AmpR"
                     /label="AmpR"
                     /ApEinfo_label="AmpR"
                     /ApEinfo_fwdcolor="#929292"
                     /ApEinfo_revcolor="#929292"
                     /ApEinfo_graphicformat="arrow_data {{0 0.5 0 1 2 0 0 -1 0
                     -0.5} {} 0} width 5 offset 0"
     misc_feature    2478..3066
                     /locus_tag="Ori"
                     /label="Ori"
                     /ApEinfo_label="Ori"
                     /ApEinfo_fwdcolor="#d5d5d5"
                     /ApEinfo_revcolor="#d5d5d5"
                     /ApEinfo_graphicformat="arrow_data {{0 0.5 0 1 2 0 0 -1 0
                     -0.5} {} 0} width 5 offset 0"
     3'UTR           528..640
                     /locus_tag="eft-3 3'UTR"
                     /label="eft-3 3'UTR"
                     /ApEinfo_label="eft-3 3'UTR"
                     /ApEinfo_fwdcolor="#f76ca1"
                     /ApEinfo_revcolor="#d783ff"
                     /ApEinfo_graphicformat="arrow_data {{0 0.5 0 1 2 0 0 -1 0
                     -0.5} {} 0} width 5 offset 0"
     misc_feature    641..674
                     /locus_tag="loxP"
                     /label="loxP"
                     /ApEinfo_label="loxP"
                     /ApEinfo_fwdcolor="#ffd478"
                     /ApEinfo_revcolor="#fefc78"
                     /ApEinfo_graphicformat="arrow_data {{0 0.5 0 1 2 0 0 -1 0
                     -0.5} {} 0} width 5 offset 0"
     misc_feature    680..750
                     /locus_tag="MCS(w 2xBsaI)"
                     /label="MCS(w 2xBsaI)"
                     /ApEinfo_label="MCS(w 2xBsaI)"
                     /ApEinfo_fwdcolor="#28ad48"
                     /ApEinfo_revcolor="#28ad48"
                     /ApEinfo_graphicformat="arrow_data {{0 0.5 0 1 2 0 0 -1 0
                     -0.5} {} 0} width 5 offset 0"
     3'UTR           1605..1934
                     /locus_tag="tbb-2 3'UTR (short)"
                     /label="tbb-2 3'UTR (short)"
                     /ApEinfo_label="tbb-2 3'UTR (short)"
                     /ApEinfo_fwdcolor="#d4fb78"
                     /ApEinfo_revcolor="#d4fb78"
                     /ApEinfo_graphicformat="arrow_data {{0 0.5 0 1 2 0 0 -1 0
                     -0.5} {} 0} width 5 offset 0"
     misc_feature    1935..2233
                     /locus_tag="Right homology"
                     /label="Right homology"
                     /ApEinfo_label="Right homology"
                     /ApEinfo_fwdcolor="#ffd478"
                     /ApEinfo_revcolor="#ffd478"
                     /ApEinfo_graphicformat="arrow_data {{0 0.5 0 1 2 0 0 -1 0
                     -0.5} {} 0} width 5 offset 0"
     CDS             join(756..785,837..1041,1093..1254,1306..1607)
                     /locus_tag="ce-mScarlet"
                     /label="ce-mScarlet"
                     /ApEinfo_label="ce-mScarlet"
                     /ApEinfo_fwdcolor="#d783ff"
                     /ApEinfo_revcolor="#d783ff"
                     /ApEinfo_graphicformat="arrow_data {{0 0.5 0 1 2 0 0 -1 0
                     -0.5} {} 0} width 5 offset 0"
ORIGIN
        1 gtaaaacgac ggccagtcat gcataatccg cacgcatctg gaataaggaa gtgccattcc
       61 gcctgacctA AGTGCTTTTC GAGATCGCCA AACCGGAGAA CGATCAGGAG AATGATGAGT
      121 CGCCACAGGA GTCGGCAAGA TACGTGCGTT ATAGATTTGC TCCAAACTTT TTGAAACTCA
      181 AAACGGTCGG AGCAACTGTG GAATTCAAAG TAGGAGACAT CCCAATCCAT CATTTCCGAA
      241 TGATCGAACG TCACTTCTTC AAAGATCGCC TTCTGAAGTG TTTTGACTTT GAATTCGGAT
      301 TCTGTATTCC GAATTCACGA AACAACTGTG AACATATCTA TGAGTTCCCT CAACTCTCTC
      361 AACAACTCAg tgagtcatta ttctaaaaag tacaattcaa aagactaatc tctttttcag
      421 TGGACGACAT GATCAACAAT CCAAACGAGA CTCGTTCTGA CAGCTTCTAT TTCGTCGATA
      481 ACAAACTCGT CATGCACAAC AAAGCCGACT ACTCATATGA TGCATAAatc ttcattgttg
      541 agtttatctt gttgattttt gaataaatta tcaactcttt actttttaat gggttatgaa
      601 ataaataaac attgaaaact gataaacaac gttcatctct ataacttcgt atagcataca
      661 ttatacgaag ttattgcctg agaccagcta gcaagcttgc atgcctgcag gtcgactcta
      721 gaggatcccc gggtaccgag ctcaggtctc taaaaATGGT TTCTAAGGGC GAAGCCGTCA
      781 TCAAGgtaag ttttacgaaa ttctgaagct cacaaaacat ggagtacatt tttcagGAGT
      841 TCATGCGGTT CAAGGTCCAC ATGGAGGGTA GTATGAACGG ACACGAGTTC GAGATAGAGG
      901 GAGAGGGAGA GGGACGGCCA TACGAGGGAA CCCAAACGGC CAAGCTCAAG GTCACCAAAG
      961 GGGGACCACT CCCATTCTCC TGGGATATCC TCTCCCCACA GTTCATGTAC GGAAGTCGTG
     1021 CCTTCACCAA GCACCCCGCA Ggtaagttta taatctatga tcttaatttg gcaatggaaa
     1081 aagttttttc agATATACCA GATTACTATA AGCAGTCCTT CCCAGAGGGA TTCAAATGGG
     1141 AGCGTGTCAT GAACTTCGAG GATGGAGGAG CCGTCACCGT CACGCAAGAC ACGTCCCTCG
     1201 AGGATGGAAC CCTAATCTAC AAGGTAAAGC TTCGTGGAAC CAACTTCCCC CCAGgtaagt
     1261 tttattccat aatacaaata tatattgaac aataatgctt ttcagATGGA CCAGTCATGC
     1321 AAAAGAAAAC TATGGGATGG GAAGCCTCGA CCGAACGTCT CTACCCAGAG GACGGGGTCC
     1381 TCAAAGGAGA TATCAAGATG GCCCTAAGAC TCAAGGACGG AGGACGGTAT CTTGCCGATT
     1441 TCAAGACCAC GTACAAGGCT AAGAAGCCAG TACAAATGCC AGGGGCCTAC AACGTAGACC
     1501 GTAAACTCGA CATCACGTCC CACAACGAGG ACTACACGGT CGTCGAACAA TACGAACGTT
     1561 CCGAAGGACG TCACTCCACC GGAGGGATGG ACGAGCTCTA CAAGTAAatg caaaatcctt
     1621 tcaagcattc ccttcttctc tatcactctt ctttcttttt gtcaaaaaat tctctcgcta
     1681 atttatttgc ttttttaatg ttattatttt atgacttttt atagtcactg aaaagtttgc
     1741 atctgagtga agtgaatgct atcaaaatgt gattctgtct gatgtacttt cacaatctct
     1801 cttcaattcc attttgaagt gctttaaacc cgaaaggttg agaaaaatgc gagcgctcaa
     1861 atatttgtat tgtgttcgtt gagtgaccca acaaaaagag gaaactttat tgtgccgcca
     1921 agaaaaaagt ctcacaggaa acggagaatc tgtgcggcaa tgtcttatca tttgaaacgc
     1981 gccgtatcga tgctgacatc atgcggctcc cgtgttagtc gagaagatgg gtacgggcct
     2041 ttattcatcc aacactctac ggcttcttca agagctagta gggcaccctg tagttggaaa
     2101 gggattattt cgtatggcga gcccataccg tctttcttgc ggaagcttaa cacgatagga
     2161 agttggatag tttcgaacga tggttccata cggaacgctg tctcaaggat gagtctgacg
     2221 gagtgtaact cgaaggctag gtggaggctc agtgatgata agtctgcgat ggtggatgca
     2281 tgtgtcatgg tcatagctgt ttcctgtgtg aaattgttat ccgctcagag ggcacaatcc
     2341 tattccgcgc tatccgacaa tctccaagac attaggtgga gttcagttcg gcgtatggca
     2401 tatgtcgctg gaaagaacat gtgagcaaaa ggccagcaaa aggccaggaa ccgtaaaaag
     2461 gccgcgttgc tggcgttttt ccataggctc cgcccccctg acgagcatca caaaaatcga
     2521 cgctcaagtc agaggtggcg aaacccgaca ggactataaa gataccaggc gtttccccct
     2581 ggaagctccc tcgtgcgctc tcctgttccg accctgccgc ttaccggata cctgtccgcc
     2641 tttctccctt cgggaagcgt ggcgctttct catagctcac gctgtaggta tctcagttcg
     2701 gtgtaggtcg ttcgctccaa gctgggctgt gtgcacgaac cccccgttca gcccgaccgc
     2761 tgcgccttat ccggtaacta tcgtcttgag tccaacccgg taagacacga cttatcgcca
     2821 ctggcagcag ccactggtaa caggattagc agagcgaggt atgtaggcgg tgctacagag
     2881 ttcttgaagt ggtggcctaa ctacggctac actagaagaa cagtatttgg tatctgcgct
     2941 ctgctgaagc cagttacctt cggaaaaaga gttggtagct cttgatccgg caaacaaacc
     3001 accgctggta gcggtggttt ttttgtttgc aagcagcaga ttacgcgcag aaaaaaagga
     3061 tctcaagaag atcctttgat cttttctacg gggtctgacg ctctattcaa caaagccgcc
     3121 gtcccgtcaa gtcagcgtaa atgggtaggg ggcttcaaat cgtcctcgtg ataccaattc
     3181 ggagcctgct tttttgtaca aacttgttga taatggcaat tcaaggatct tcacctagat
     3241 ccttttaaat taaaaatgaa gttttaaatc aatctaaagt atatatgagt aaacttggtc
     3301 tgacagttac caatgcttaa tcagtgaggc acctatctca gcgatctgtc tatttcgttc
     3361 atccatagtt gcctgactcc ccgtcgtgta gataactacg atacgggagg gcttaccatc
     3421 tggccccagt gctgcaatga taccgcgaga gccacgctca ccggctccag atttatcagc
     3481 aataaaccag ccagccggaa gggccgagcg cagaagtggt cctgcaactt tatccgcctc
     3541 catccagtct attaattgtt gccgggaagc tagagtaagt agttcgccag ttaatagttt
     3601 gcgcaacgtt gttgccattg ctacaggcat cgtggtgtca cgctcgtcgt ttggtatggc
     3661 ttcattcagc tccggttccc aacgatcaag gcgagttaca tgatccccca tgttgtgcaa
     3721 aaaagcggtt agctccttcg gtcctccgat cgttgtcaga agtaagttgg ccgcagtgtt
     3781 atcactcatg gttatggcag cactgcataa ttctcttact gtcatgccat ccgtaagatg
     3841 cttttctgtg actggtgagt actcaaccaa gtcattctga gaatagtgta tgcggcgacc
     3901 gagttgctct tgcccggcgt caatacggga taataccgcg ccacatagca gaactttaaa
     3961 agtgctcatc attggaaaac gttcttcggg gcgaaaactc tcaaggatct taccgctgtt
     4021 gagatccagt tcgatgtaac ccactcgtgc acccaactga tcttcagcat cttttacttt
     4081 caccagcgtt tctgggtgag caaaaacagg aaggcaaaat gccgcaaaaa agggaataag
     4141 ggcgacacgg aaatgttgaa tactcatact cttccttttt caatattatt gaagcattta
     4201 tcagggttat tgtctcatga gcggatacat atttgaatgt atttagaaaa ataaacaaat
     4261 aggggttccg cgcacatttc cccgaaaagt gccagatacc tgaaacaaaa cccatcgtac
     4321 ggccaaggaa gtctccaata actgtgatcc accacaagcg ccagggtttt cccagtcacg
     4381 acgtt     
//
