# Supplementary material for: Modular safe-harbor transgene insertion for targeted single-copy and extrachromosomal array integration in Caenorhabditis elegans
Source: G3 (Bethesda). 2022 Jul 28;12(9):jkac184. doi: 10.1093/g3journal/jkac184 (PMC9434227; doi:10.1093/g3journal/jkac184)
Supplement: jkac184_File_S1 [file jkac184_file_s1.zip › pSEM390 - mosTI unc-119 - Peft-3 - NNN - tbb-2.gb]

LOCUS       pSEM390___mosTI_        4140 bp    DNA        circular     11-APR-2022
DEFINITION  .
COMMENT     Unpublished reagents. Sonia el Mouridi and Christian
            Froekjaer-Jensen. Synthetic Genome Biology lab. KAUST.
COMMENT     www.wormbuilder.org
COMMENT     MOdular Safe harbor Transgene Insertion (mosTI).
COMMENT     Cloning vector for single-copy insertion using unc-119 selection.
COMMENT     MCS/Golden Gate (BsaI) cloning vector with insertion between
            Peft-3(ubiquitous) and tbb-2 3' UTR.
COMMENT     BsaI overhangs: aaaa - mcs - tgag (use the aaaa as consensus start
            site and tga as the stop site in the BsaI overlaps for transgenes)
COMMENT     Addgene: #182350
COMMENT     ApEinfo:methylated:1
FEATURES             Location/Qualifiers
     CDS             join(70..369,421..527)
                     /locus_tag="cbr-unc-119 (non-rescuing exons 3-4)"
                     /label="cbr-unc-119 (non-rescuing exons 3-4)"
                     /ApEinfo_label="cbr-unc-119 (non-rescuing exons 3-4)"
                     /ApEinfo_fwdcolor="#9437ff"
                     /ApEinfo_revcolor="#9437ff"
                     /ApEinfo_graphicformat="arrow_data {{0 0.5 0 1 2 0 0 -1 0
                     -0.5} {} 0} width 5 offset 0"
     primer_bind     1..17
                     /locus_tag="M13F"
                     /label="M13F"
                     /ApEinfo_label="M13F"
                     /ApEinfo_fwdcolor="#72fa78"
                     /ApEinfo_revcolor="#ff7d78"
                     /ApEinfo_graphicformat="arrow_data {{0 0.5 0 1 2 0 0 -1 0
                     -0.5} {} 0} width 5 offset 0"
     primer_bind     complement(2045..2061)
                     /locus_tag="M13R"
                     /label="M13R"
                     /ApEinfo_label="M13R"
                     /ApEinfo_fwdcolor="#72fa78"
                     /ApEinfo_revcolor="#ff7d78"
                     /ApEinfo_graphicformat="arrow_data {{0 0.5 0 1 2 0 0 -1 0
                     -0.5} {} 0} width 5 offset 0"
     misc_feature    3062..4027
                     /locus_tag="AmpR"
                     /label="AmpR"
                     /ApEinfo_label="AmpR"
                     /ApEinfo_fwdcolor="#929292"
                     /ApEinfo_revcolor="#929292"
                     /ApEinfo_graphicformat="arrow_data {{0 0.5 0 1 2 0 0 -1 0
                     -0.5} {} 0} width 5 offset 0"
     misc_feature    2233..2821
                     /locus_tag="Ori"
                     /label="Ori"
                     /ApEinfo_label="Ori"
                     /ApEinfo_fwdcolor="#d5d5d5"
                     /ApEinfo_revcolor="#d5d5d5"
                     /ApEinfo_graphicformat="arrow_data {{0 0.5 0 1 2 0 0 -1 0
                     -0.5} {} 0} width 5 offset 0"
     3'UTR           528..640
                     /locus_tag="eft-3 3'UTR"
                     /label="eft-3 3'UTR"
                     /ApEinfo_label="eft-3 3'UTR"
                     /ApEinfo_fwdcolor="#f76ca1"
                     /ApEinfo_revcolor="#d783ff"
                     /ApEinfo_graphicformat="arrow_data {{0 0.5 0 1 2 0 0 -1 0
                     -0.5} {} 0} width 5 offset 0"
     misc_feature    641..674
                     /locus_tag="loxP"
                     /label="loxP"
                     /ApEinfo_label="loxP"
                     /ApEinfo_fwdcolor="#ffd478"
                     /ApEinfo_revcolor="#fefc78"
                     /ApEinfo_graphicformat="arrow_data {{0 0.5 0 1 2 0 0 -1 0
                     -0.5} {} 0} width 5 offset 0"
     misc_feature    1690..1988
                     /locus_tag="Right homology"
                     /label="Right homology"
                     /ApEinfo_label="Right homology"
                     /ApEinfo_fwdcolor="#ffd478"
                     /ApEinfo_revcolor="#ffd478"
                     /ApEinfo_graphicformat="arrow_data {{0 0.5 0 1 2 0 0 -1 0
                     -0.5} {} 0} width 5 offset 0"
     promoter        675..1282
                     /locus_tag="Peft-3"
                     /label="Peft-3"
                     /ApEinfo_label="Peft-3"
                     /ApEinfo_fwdcolor="#72fcd5"
                     /ApEinfo_revcolor="#72fcd5"
                     /ApEinfo_graphicformat="arrow_data {{0 0.5 0 1 2 0 0 -1 0
                     -0.5} {} 0} width 5 offset 0"
     misc_feature    1288..1357
                     /locus_tag="MCS 2x BsaI"
                     /label="MCS 2x BsaI"
                     /ApEinfo_label="MCS 2x BsaI"
                     /ApEinfo_fwdcolor="#d4fb78"
                     /ApEinfo_revcolor="#d4fb78"
                     /ApEinfo_graphicformat="arrow_data {{0 0.5 0 1 2 0 0 -1 0
                     -0.5} {} 0} width 5 offset 0"
     misc_feature    1359..1362
                     /locus_tag="Stop"
                     /label="Stop"
                     /ApEinfo_label="Stop"
                     /ApEinfo_fwdcolor="#85dae9"
                     /ApEinfo_revcolor="#85dae9"
                     /ApEinfo_graphicformat="arrow_data {{0 0.5 0 1 2 0 0 -1 0
                     -0.5} {} 0} width 5 offset 0"
     3'UTR           1359..1689
                     /locus_tag="tbb-2 3' utr"
                     /label="tbb-2 3' utr"
                     /ApEinfo_label="tbb-2 3' utr"
                     /ApEinfo_fwdcolor="#85dae9"
                     /ApEinfo_revcolor="#85dae9"
                     /ApEinfo_graphicformat="arrow_data {{0 0.5 0 1 2 0 0 -1 0
                     -0.5} {} 0} width 5 offset 0"
ORIGIN
        1 gtaaaacgac ggccagtcat gcataatccg cacgcatctg gaataaggaa gtgccattcc
       61 gcctgacctA AGTGCTTTTC GAGATCGCCA AACCGGAGAA CGATCAGGAG AATGATGAGT
      121 CGCCACAGGA GTCGGCAAGA TACGTGCGTT ATAGATTTGC TCCAAACTTT TTGAAACTCA
      181 AAACGGTCGG AGCAACTGTG GAATTCAAAG TAGGAGACAT CCCAATCCAT CATTTCCGAA
      241 TGATCGAACG TCACTTCTTC AAAGATCGCC TTCTGAAGTG TTTTGACTTT GAATTCGGAT
      301 TCTGTATTCC GAATTCACGA AACAACTGTG AACATATCTA TGAGTTCCCT CAACTCTCTC
      361 AACAACTCAg tgagtcatta ttctaaaaag tacaattcaa aagactaatc tctttttcag
      421 TGGACGACAT GATCAACAAT CCAAACGAGA CTCGTTCTGA CAGCTTCTAT TTCGTCGATA
      481 ACAAACTCGT CATGCACAAC AAAGCCGACT ACTCATATGA TGCATAAatc ttcattgttg
      541 agtttatctt gttgattttt gaataaatta tcaactcttt actttttaat gggttatgaa
      601 ataaataaac attgaaaact gataaacaac gttcatctct ataacttcgt atagcataca
      661 ttatacgaag ttatGCACCT TTGGTCTTTT ATTGTCAACT TCCATTGGTT CTTCCATTGT
      721 TTCTGTTAAA TTAATGAATT TTTCATAAAA TAAAGACATT ATACAATATA AAAATGAAGA
      781 ATTTATTGAA AATAAACTGC CAGAGAGAAA AAGTATGCAA CACTCCCGCC GAGAGTGTTT
      841 GAAATGGTGT ACGGTACATT TTCGTGCTAG GAGTTAGATG TGCAGGCAGC AACGAGAGGG
      901 GGAGAGATTT TTTTGGGCCT TGTGAAATTA ACGTGAGTTT TCTGGTCATC TGACTAATCA
      961 TGTTGGTTTT TTGTTGGTTT ATTTTGTTTT TATCTTTGTT TTTATCCAGA TTAGGAAATT
     1021 TAAATTTTAT GAATTTATAA TGAGGTCAAA CATTCAGTCC CAGCGTTTTT CCTGTTCTCA
     1081 CTGTTTAGTC GAATTTTTAT TTTAGGCTTT CAACAAATGT TCTAACTGTC TTATTTGTGA
     1141 CCTCACTTTT TATATTTTTT TAATTTTTAA AAATATTAGA AGTTTCTAGG ATAATTTTTT
     1201 CGACTTTTAT TCTCTCTACC GTCCGCACTC TTCTTACTTT TAAATTAAAT TGTTTTTTTT
     1261 TCAGTTGGGA AACACTTTGC CTaaaatGAG ACCAGCTAGC TAAGTTTCGA ACTATCTAGA
     1321 TGAAGCTTTT ATCCCATGCG GTACCATATT AGGTCTCtTG Agatgcaaaa tcctttcaag
     1381 cattcccttc ttctctatca ctcttctttc tttttgtcaa aaaattctct cgctaattta
     1441 tttgcttttt taatgttatt attttatgac tttttatagt cactgaaaag tttgcatctg
     1501 agtgaagtga atgctatcaa aatgtgattc tgtctgatgt actttcacaa tctctcttca
     1561 attccatttt gaagtgcttt aaacccgaaa ggttgagaaa aatgcgagcg ctcaaatatt
     1621 tgtattgtgt tcgttgagtg acccaacaaa aagaggaaac tttattgtgc cgccaagaaa
     1681 aaagtctcac aggaaacgga gaatctgtgc ggcaatgtct tatcatttga aacgcgccgt
     1741 atcgatgctg acatcatgcg gctcccgtgt tagtcgagaa gatgggtacg ggcctttatt
     1801 catccaacac tctacggctt cttcaagagc tagtagggca ccctgtagtt ggaaagggat
     1861 tatttcgtat ggcgagccca taccgtcttt cttgcggaag cttaacacga taggaagttg
     1921 gatagtttcg aacgatggtt ccatacggaa cgctgtctca aggatgagtc tgacggagtg
     1981 taactcgaag gctaggtgga ggctcagtga tgataagtct gcgatggtgg atgcatgtgt
     2041 catggtcata gctgtttcct gtgtgaaatt gttatccgct cagagggcac aatcctattc
     2101 cgcgctatcc gacaatctcc aagacattag gtggagttca gttcggcgta tggcatatgt
     2161 cgctggaaag aacatgtgag caaaaggcca gcaaaaggcc aggaaccgta aaaaggccgc
     2221 gttgctggcg tttttccata ggctccgccc ccctgacgag catcacaaaa atcgacgctc
     2281 aagtcagagg tggcgaaacc cgacaggact ataaagatac caggcgtttc cccctggaag
     2341 ctccctcgtg cgctctcctg ttccgaccct gccgcttacc ggatacctgt ccgcctttct
     2401 cccttcggga agcgtggcgc tttctcatag ctcacgctgt aggtatctca gttcggtgta
     2461 ggtcgttcgc tccaagctgg gctgtgtgca cgaacccccc gttcagcccg accgctgcgc
     2521 cttatccggt aactatcgtc ttgagtccaa cccggtaaga cacgacttat cgccactggc
     2581 agcagccact ggtaacagga ttagcagagc gaggtatgta ggcggtgcta cagagttctt
     2641 gaagtggtgg cctaactacg gctacactag aagaacagta tttggtatct gcgctctgct
     2701 gaagccagtt accttcggaa aaagagttgg tagctcttga tccggcaaac aaaccaccgc
     2761 tggtagcggt ggtttttttg tttgcaagca gcagattacg cgcagaaaaa aaggatctca
     2821 agaagatcct ttgatctttt ctacggggtc tgacgctcta ttcaacaaag ccgccgtccc
     2881 gtcaagtcag cgtaaatggg tagggggctt caaatcgtcc tcgtgatacc aattcggagc
     2941 ctgctttttt gtacaaactt gttgataatg gcaattcaag gatcttcacc tagatccttt
     3001 taaattaaaa atgaagtttt aaatcaatct aaagtatata tgagtaaact tggtctgaca
     3061 gttaccaatg cttaatcagt gaggcaccta tctcagcgat ctgtctattt cgttcatcca
     3121 tagttgcctg actccccgtc gtgtagataa ctacgatacg ggagggctta ccatctggcc
     3181 ccagtgctgc aatgataccg cgagagccac gctcaccggc tccagattta tcagcaataa
     3241 accagccagc cggaagggcc gagcgcagaa gtggtcctgc aactttatcc gcctccatcc
     3301 agtctattaa ttgttgccgg gaagctagag taagtagttc gccagttaat agtttgcgca
     3361 acgttgttgc cattgctaca ggcatcgtgg tgtcacgctc gtcgtttggt atggcttcat
     3421 tcagctccgg ttcccaacga tcaaggcgag ttacatgatc ccccatgttg tgcaaaaaag
     3481 cggttagctc cttcggtcct ccgatcgttg tcagaagtaa gttggccgca gtgttatcac
     3541 tcatggttat ggcagcactg cataattctc ttactgtcat gccatccgta agatgctttt
     3601 ctgtgactgg tgagtactca accaagtcat tctgagaata gtgtatgcgg cgaccgagtt
     3661 gctcttgccc ggcgtcaata cgggataata ccgcgccaca tagcagaact ttaaaagtgc
     3721 tcatcattgg aaaacgttct tcggggcgaa aactctcaag gatcttaccg ctgttgagat
     3781 ccagttcgat gtaacccact cgtgcaccca actgatcttc agcatctttt actttcacca
     3841 gcgtttctgg gtgagcaaaa acaggaaggc aaaatgccgc aaaaaaggga ataagggcga
     3901 cacggaaatg ttgaatactc atactcttcc tttttcaata ttattgaagc atttatcagg
     3961 gttattgtct catgagcgga tacatatttg aatgtattta gaaaaataaa caaatagggg
     4021 ttccgcgcac atttccccga aaagtgccag atacctgaaa caaaacccat cgtacggcca
     4081 aggaagtctc caataactgt gatccaccac aagcgccagg gttttcccag tcacgacgtt
//
