# Supplementary material for: Modular safe-harbor transgene insertion for targeted single-copy and extrachromosomal array integration in Caenorhabditis elegans
Source: G3 (Bethesda). 2022 Jul 28;12(9):jkac184. doi: 10.1093/g3journal/jkac184 (PMC9434227; doi:10.1093/g3journal/jkac184)
Supplement: jkac184_File_S1 [file jkac184_file_s1.zip › pSEM391 - mosTI unc-119 - Pmex-5 - NNN - tbb-2.gb]

LOCUS       pSEM391___mosTI_        4036 bp    DNA        circular     11-APR-2022
DEFINITION  .
COMMENT     Unpublished reagents. Sonia el Mouridi and Christian
            Froekjaer-Jensen. Synthetic Genome Biology lab. KAUST.
COMMENT     www.wormbuilder.org
COMMENT     MOdular Safe harbor Transgene Insertion (mosTI).
COMMENT     Cloning vector for single-copy insertion using unc-119 selection.
COMMENT     MCS/Golden Gate (BsaI) cloning vector with insertion between Pmex-5
            (germline) and tbb-2 3' UTR.
COMMENT     BsaI overhangs: aaaa - mcs - tgag (use the aaaa as consensus start
            site and tga as the stop site in the BsaI overlaps for transgenes)
COMMENT     Addgene: #182351
COMMENT     ApEinfo:methylated:1
FEATURES             Location/Qualifiers
     CDS             join(70..369,421..527)
                     /locus_tag="cbr-unc-119 (non-rescuing exons 3-4)"
                     /label="cbr-unc-119 (non-rescuing exons 3-4)"
                     /ApEinfo_label="cbr-unc-119 (non-rescuing exons 3-4)"
                     /ApEinfo_fwdcolor="#9437ff"
                     /ApEinfo_revcolor="#9437ff"
                     /ApEinfo_graphicformat="arrow_data {{0 0.5 0 1 2 0 0 -1 0
                     -0.5} {} 0} width 5 offset 0"
     primer_bind     1..17
                     /locus_tag="M13F"
                     /label="M13F"
                     /ApEinfo_label="M13F"
                     /ApEinfo_fwdcolor="#72fa78"
                     /ApEinfo_revcolor="#ff7d78"
                     /ApEinfo_graphicformat="arrow_data {{0 0.5 0 1 2 0 0 -1 0
                     -0.5} {} 0} width 5 offset 0"
     primer_bind     complement(1941..1957)
                     /locus_tag="M13R"
                     /label="M13R"
                     /ApEinfo_label="M13R"
                     /ApEinfo_fwdcolor="#72fa78"
                     /ApEinfo_revcolor="#ff7d78"
                     /ApEinfo_graphicformat="arrow_data {{0 0.5 0 1 2 0 0 -1 0
                     -0.5} {} 0} width 5 offset 0"
     misc_feature    2958..3923
                     /locus_tag="AmpR"
                     /label="AmpR"
                     /ApEinfo_label="AmpR"
                     /ApEinfo_fwdcolor="#929292"
                     /ApEinfo_revcolor="#929292"
                     /ApEinfo_graphicformat="arrow_data {{0 0.5 0 1 2 0 0 -1 0
                     -0.5} {} 0} width 5 offset 0"
     misc_feature    2129..2717
                     /locus_tag="Ori"
                     /label="Ori"
                     /ApEinfo_label="Ori"
                     /ApEinfo_fwdcolor="#d5d5d5"
                     /ApEinfo_revcolor="#d5d5d5"
                     /ApEinfo_graphicformat="arrow_data {{0 0.5 0 1 2 0 0 -1 0
                     -0.5} {} 0} width 5 offset 0"
     3'UTR           528..640
                     /locus_tag="eft-3 3'UTR"
                     /label="eft-3 3'UTR"
                     /ApEinfo_label="eft-3 3'UTR"
                     /ApEinfo_fwdcolor="#f76ca1"
                     /ApEinfo_revcolor="#d783ff"
                     /ApEinfo_graphicformat="arrow_data {{0 0.5 0 1 2 0 0 -1 0
                     -0.5} {} 0} width 5 offset 0"
     misc_feature    641..674
                     /locus_tag="loxP"
                     /label="loxP"
                     /ApEinfo_label="loxP"
                     /ApEinfo_fwdcolor="#ffd478"
                     /ApEinfo_revcolor="#fefc78"
                     /ApEinfo_graphicformat="arrow_data {{0 0.5 0 1 2 0 0 -1 0
                     -0.5} {} 0} width 5 offset 0"
     misc_feature    1586..1884
                     /locus_tag="Right homology"
                     /label="Right homology"
                     /ApEinfo_label="Right homology"
                     /ApEinfo_fwdcolor="#ffd478"
                     /ApEinfo_revcolor="#ffd478"
                     /ApEinfo_graphicformat="arrow_data {{0 0.5 0 1 2 0 0 -1 0
                     -0.5} {} 0} width 5 offset 0"
     promoter        675..1178
                     /locus_tag="Pmex-5"
                     /label="Pmex-5"
                     /ApEinfo_label="Pmex-5"
                     /ApEinfo_fwdcolor="#72fcd5"
                     /ApEinfo_revcolor="#72fcd5"
                     /ApEinfo_graphicformat="arrow_data {{0 0.5 0 1 2 0 0 -1 0
                     -0.5} {} 0} width 5 offset 0"
     misc_feature    1184..1253
                     /locus_tag="MCS 2xBsaI"
                     /label="MCS 2xBsaI"
                     /ApEinfo_label="MCS 2xBsaI"
                     /ApEinfo_fwdcolor="#d783ff"
                     /ApEinfo_revcolor="#d783ff"
                     /ApEinfo_graphicformat="arrow_data {{0 0.5 0 1 2 0 0 -1 0
                     -0.5} {} 0} width 5 offset 0"
     3'UTR           1255..1585
                     /locus_tag="tbb-2 3'UTR"
                     /label="tbb-2 3'UTR"
                     /ApEinfo_label="tbb-2 3'UTR"
                     /ApEinfo_fwdcolor="#d4fb78"
                     /ApEinfo_revcolor="#d4fb78"
                     /ApEinfo_graphicformat="arrow_data {{0 0.5 0 1 2 0 0 -1 0
                     -0.5} {} 0} width 5 offset 0"
ORIGIN
        1 GTAAAACGAC GGCCAGTCAT GCATAATCCG CACGCATCTG GAATAAGGAA GTGCCATTCC
       61 GCCTGACCTA AGTGCTTTTC GAGATCGCCA AACCGGAGAA CGATCAGGAG AATGATGAGT
      121 CGCCACAGGA GTCGGCAAGA TACGTGCGTT ATAGATTTGC TCCAAACTTT TTGAAACTCA
      181 AAACGGTCGG AGCAACTGTG GAATTCAAAG TAGGAGACAT CCCAATCCAT CATTTCCGAA
      241 TGATCGAACG TCACTTCTTC AAAGATCGCC TTCTGAAGTG TTTTGACTTT GAATTCGGAT
      301 TCTGTATTCC GAATTCACGA AACAACTGTG AACATATCTA TGAGTTCCCT CAACTCTCTC
      361 AACAACTCAG TGAGTCATTA TTCTAAAAAG TACAATTCAA AAGACTAATC TCTTTTTCAG
      421 TGGACGACAT GATCAACAAT CCAAACGAGA CTCGTTCTGA CAGCTTCTAT TTCGTCGATA
      481 ACAAACTCGT CATGCACAAC AAAGCCGACT ACTCATATGA TGCATAAATC TTCATTGTTG
      541 AGTTTATCTT GTTGATTTTT GAATAAATTA TCAACTCTTT ACTTTTTAAT GGGTTATGAA
      601 ATAAATAAAC ATTGAAAACT GATAAACAAC GTTCATCTCT ATAACTTCGT ATAGCATACA
      661 TTATACGAAG TTATGGTTTT CACAACGGCA AAATATCAGT TTTTAAAAAA TTAAACCATA
      721 AAACAAATAA TATAACCCAA TTTTTACATC AAACCACAAG AAAAAAATAC ATTTGGGCCC
      781 ACGGATAAAG AAATTAAAAA AATACATTTT TTAAAGGCGC ACCGAATTAA AATTCATTTG
      841 GGTCTTACCG CGTATACCGT ACTCCGTTTG TTTGATCATT TTTGTCAGCG CTGGCGGTTG
      901 TTTTTTCATT TCATTTCTGC TTCAAAGACG TTTTCTCGAA TAATTTTTCG TTTATTCTCT
      961 TTTTTAAAAT TAATTTCTAG CCGTAAATGT TATAAATTCA CCCATTTAAC GCAAATTTCA
     1021 TGGTAATCTC ATGGAAAAAT GCAGTTTCTT TGTTAAAGAA AGCTTAAATA GCAAAAATTC
     1081 CCCGACTTTC CCCAAAATCC TGCTCGATTT TCCGTTTTCT CATTGTATTC TCTCTTAATT
     1141 AATTTTATCG ATAATCAATT GAATGTTTCA GACAGAGAAA AATGAGACCA GCTAGCTAAG
     1201 TTTCGAACTA TCTAGATGAA GCTTTTATCC CATGCGGTAC CATATTAGGT CTCTTGAGAT
     1261 GCAAAATCCT TTCAAGCATT CCCTTCTTCT CTATCACTCT TCTTTCTTTT TGTCAAAAAA
     1321 TTCTCTCGCT AATTTATTTG CTTTTTTAAT GTTATTATTT TATGACTTTT TATAGTCACT
     1381 GAAAAGTTTG CATCTGAGTG AAGTGAATGC TATCAAAATG TGATTCTGTC TGATGTACTT
     1441 TCACAATCTC TCTTCAATTC CATTTTGAAG TGCTTTAAAC CCGAAAGGTT GAGAAAAATG
     1501 CGAGCGCTCA AATATTTGTA TTGTGTTCGT TGAGTGACCC AACAAAAAGA GGAAACTTTA
     1561 TTGTGCCGCC AAGAAAAAAG TCTCACAGGA AACGGAGAAT CTGTGCGGCA ATGTCTTATC
     1621 ATTTGAAACG CGCCGTATCG ATGCTGACAT CATGCGGCTC CCGTGTTAGT CGAGAAGATG
     1681 GGTACGGGCC TTTATTCATC CAACACTCTA CGGCTTCTTC AAGAGCTAGT AGGGCACCCT
     1741 GTAGTTGGAA AGGGATTATT TCGTATGGCG AGCCCATACC GTCTTTCTTG CGGAAGCTTA
     1801 ACACGATAGG AAGTTGGATA GTTTCGAACG ATGGTTCCAT ACGGAACGCT GTCTCAAGGA
     1861 TGAGTCTGAC GGAGTGTAAC TCGAAGGCTA GGTGGAGGCT CAGTGATGAT AAGTCTGCGA
     1921 TGGTGGATGC ATGTGTCATG GTCATAGCTG TTTCCTGTGT GAAATTGTTA TCCGCTCAGA
     1981 GGGCACAATC CTATTCCGCG CTATCCGACA ATCTCCAAGA CATTAGGTGG AGTTCAGTTC
     2041 GGCGTATGGC ATATGTCGCT GGAAAGAACA TGTGAGCAAA AGGCCAGCAA AAGGCCAGGA
     2101 ACCGTAAAAA GGCCGCGTTG CTGGCGTTTT TCCATAGGCT CCGCCCCCCT GACGAGCATC
     2161 ACAAAAATCG ACGCTCAAGT CAGAGGTGGC GAAACCCGAC AGGACTATAA AGATACCAGG
     2221 CGTTTCCCCC TGGAAGCTCC CTCGTGCGCT CTCCTGTTCC GACCCTGCCG CTTACCGGAT
     2281 ACCTGTCCGC CTTTCTCCCT TCGGGAAGCG TGGCGCTTTC TCATAGCTCA CGCTGTAGGT
     2341 ATCTCAGTTC GGTGTAGGTC GTTCGCTCCA AGCTGGGCTG TGTGCACGAA CCCCCCGTTC
     2401 AGCCCGACCG CTGCGCCTTA TCCGGTAACT ATCGTCTTGA GTCCAACCCG GTAAGACACG
     2461 ACTTATCGCC ACTGGCAGCA GCCACTGGTA ACAGGATTAG CAGAGCGAGG TATGTAGGCG
     2521 GTGCTACAGA GTTCTTGAAG TGGTGGCCTA ACTACGGCTA CACTAGAAGA ACAGTATTTG
     2581 GTATCTGCGC TCTGCTGAAG CCAGTTACCT TCGGAAAAAG AGTTGGTAGC TCTTGATCCG
     2641 GCAAACAAAC CACCGCTGGT AGCGGTGGTT TTTTTGTTTG CAAGCAGCAG ATTACGCGCA
     2701 GAAAAAAAGG ATCTCAAGAA GATCCTTTGA TCTTTTCTAC GGGGTCTGAC GCTCTATTCA
     2761 ACAAAGCCGC CGTCCCGTCA AGTCAGCGTA AATGGGTAGG GGGCTTCAAA TCGTCCTCGT
     2821 GATACCAATT CGGAGCCTGC TTTTTTGTAC AAACTTGTTG ATAATGGCAA TTCAAGGATC
     2881 TTCACCTAGA TCCTTTTAAA TTAAAAATGA AGTTTTAAAT CAATCTAAAG TATATATGAG
     2941 TAAACTTGGT CTGACAGTTA CCAATGCTTA ATCAGTGAGG CACCTATCTC AGCGATCTGT
     3001 CTATTTCGTT CATCCATAGT TGCCTGACTC CCCGTCGTGT AGATAACTAC GATACGGGAG
     3061 GGCTTACCAT CTGGCCCCAG TGCTGCAATG ATACCGCGAG AGCCACGCTC ACCGGCTCCA
     3121 GATTTATCAG CAATAAACCA GCCAGCCGGA AGGGCCGAGC GCAGAAGTGG TCCTGCAACT
     3181 TTATCCGCCT CCATCCAGTC TATTAATTGT TGCCGGGAAG CTAGAGTAAG TAGTTCGCCA
     3241 GTTAATAGTT TGCGCAACGT TGTTGCCATT GCTACAGGCA TCGTGGTGTC ACGCTCGTCG
     3301 TTTGGTATGG CTTCATTCAG CTCCGGTTCC CAACGATCAA GGCGAGTTAC ATGATCCCCC
     3361 ATGTTGTGCA AAAAAGCGGT TAGCTCCTTC GGTCCTCCGA TCGTTGTCAG AAGTAAGTTG
     3421 GCCGCAGTGT TATCACTCAT GGTTATGGCA GCACTGCATA ATTCTCTTAC TGTCATGCCA
     3481 TCCGTAAGAT GCTTTTCTGT GACTGGTGAG TACTCAACCA AGTCATTCTG AGAATAGTGT
     3541 ATGCGGCGAC CGAGTTGCTC TTGCCCGGCG TCAATACGGG ATAATACCGC GCCACATAGC
     3601 AGAACTTTAA AAGTGCTCAT CATTGGAAAA CGTTCTTCGG GGCGAAAACT CTCAAGGATC
     3661 TTACCGCTGT TGAGATCCAG TTCGATGTAA CCCACTCGTG CACCCAACTG ATCTTCAGCA
     3721 TCTTTTACTT TCACCAGCGT TTCTGGGTGA GCAAAAACAG GAAGGCAAAA TGCCGCAAAA
     3781 AAGGGAATAA GGGCGACACG GAAATGTTGA ATACTCATAC TCTTCCTTTT TCAATATTAT
     3841 TGAAGCATTT ATCAGGGTTA TTGTCTCATG AGCGGATACA TATTTGAATG TATTTAGAAA
     3901 AATAAACAAA TAGGGGTTCC GCGCACATTT CCCCGAAAAG TGCCAGATAC CTGAAACAAA
     3961 ACCCATCGTA CGGCCAAGGA AGTCTCCAAT AACTGTGATC CACCACAAGC GCCAGGGTTT
     4021 TCCCAGTCAC GACGTT    
//
