# Supplementary material for: Modular safe-harbor transgene insertion for targeted single-copy and extrachromosomal array integration in Caenorhabditis elegans
Source: G3 (Bethesda). 2022 Jul 28;12(9):jkac184. doi: 10.1093/g3journal/jkac184 (PMC9434227; doi:10.1093/g3journal/jkac184)
Supplement: jkac184_File_S1 [file jkac184_file_s1.zip › pSEM394 - mosTI unc-119 - PUPN - NNN - tbb-2.gb]

LOCUS       pSEM394___mosTI_        5038 bp    DNA        circular     11-APR-2022
DEFINITION  .
COMMENT     Unpublished reagents. Sonia el Mouridi and Christian
            Froekjaer-Jensen. Synthetic Genome Biology lab. KAUST.
COMMENT     www.wormbuilder.org
COMMENT     MOdular Safe harbor Transgene Insertion (mosTI).
COMMENT     Cloning vector for single-copy insertion using unc-119 selection.
COMMENT     MCS/Golden Gate (BsaI) cloning vector with insertion between PUPN
            (ultra-pan-neuronal) and tbb-2 3' UTR.
COMMENT     BsaI overhangs: aaaa - mcs - tgag (use the aaaa as consensus start
            site and tga as the stop site in the BsaI overlaps for transgenes)
COMMENT     See Yemini et al. 2021 Cell for development and characterization of
            the ultra-pan-neuronal promoter. 
COMMENT     Addgene: #182352
COMMENT     
COMMENT     ApEinfo:methylated:1
FEATURES             Location/Qualifiers
     CDS             join(70..369,421..527)
                     /locus_tag="cbr-unc-119 (non-rescuing exons 3-4)"
                     /label="cbr-unc-119 (non-rescuing exons 3-4)"
                     /ApEinfo_label="cbr-unc-119 (non-rescuing exons 3-4)"
                     /ApEinfo_fwdcolor="#9437ff"
                     /ApEinfo_revcolor="#9437ff"
                     /ApEinfo_graphicformat="arrow_data {{0 0.5 0 1 2 0 0 -1 0
                     -0.5} {} 0} width 5 offset 0"
     misc_feature    675..967
                     /locus_tag="unc-11 prom8"
                     /label="unc-11 prom8"
                     /ApEinfo_label="unc-11 prom8"
                     /ApEinfo_fwdcolor="#f58a5e"
                     /ApEinfo_revcolor="#f58a5e"
                     /ApEinfo_graphicformat="arrow_data {{0 0.5 0 1 2 0 0 -1 0
                     -0.5} {} 0} width 5 offset 0"
     misc_feature    968..1550
                     /locus_tag="rgef-1 prom2"
                     /label="rgef-1 prom2"
                     /ApEinfo_label="rgef-1 prom2"
                     /ApEinfo_fwdcolor="#85dae9"
                     /ApEinfo_revcolor="#85dae9"
                     /ApEinfo_graphicformat="arrow_data {{0 0.5 0 1 2 0 0 -1 0
                     -0.5} {} 0} width 5 offset 0"
     misc_feature    2192..2255
                     /locus_tag="MCS 2xBsaI"
                     /label="MCS 2xBsaI"
                     /ApEinfo_label="MCS 2xBsaI"
                     /ApEinfo_fwdcolor="#d783ff"
                     /ApEinfo_revcolor="#d783ff"
                     /ApEinfo_graphicformat="arrow_data {{0 0.5 0 1 2 0 0 -1 0
                     -0.5} {} 0} width 5 offset 0"
     primer_bind     1..17
                     /locus_tag="M13F"
                     /label="M13F"
                     /ApEinfo_label="M13F"
                     /ApEinfo_fwdcolor="#72fa78"
                     /ApEinfo_revcolor="#ff7d78"
                     /ApEinfo_graphicformat="arrow_data {{0 0.5 0 1 2 0 0 -1 0
                     -0.5} {} 0} width 5 offset 0"
     misc_feature    1551..1900
                     /locus_tag="ehs-1 prom7"
                     /label="ehs-1 prom7"
                     /ApEinfo_label="ehs-1 prom7"
                     /ApEinfo_fwdcolor="#ff00ff"
                     /ApEinfo_revcolor="#ff00ff"
                     /ApEinfo_graphicformat="arrow_data {{0 0.5 0 1 2 0 0 -1 0
                     -0.5} {} 0} width 5 offset 0"
     primer_bind     complement(2943..2959)
                     /locus_tag="M13R"
                     /label="M13R"
                     /ApEinfo_label="M13R"
                     /ApEinfo_fwdcolor="#72fa78"
                     /ApEinfo_revcolor="#ff7d78"
                     /ApEinfo_graphicformat="arrow_data {{0 0.5 0 1 2 0 0 -1 0
                     -0.5} {} 0} width 5 offset 0"
     misc_feature    1905..2051
                     /locus_tag="ric-19 prom6"
                     /label="ric-19 prom6"
                     /ApEinfo_label="ric-19 prom6"
                     /ApEinfo_fwdcolor="#800080"
                     /ApEinfo_revcolor="#800080"
                     /ApEinfo_graphicformat="arrow_data {{0 0.5 0 1 2 0 0 -1 0
                     -0.5} {} 0} width 5 offset 0"
     misc_feature    2089..2130
                     /locus_tag="artificial intron"
                     /label="artificial intron"
                     /ApEinfo_label="artificial intron"
                     /ApEinfo_fwdcolor="#b1ff67"
                     /ApEinfo_revcolor="#b1ff67"
                     /ApEinfo_graphicformat="arrow_data {{0 0.5 0 1 2 0 0 -1 0
                     -0.5} {} 0} width 5 offset 0"
     misc_feature    3960..4925
                     /locus_tag="AmpR"
                     /label="AmpR"
                     /ApEinfo_label="AmpR"
                     /ApEinfo_fwdcolor="#929292"
                     /ApEinfo_revcolor="#929292"
                     /ApEinfo_graphicformat="arrow_data {{0 0.5 0 1 2 0 0 -1 0
                     -0.5} {} 0} width 5 offset 0"
     misc_feature    3131..3719
                     /locus_tag="Ori"
                     /label="Ori"
                     /ApEinfo_label="Ori"
                     /ApEinfo_fwdcolor="#d5d5d5"
                     /ApEinfo_revcolor="#d5d5d5"
                     /ApEinfo_graphicformat="arrow_data {{0 0.5 0 1 2 0 0 -1 0
                     -0.5} {} 0} width 5 offset 0"
     3'UTR           528..640
                     /locus_tag="eft-3 3'UTR"
                     /label="eft-3 3'UTR"
                     /ApEinfo_label="eft-3 3'UTR"
                     /ApEinfo_fwdcolor="#f76ca1"
                     /ApEinfo_revcolor="#d783ff"
                     /ApEinfo_graphicformat="arrow_data {{0 0.5 0 1 2 0 0 -1 0
                     -0.5} {} 0} width 5 offset 0"
     misc_feature    641..674
                     /locus_tag="loxP"
                     /label="loxP"
                     /ApEinfo_label="loxP"
                     /ApEinfo_fwdcolor="#ffd478"
                     /ApEinfo_revcolor="#fefc78"
                     /ApEinfo_graphicformat="arrow_data {{0 0.5 0 1 2 0 0 -1 0
                     -0.5} {} 0} width 5 offset 0"
     misc_feature    2588..2886
                     /locus_tag="Right homology"
                     /label="Right homology"
                     /ApEinfo_label="Right homology"
                     /ApEinfo_fwdcolor="#ffd478"
                     /ApEinfo_revcolor="#ffd478"
                     /ApEinfo_graphicformat="arrow_data {{0 0.5 0 1 2 0 0 -1 0
                     -0.5} {} 0} width 5 offset 0"
     3'UTR           2257..2587
                     /locus_tag="tbb-2 3'UTR"
                     /label="tbb-2 3'UTR"
                     /ApEinfo_label="tbb-2 3'UTR"
                     /ApEinfo_fwdcolor="#d4fb78"
                     /ApEinfo_revcolor="#d4fb78"
                     /ApEinfo_graphicformat="arrow_data {{0 0.5 0 1 2 0 0 -1 0
                     -0.5} {} 0} width 5 offset 0"
ORIGIN
        1 gtaaaacgac ggccagtcat gcataatccg cacgcatctg gaataaggaa gtgccattcc
       61 gcctgacctA AGTGCTTTTC GAGATCGCCA AACCGGAGAA CGATCAGGAG AATGATGAGT
      121 CGCCACAGGA GTCGGCAAGA TACGTGCGTT ATAGATTTGC TCCAAACTTT TTGAAACTCA
      181 AAACGGTCGG AGCAACTGTG GAATTCAAAG TAGGAGACAT CCCAATCCAT CATTTCCGAA
      241 TGATCGAACG TCACTTCTTC AAAGATCGCC TTCTGAAGTG TTTTGACTTT GAATTCGGAT
      301 TCTGTATTCC GAATTCACGA AACAACTGTG AACATATCTA TGAGTTCCCT CAACTCTCTC
      361 AACAACTCAg tgagtcatta ttctaaaaag tacaattcaa aagactaatc tctttttcag
      421 TGGACGACAT GATCAACAAT CCAAACGAGA CTCGTTCTGA CAGCTTCTAT TTCGTCGATA
      481 ACAAACTCGT CATGCACAAC AAAGCCGACT ACTCATATGA TGCATAAatc ttcattgttg
      541 agtttatctt gttgattttt gaataaatta tcaactcttt actttttaat gggttatgaa
      601 ataaataaac attgaaaact gataaacaac gttcatctct ataacttcgt atagcataca
      661 ttatacgaag ttatctgtgt ctctccgtcc tatccactat ctttcatcca gattcccggt
      721 tttcccgaga aaaagtgaga gagagaagag gctactgcgc ggcgacactg gctgcggaca
      781 ccctcactcc tctacttgtc tccatcgatt ttcgctggtt cgtcgaagcc tcgtcgccaa
      841 cacaacttct tcttcttttt cgtcctcttc ttttctgcca cacgcttgca cagcttcttc
      901 ttctcatttt acgctgtcta cttttttcgg aggggccata cccccacaca cagctccttt
      961 tatttggctt ctcttcttct tcttgtccat atacttctta aaagtctcga acttctctct
     1021 ctcactctcc atcaatttct ttatggctac cgcttgcgct ctgccgcttc cgaagaaaga
     1081 aggcgttggc agagctctca attctatttt ttctcgccgt aggctatcga tttctcagct
     1141 tctcttctct cttcctcact ccaccaccac cacttcgggc ttcttctttt cttcattttc
     1201 gtcttcttct tcatcctctt cttttttttt cagttccccc tcactcctcc ccttatatgc
     1261 gcgtgcgaga ggggtgcaaa agcagcgcgc atccgagaat tgaaacgaga aaacggagac
     1321 gcagcagcag ttcgtcctca gaaaaatagc cagtaaaaag agaaaaagat agagatagac
     1381 ctatcgcatt ttattttcaa attgcaattc ctgcaattca tgtgtgcgtg tgcccatttt
     1441 caattcttcc cgttattttt cagaccatta ccaacgttct ttctagatct tgagacaatc
     1501 ttccttctgc tcaatcgttc gtcgtgaaga cggcatcgac gacgacgacg tagagggccg
     1561 ggactcttcc cactgaaact caatactttt gcatatttca cattctcttc ctccgttggt
     1621 tcaccaaaag agaaaaggga ccgacatgaa aaggaaacga aagcttaaaa gagacggaaa
     1681 atcgatgtac tagagtgctc ggaagtagtt gagaggcgca gagagagagc tttcattcag
     1741 aagacacacg acgttattcc tcgcaacgcc ttcttctttt taacaatctt caatacattt
     1801 tagtgaactt tcttttattt ctgtttcatt taaaaatagt cttaaatttc actatattta
     1861 atttttttct tttattatct ggaatgtttc agctttcaac atgccattaa agagtgtgct
     1921 ccacgagccg gagagacgca gatgggcatg agaagaagtc gataagaaag gagggtgccg
     1981 tgctccctca acgtcgtctg ctccatcgcc gaatttgtgc tctttcgtcg agagagctct
     2041 tcactttgaa ctggccagga tccccgggat tggccaaagg acccaaaggt atgtttcgaa
     2101 tgatactaac ataacataga acattttcag gaggaccctt ggaggtgtac cggttttccc
     2161 agtcacgacg cgtggtacga gctcagaaaa tGAGACCAGC TAGCTAAGTT TCGAACTATC
     2221 TAGATGAAGC TTTTATCCCA TGCGGTACCG GTCTCtTGAg atgcaaaatc ctttcaagca
     2281 ttcccttctt ctctatcact cttctttctt tttgtcaaaa aattctctcg ctaatttatt
     2341 tgctttttta atgttattat tttatgactt tttatagtca ctgaaaagtt tgcatctgag
     2401 tgaagtgaat gctatcaaaa tgtgattctg tctgatgtac tttcacaatc tctcttcaat
     2461 tccattttga agtgctttaa acccgaaagg ttgagaaaaa tgcgagcgct caaatatttg
     2521 tattgtgttc gttgagtgac ccaacaaaaa gaggaaactt tattgtgccg ccaagaaaaa
     2581 agtctcacag gaaacggaga atctgtgcgg caatgtctta tcatttgaaa cgcgccgtat
     2641 cgatgctgac atcatgcggc tcccgtgtta gtcgagaaga tgggtacggg cctttattca
     2701 tccaacactc tacggcttct tcaagagcta gtagggcacc ctgtagttgg aaagggatta
     2761 tttcgtatgg cgagcccata ccgtctttct tgcggaagct taacacgata ggaagttgga
     2821 tagtttcgaa cgatggttcc atacggaacg ctgtctcaag gatgagtctg acggagtgta
     2881 actcgaaggc taggtggagg ctcagtgatg ataagtctgc gatggtggat gcatgtgtca
     2941 tggtcatagc tgtttcctgt gtgaaattgt tatccgctca gagggcacaa tcctattccg
     3001 cgctatccga caatctccaa gacattaggt ggagttcagt tcggcgtatg gcatatgtcg
     3061 ctggaaagaa catgtgagca aaaggccagc aaaaggccag gaaccgtaaa aaggccgcgt
     3121 tgctggcgtt tttccatagg ctccgccccc ctgacgagca tcacaaaaat cgacgctcaa
     3181 gtcagaggtg gcgaaacccg acaggactat aaagatacca ggcgtttccc cctggaagct
     3241 ccctcgtgcg ctctcctgtt ccgaccctgc cgcttaccgg atacctgtcc gcctttctcc
     3301 cttcgggaag cgtggcgctt tctcatagct cacgctgtag gtatctcagt tcggtgtagg
     3361 tcgttcgctc caagctgggc tgtgtgcacg aaccccccgt tcagcccgac cgctgcgcct
     3421 tatccggtaa ctatcgtctt gagtccaacc cggtaagaca cgacttatcg ccactggcag
     3481 cagccactgg taacaggatt agcagagcga ggtatgtagg cggtgctaca gagttcttga
     3541 agtggtggcc taactacggc tacactagaa gaacagtatt tggtatctgc gctctgctga
     3601 agccagttac cttcggaaaa agagttggta gctcttgatc cggcaaacaa accaccgctg
     3661 gtagcggtgg tttttttgtt tgcaagcagc agattacgcg cagaaaaaaa ggatctcaag
     3721 aagatccttt gatcttttct acggggtctg acgctctatt caacaaagcc gccgtcccgt
     3781 caagtcagcg taaatgggta gggggcttca aatcgtcctc gtgataccaa ttcggagcct
     3841 gcttttttgt acaaacttgt tgataatggc aattcaagga tcttcaccta gatcctttta
     3901 aattaaaaat gaagttttaa atcaatctaa agtatatatg agtaaacttg gtctgacagt
     3961 taccaatgct taatcagtga ggcacctatc tcagcgatct gtctatttcg ttcatccata
     4021 gttgcctgac tccccgtcgt gtagataact acgatacggg agggcttacc atctggcccc
     4081 agtgctgcaa tgataccgcg agagccacgc tcaccggctc cagatttatc agcaataaac
     4141 cagccagccg gaagggccga gcgcagaagt ggtcctgcaa ctttatccgc ctccatccag
     4201 tctattaatt gttgccggga agctagagta agtagttcgc cagttaatag tttgcgcaac
     4261 gttgttgcca ttgctacagg catcgtggtg tcacgctcgt cgtttggtat ggcttcattc
     4321 agctccggtt cccaacgatc aaggcgagtt acatgatccc ccatgttgtg caaaaaagcg
     4381 gttagctcct tcggtcctcc gatcgttgtc agaagtaagt tggccgcagt gttatcactc
     4441 atggttatgg cagcactgca taattctctt actgtcatgc catccgtaag atgcttttct
     4501 gtgactggtg agtactcaac caagtcattc tgagaatagt gtatgcggcg accgagttgc
     4561 tcttgcccgg cgtcaatacg ggataatacc gcgccacata gcagaacttt aaaagtgctc
     4621 atcattggaa aacgttcttc ggggcgaaaa ctctcaagga tcttaccgct gttgagatcc
     4681 agttcgatgt aacccactcg tgcacccaac tgatcttcag catcttttac tttcaccagc
     4741 gtttctgggt gagcaaaaac aggaaggcaa aatgccgcaa aaaagggaat aagggcgaca
     4801 cggaaatgtt gaatactcat actcttcctt tttcaatatt attgaagcat ttatcagggt
     4861 tattgtctca tgagcggata catatttgaa tgtatttaga aaaataaaca aataggggtt
     4921 ccgcgcacat ttccccgaaa agtgccagat acctgaaaca aaacccatcg tacggccaag
     4981 gaagtctcca ataactgtga tccaccacaa gcgccagggt tttcccagtc acgacgtt
//
