# Supplementary material for: Modular safe-harbor transgene insertion for targeted single-copy and extrachromosomal array integration in Caenorhabditis elegans
Source: G3 (Bethesda). 2022 Jul 28;12(9):jkac184. doi: 10.1093/g3journal/jkac184 (PMC9434227; doi:10.1093/g3journal/jkac184)
Supplement: jkac184_File_S1 [file jkac184_file_s1.zip › pSEM396 - mosTI unc-119 - NNN - operon - gfp - tbb-2.gb]

LOCUS       pSEM396___mosTI_        4647 bp    DNA        circular     11-APR-2022
DEFINITION  .
COMMENT     Unpublished reagents. Sonia el Mouridi and Christian
            Froekjaer-Jensen. Synthetic Genome Biology lab. KAUST.
COMMENT     www.wormbuilder.org
COMMENT     MOdular Safe harbor Transgene Insertion (mosTI).
COMMENT     Cloning vector for single-copy insertion using unc-119 selection.
COMMENT     MCS/Golden Gate (BsaI) cloning vector with insertion between
            upstream of gpd-2 operon and gfp::tbb-2 3' UTR. 
COMMENT     Use to monitor expression of transgene by co-expression of
            fluorophore. 
COMMENT     BsaI overhangs: tgcc - mcs - tgag (use  tga as the stop site in the
            BsaI overlap for transgenes)
COMMENT     Addgene: #182353
COMMENT     ApEinfo:methylated:1
FEATURES             Location/Qualifiers
     CDS             join(70..369,421..527)
                     /locus_tag="cbr-unc-119 (non-rescuing exons 3-4)"
                     /label="cbr-unc-119 (non-rescuing exons 3-4)"
                     /ApEinfo_label="cbr-unc-119 (non-rescuing exons 3-4)"
                     /ApEinfo_fwdcolor="#9437ff"
                     /ApEinfo_revcolor="#9437ff"
                     /ApEinfo_graphicformat="arrow_data {{0 0.5 0 1 2 0 0 -1 0
                     -0.5} {} 0} width 5 offset 0"
     primer_bind     1..17
                     /locus_tag="M13F"
                     /label="M13F"
                     /ApEinfo_label="M13F"
                     /ApEinfo_fwdcolor="#72fa78"
                     /ApEinfo_revcolor="#ff7d78"
                     /ApEinfo_graphicformat="arrow_data {{0 0.5 0 1 2 0 0 -1 0
                     -0.5} {} 0} width 5 offset 0"
     primer_bind     complement(2552..2568)
                     /locus_tag="M13R"
                     /label="M13R"
                     /ApEinfo_label="M13R"
                     /ApEinfo_fwdcolor="#72fa78"
                     /ApEinfo_revcolor="#ff7d78"
                     /ApEinfo_graphicformat="arrow_data {{0 0.5 0 1 2 0 0 -1 0
                     -0.5} {} 0} width 5 offset 0"
     misc_feature    3569..4534
                     /locus_tag="AmpR"
                     /label="AmpR"
                     /ApEinfo_label="AmpR"
                     /ApEinfo_fwdcolor="#929292"
                     /ApEinfo_revcolor="#929292"
                     /ApEinfo_graphicformat="arrow_data {{0 0.5 0 1 2 0 0 -1 0
                     -0.5} {} 0} width 5 offset 0"
     misc_feature    2740..3328
                     /locus_tag="Ori"
                     /label="Ori"
                     /ApEinfo_label="Ori"
                     /ApEinfo_fwdcolor="#d5d5d5"
                     /ApEinfo_revcolor="#d5d5d5"
                     /ApEinfo_graphicformat="arrow_data {{0 0.5 0 1 2 0 0 -1 0
                     -0.5} {} 0} width 5 offset 0"
     3'UTR           528..640
                     /locus_tag="eft-3 3'UTR"
                     /label="eft-3 3'UTR"
                     /ApEinfo_label="eft-3 3'UTR"
                     /ApEinfo_fwdcolor="#f76ca1"
                     /ApEinfo_revcolor="#d783ff"
                     /ApEinfo_graphicformat="arrow_data {{0 0.5 0 1 2 0 0 -1 0
                     -0.5} {} 0} width 5 offset 0"
     misc_feature    641..674
                     /locus_tag="loxP"
                     /label="loxP"
                     /ApEinfo_label="loxP"
                     /ApEinfo_fwdcolor="#ffd478"
                     /ApEinfo_revcolor="#fefc78"
                     /ApEinfo_graphicformat="arrow_data {{0 0.5 0 1 2 0 0 -1 0
                     -0.5} {} 0} width 5 offset 0"
     misc_feature    680..750
                     /locus_tag="MCS(w 2xBsaI)"
                     /label="MCS(w 2xBsaI)"
                     /ApEinfo_label="MCS(w 2xBsaI)"
                     /ApEinfo_fwdcolor="#28ad48"
                     /ApEinfo_revcolor="#28ad48"
                     /ApEinfo_graphicformat="arrow_data {{0 0.5 0 1 2 0 0 -1 0
                     -0.5} {} 0} width 5 offset 0"
     CDS             join(1000..1105,1157..1428,1480..1669,1721..1869)
                     /locus_tag="ce-gfp"
                     /label="ce-gfp"
                     /ApEinfo_label="ce-gfp"
                     /ApEinfo_fwdcolor="#72fa78"
                     /ApEinfo_revcolor="#72fa78"
                     /ApEinfo_graphicformat="arrow_data {{0 0.5 0 1 2 0 0 -1 0
                     -0.5} {} 0} width 5 offset 0"
     3'UTR           1867..2196
                     /locus_tag="tbb-2 3'UTR (short)"
                     /label="tbb-2 3'UTR (short)"
                     /ApEinfo_label="tbb-2 3'UTR (short)"
                     /ApEinfo_fwdcolor="#d4fb78"
                     /ApEinfo_revcolor="#d4fb78"
                     /ApEinfo_graphicformat="arrow_data {{0 0.5 0 1 2 0 0 -1 0
                     -0.5} {} 0} width 5 offset 0"
     misc_feature    2197..2495
                     /locus_tag="Right homology"
                     /label="Right homology"
                     /ApEinfo_label="Right homology"
                     /ApEinfo_fwdcolor="#ffd478"
                     /ApEinfo_revcolor="#ffd478"
                     /ApEinfo_graphicformat="arrow_data {{0 0.5 0 1 2 0 0 -1 0
                     -0.5} {} 0} width 5 offset 0"
     misc_feature    752..999
                     /locus_tag="gpd-2 operon 2"
                     /label="gpd-2 operon 2"
                     /ApEinfo_label="gpd-2 operon 2"
                     /ApEinfo_fwdcolor="#d5d5d5"
                     /ApEinfo_revcolor="#d5d5d5"
                     /ApEinfo_graphicformat="arrow_data {{0 0.5 0 1 2 0 0 -1 0
                     -0.5} {} 0} width 5 offset 0"
     misc_feature    752..754
                     /locus_tag="gpd-2 operon"
                     /label="gpd-2 operon"
                     /ApEinfo_label="gpd-2 operon"
                     /ApEinfo_fwdcolor="#c0c0c0"
                     /ApEinfo_revcolor="#c0c0c0"
                     /ApEinfo_graphicformat="arrow_data {{0 0.5 0 1 2 0 0 -1 0
                     -0.5} {} 0} width 5 offset 0"
ORIGIN
        1 gtaaaacgac ggccagtcat gcataatccg cacgcatctg gaataaggaa gtgccattcc
       61 gcctgaccta agtgcttttc gagatcgcca aaccggagaa cgatcaggag aatgatgagt
      121 cgccacagga gtcggcaaga tacgtgcgtt atagatttgc tccaaacttt ttgaaactca
      181 aaacggtcgg agcaactgtg gaattcaaag taggagacat cccaatccat catttccgaa
      241 tgatcgaacg tcacttcttc aaagatcgcc ttctgaagtg ttttgacttt gaattcggat
      301 tctgtattcc gaattcacga aacaactgtg aacatatcta tgagttccct caactctctc
      361 aacaactcag tgagtcatta ttctaaaaag tacaattcaa aagactaatc tctttttcag
      421 tggacgacat gatcaacaat ccaaacgaga ctcgttctga cagcttctat ttcgtcgata
      481 acaaactcgt catgcacaac aaagccgact actcatatga tgcataaatc ttcattgttg
      541 agtttatctt gttgattttt gaataaatta tcaactcttt actttttaat gggttatgaa
      601 ataaataaac attgaaaact gataaacaac gttcatctct ataacttcgt atagcataca
      661 ttatacgaag ttattgcctg agaccagcta gcaagcttgc atgcctgcag gtcgactcta
      721 gaggatcccc gggtaccgag ctcaggtctc ttgagctgtc tcatcctact ttcacctagt
      781 taactgcttg tcttaaaatc tatgcttctc tttagtatct aaaattttcc tagaagctta
      841 caagtatata aattgtctct tctcaataaa ggttgtatat ttattcatct tattgaatct
      901 gccatttcct cgtttttgcg agtttatata ccttccaatt ttctttctat tgtattttca
      961 acttctaatt ttaattcagg gaaactgctt caacgcatca tgtcaaaagg agaagaactc
     1021 tttaccggag tcgtcccaat tctcgtcgag ctcgacggag acgtaaacgg acacaaattc
     1081 tcggtttccg gagaaggaga aggaggtaag ttttacgaaa ttctgaagct cacaaaacat
     1141 ggagtacatt tttcagatgc tacttatgga aaactcaccc ttaaattcat ttgcaccacc
     1201 ggaaagctcc cagtgccgtg gccgaccctt gtgactacat tctgctacgg agttcaatgc
     1261 ttttcccgct acccagacca catgaagcgt cacgatttct tcaaatcagc catgccagaa
     1321 ggatacgtcc aggagcgaac aattttcttc aaggacgatg gaaactacaa gactcgtgct
     1381 gaagtcaagt ttgaaggaga tactctcgtg aaccgcattg agctcaaggt aagtttataa
     1441 tctatgatct taatttggca atggaaaaag ttttttcagg gaatcgactt caaagaagat
     1501 ggaaacattc ttggacacaa gctcgaatac aactataact cgcacaacgt gtatatcatg
     1561 gccgacaagc aaaaaaatgg aatcaaggtc aacttcaaga ttcgccacaa catcgaagac
     1621 gggtcggttc aactcgctga tcactaccag cagaacacac caattggagg taagttttat
     1681 tccataatac aaatatatat tgaacaataa tgcttttcag atggaccagt cctcctccct
     1741 gataatcact acctttccac tcaatccgct cttagcaagg atccaaatga gaaaagagat
     1801 cacatggttc ttctcgagtt tgtcaccgcc gccggaatca cccacggaat ggacgagctt
     1861 tacaagtaaa tgcaaaatcc tttcaagcat tcccttcttc tctatcactc ttctttcttt
     1921 ttgtcaaaaa attctctcgc taatttattt gcttttttaa tgttattatt ttatgacttt
     1981 ttatagtcac tgaaaagttt gcatctgagt gaagtgaatg ctatcaaaat gtgattctgt
     2041 ctgatgtact ttcacaatct ctcttcaatt ccattttgaa gtgctttaaa cccgaaaggt
     2101 tgagaaaaat gcgagcgctc aaatatttgt attgtgttcg ttgagtgacc caacaaaaag
     2161 aggaaacttt attgtgccgc caagaaaaaa gtctcacagg aaacggagaa tctgtgcggc
     2221 aatgtcttat catttgaaac gcgccgtatc gatgctgaca tcatgcggct cccgtgttag
     2281 tcgagaagat gggtacgggc ctttattcat ccaacactct acggcttctt caagagctag
     2341 tagggcaccc tgtagttgga aagggattat ttcgtatggc gagcccatac cgtctttctt
     2401 gcggaagctt aacacgatag gaagttggat agtttcgaac gatggttcca tacggaacgc
     2461 tgtctcaagg atgagtctga cggagtgtaa ctcgaaggct aggtggaggc tcagtgatga
     2521 taagtctgcg atggtggatg catgtgtcat ggtcatagct gtttcctgtg tgaaattgtt
     2581 atccgctcag agggcacaat cctattccgc gctatccgac aatctccaag acattaggtg
     2641 gagttcagtt cggcgtatgg catatgtcgc tggaaagaac atgtgagcaa aaggccagca
     2701 aaaggccagg aaccgtaaaa aggccgcgtt gctggcgttt ttccataggc tccgcccccc
     2761 tgacgagcat cacaaaaatc gacgctcaag tcagaggtgg cgaaacccga caggactata
     2821 aagataccag gcgtttcccc ctggaagctc cctcgtgcgc tctcctgttc cgaccctgcc
     2881 gcttaccgga tacctgtccg cctttctccc ttcgggaagc gtggcgcttt ctcatagctc
     2941 acgctgtagg tatctcagtt cggtgtaggt cgttcgctcc aagctgggct gtgtgcacga
     3001 accccccgtt cagcccgacc gctgcgcctt atccggtaac tatcgtcttg agtccaaccc
     3061 ggtaagacac gacttatcgc cactggcagc agccactggt aacaggatta gcagagcgag
     3121 gtatgtaggc ggtgctacag agttcttgaa gtggtggcct aactacggct acactagaag
     3181 aacagtattt ggtatctgcg ctctgctgaa gccagttacc ttcggaaaaa gagttggtag
     3241 ctcttgatcc ggcaaacaaa ccaccgctgg tagcggtggt ttttttgttt gcaagcagca
     3301 gattacgcgc agaaaaaaag gatctcaaga agatcctttg atcttttcta cggggtctga
     3361 cgctctattc aacaaagccg ccgtcccgtc aagtcagcgt aaatgggtag ggggcttcaa
     3421 atcgtcctcg tgataccaat tcggagcctg cttttttgta caaacttgtt gataatggca
     3481 attcaaggat cttcacctag atccttttaa attaaaaatg aagttttaaa tcaatctaaa
     3541 gtatatatga gtaaacttgg tctgacagtt accaatgctt aatcagtgag gcacctatct
     3601 cagcgatctg tctatttcgt tcatccatag ttgcctgact ccccgtcgtg tagataacta
     3661 cgatacggga gggcttacca tctggcccca gtgctgcaat gataccgcga gagccacgct
     3721 caccggctcc agatttatca gcaataaacc agccagccgg aagggccgag cgcagaagtg
     3781 gtcctgcaac tttatccgcc tccatccagt ctattaattg ttgccgggaa gctagagtaa
     3841 gtagttcgcc agttaatagt ttgcgcaacg ttgttgccat tgctacaggc atcgtggtgt
     3901 cacgctcgtc gtttggtatg gcttcattca gctccggttc ccaacgatca aggcgagtta
     3961 catgatcccc catgttgtgc aaaaaagcgg ttagctcctt cggtcctccg atcgttgtca
     4021 gaagtaagtt ggccgcagtg ttatcactca tggttatggc agcactgcat aattctctta
     4081 ctgtcatgcc atccgtaaga tgcttttctg tgactggtga gtactcaacc aagtcattct
     4141 gagaatagtg tatgcggcga ccgagttgct cttgcccggc gtcaatacgg gataataccg
     4201 cgccacatag cagaacttta aaagtgctca tcattggaaa acgttcttcg gggcgaaaac
     4261 tctcaaggat cttaccgctg ttgagatcca gttcgatgta acccactcgt gcacccaact
     4321 gatcttcagc atcttttact ttcaccagcg tttctgggtg agcaaaaaca ggaaggcaaa
     4381 atgccgcaaa aaagggaata agggcgacac ggaaatgttg aatactcata ctcttccttt
     4441 ttcaatatta ttgaagcatt tatcagggtt attgtctcat gagcggatac atatttgaat
     4501 gtatttagaa aaataaacaa ataggggttc cgcgcacatt tccccgaaaa gtgccagata
     4561 cctgaaacaa aacccatcgt acggccaagg aagtctccaa taactgtgat ccaccacaag
     4621 cgccagggtt ttcccagtca cgacgtt   
//
