# Supplementary material for: Modular safe-harbor transgene insertion for targeted single-copy and extrachromosomal array integration in Caenorhabditis elegans
Source: G3 (Bethesda). 2022 Jul 28;12(9):jkac184. doi: 10.1093/g3journal/jkac184 (PMC9434227; doi:10.1093/g3journal/jkac184)
Supplement: jkac184_File_S1 [file jkac184_file_s1.zip › pSEM399 - mosTI unc-119 - NNN - operon - mScarlet - nls - tbb-2.gb]

LOCUS       pSEM399___mosTI_        4722 bp    DNA        circular     11-APR-2022
DEFINITION  .
COMMENT     Unpublished reagents. Sonia el Mouridi and Christian
            Froekjaer-Jensen. Synthetic Genome Biology lab. KAUST.
COMMENT     www.wormbuilder.org
COMMENT     MOdular Safe harbor Transgene Insertion (mosTI).
COMMENT     Cloning vector for single-copy insertion using unc-119 selection.
COMMENT     MCS/Golden Gate (BsaI) cloning vector with insertion between
            upstream of gpd-2 operon and mScarlet(NLS)::tbb-2 3' UTR. 
COMMENT     Use to monitor expression of transgene by co-expression of
            fluorophore. 
COMMENT     BsaI overhangs: tgcc - mcs - tgag (use  tga as the stop site in the
            BsaI overlap for transgenes)
COMMENT     Addgene: #182356
COMMENT     
COMMENT     ApEinfo:methylated:1
FEATURES             Location/Qualifiers
     CDS             join(70..369,421..527)
                     /locus_tag="cbr-unc-119 (non-rescuing exons 3-4)"
                     /label="cbr-unc-119 (non-rescuing exons 3-4)"
                     /ApEinfo_label="cbr-unc-119 (non-rescuing exons 3-4)"
                     /ApEinfo_fwdcolor="#9437ff"
                     /ApEinfo_revcolor="#9437ff"
                     /ApEinfo_graphicformat="arrow_data {{0 0.5 0 1 2 0 0 -1 0
                     -0.5} {} 0} width 5 offset 0"
     primer_bind     1..17
                     /locus_tag="M13F"
                     /label="M13F"
                     /ApEinfo_label="M13F"
                     /ApEinfo_fwdcolor="#72fa78"
                     /ApEinfo_revcolor="#ff7d78"
                     /ApEinfo_graphicformat="arrow_data {{0 0.5 0 1 2 0 0 -1 0
                     -0.5} {} 0} width 5 offset 0"
     primer_bind     complement(2627..2643)
                     /locus_tag="M13R"
                     /label="M13R"
                     /ApEinfo_label="M13R"
                     /ApEinfo_fwdcolor="#72fa78"
                     /ApEinfo_revcolor="#ff7d78"
                     /ApEinfo_graphicformat="arrow_data {{0 0.5 0 1 2 0 0 -1 0
                     -0.5} {} 0} width 5 offset 0"
     misc_feature    3644..4609
                     /locus_tag="AmpR"
                     /label="AmpR"
                     /ApEinfo_label="AmpR"
                     /ApEinfo_fwdcolor="#929292"
                     /ApEinfo_revcolor="#929292"
                     /ApEinfo_graphicformat="arrow_data {{0 0.5 0 1 2 0 0 -1 0
                     -0.5} {} 0} width 5 offset 0"
     misc_feature    2815..3403
                     /locus_tag="Ori"
                     /label="Ori"
                     /ApEinfo_label="Ori"
                     /ApEinfo_fwdcolor="#d5d5d5"
                     /ApEinfo_revcolor="#d5d5d5"
                     /ApEinfo_graphicformat="arrow_data {{0 0.5 0 1 2 0 0 -1 0
                     -0.5} {} 0} width 5 offset 0"
     3'UTR           528..640
                     /locus_tag="eft-3 3'UTR"
                     /label="eft-3 3'UTR"
                     /ApEinfo_label="eft-3 3'UTR"
                     /ApEinfo_fwdcolor="#f76ca1"
                     /ApEinfo_revcolor="#d783ff"
                     /ApEinfo_graphicformat="arrow_data {{0 0.5 0 1 2 0 0 -1 0
                     -0.5} {} 0} width 5 offset 0"
     misc_feature    641..674
                     /locus_tag="loxP"
                     /label="loxP"
                     /ApEinfo_label="loxP"
                     /ApEinfo_fwdcolor="#ffd478"
                     /ApEinfo_revcolor="#fefc78"
                     /ApEinfo_graphicformat="arrow_data {{0 0.5 0 1 2 0 0 -1 0
                     -0.5} {} 0} width 5 offset 0"
     misc_feature    680..750
                     /locus_tag="MCS(w 2xBsaI)"
                     /label="MCS(w 2xBsaI)"
                     /ApEinfo_label="MCS(w 2xBsaI)"
                     /ApEinfo_fwdcolor="#28ad48"
                     /ApEinfo_revcolor="#28ad48"
                     /ApEinfo_graphicformat="arrow_data {{0 0.5 0 1 2 0 0 -1 0
                     -0.5} {} 0} width 5 offset 0"
     3'UTR           1942..2271
                     /locus_tag="tbb-2 3'UTR (short)"
                     /label="tbb-2 3'UTR (short)"
                     /ApEinfo_label="tbb-2 3'UTR (short)"
                     /ApEinfo_fwdcolor="#d4fb78"
                     /ApEinfo_revcolor="#d4fb78"
                     /ApEinfo_graphicformat="arrow_data {{0 0.5 0 1 2 0 0 -1 0
                     -0.5} {} 0} width 5 offset 0"
     misc_feature    2272..2570
                     /locus_tag="Right homology"
                     /label="Right homology"
                     /ApEinfo_label="Right homology"
                     /ApEinfo_fwdcolor="#ffd478"
                     /ApEinfo_revcolor="#ffd478"
                     /ApEinfo_graphicformat="arrow_data {{0 0.5 0 1 2 0 0 -1 0
                     -0.5} {} 0} width 5 offset 0"
     CDS             join(1000..1050,1102..1306,1358..1519,1571..1944)
                     /locus_tag="ce-mScarlet (NLS)"
                     /label="ce-mScarlet (NLS)"
                     /ApEinfo_label="ce-mScarlet (NLS)"
                     /ApEinfo_fwdcolor="#d783ff"
                     /ApEinfo_revcolor="#d783ff"
                     /ApEinfo_graphicformat="arrow_data {{0 0.5 0 1 2 0 0 -1 0
                     -0.5} {} 0} width 5 offset 0"
     sig_peptide     1003..1023
                     /locus_tag="SV40 NLS"
                     /label="SV40 NLS"
                     /ApEinfo_label="SV40 NLS"
                     /ApEinfo_fwdcolor="#ff84ff"
                     /ApEinfo_revcolor="#ff84ff"
                     /ApEinfo_graphicformat="arrow_data {{0 0.5 0 1 2 0 0 -1 0
                     -0.5} {} 0} width 5 offset 0"
     sig_peptide     1870..1941
                     /locus_tag="egl-13 NLS"
                     /label="egl-13 NLS"
                     /ApEinfo_label="egl-13 NLS"
                     /ApEinfo_fwdcolor="#ff84ff"
                     /ApEinfo_revcolor="#ff84ff"
                     /ApEinfo_graphicformat="arrow_data {{0 0.5 0 1 2 0 0 -1 0
                     -0.5} {} 0} width 5 offset 0"
     misc_feature    752..999
                     /locus_tag="gpd-2 operon"
                     /label="gpd-2 operon"
                     /ApEinfo_label="gpd-2 operon"
                     /ApEinfo_fwdcolor="#d5d5d5"
                     /ApEinfo_revcolor="#d5d5d5"
                     /ApEinfo_graphicformat="arrow_data {{0 0.5 0 1 2 0 0 -1 0
                     -0.5} {} 0} width 5 offset 0"
ORIGIN
        1 gtaaaacgac ggccagtcat gcataatccg cacgcatctg gaataaggaa gtgccattcc
       61 gcctgacctA AGTGCTTTTC GAGATCGCCA AACCGGAGAA CGATCAGGAG AATGATGAGT
      121 CGCCACAGGA GTCGGCAAGA TACGTGCGTT ATAGATTTGC TCCAAACTTT TTGAAACTCA
      181 AAACGGTCGG AGCAACTGTG GAATTCAAAG TAGGAGACAT CCCAATCCAT CATTTCCGAA
      241 TGATCGAACG TCACTTCTTC AAAGATCGCC TTCTGAAGTG TTTTGACTTT GAATTCGGAT
      301 TCTGTATTCC GAATTCACGA AACAACTGTG AACATATCTA TGAGTTCCCT CAACTCTCTC
      361 AACAACTCAg tgagtcatta ttctaaaaag tacaattcaa aagactaatc tctttttcag
      421 TGGACGACAT GATCAACAAT CCAAACGAGA CTCGTTCTGA CAGCTTCTAT TTCGTCGATA
      481 ACAAACTCGT CATGCACAAC AAAGCCGACT ACTCATATGA TGCATAAatc ttcattgttg
      541 agtttatctt gttgattttt gaataaatta tcaactcttt actttttaat gggttatgaa
      601 ataaataaac attgaaaact gataaacaac gttcatctct ataacttcgt atagcataca
      661 ttatacgaag ttattgcctG AGACCAGCTA GCAAGCTTGC ATGCCTGCAG GTCGACTCTA
      721 GAGGATCCCC GGGTACCGAG CTCAGGTCTC tTGAgctgtc tcatcctact ttcacctagt
      781 taactgcttg tcttaaaatc tatgcttctc tttagtatct aaaattttcc tagaagctta
      841 caagtatata aattgtctct tctcaataaa ggttgtatat ttattcatct tattgaatct
      901 gccatttcct cgtttttgcg agtttatata ccttccaatt ttctttctat tgtattttca
      961 acttctaatt ttaattcagg gaaactgctt caacgcatcA TGCCCAAAAA GAAACGAAAG
     1021 GTCGTTTCTA AGGGCGAAGC CGTCATCAAG gtaagtttta cgaaattctg aagctcacaa
     1081 aacatggagt acatttttca gGAGTTCATG CGGTTCAAGG TCCACATGGA GGGTAGTATG
     1141 AACGGACACG AGTTCGAGAT AGAGGGAGAG GGAGAGGGAC GGCCATACGA GGGAACCCAA
     1201 ACGGCCAAGC TCAAGGTCAC CAAAGGGGGA CCACTCCCAT TCTCCTGGGA TATCCTCTCC
     1261 CCACAGTTCA TGTACGGAAG TCGTGCCTTC ACCAAGCACC CCGCAGgtaa gtttataatc
     1321 tatgatctta atttggcaat ggaaaaagtt ttttcagATA TACCAGATTA CTATAAGCAG
     1381 TCCTTCCCAG AGGGATTCAA ATGGGAGCGT GTCATGAACT TCGAGGATGG AGGAGCCGTC
     1441 ACCGTCACGC AAGACACGTC CCTCGAGGAT GGAACCCTAA TCTACAAGGT AAAGCTTCGT
     1501 GGAACCAACT TCCCCCCAGg taagttttat tccataatac aaatatatat tgaacaataa
     1561 tgcttttcag ATGGACCAGT CATGCAAAAG AAAACTATGG GATGGGAAGC CTCGACCGAA
     1621 CGTCTCTACC CAGAGGACGG GGTCCTCAAA GGAGATATCA AGATGGCCCT AAGACTCAAG
     1681 GACGGAGGAC GGTATCTTGC CGATTTCAAG ACCACGTACA AGGCTAAGAA GCCAGTACAA
     1741 ATGCCAGGGG CCTACAACGT AGACCGTAAA CTCGACATCA CGTCCCACAA CGAGGACTAC
     1801 ACGGTCGTCG AACAATACGA ACGTTCCGAA GGACGTCACT CCACCGGAGG GATGGACGAG
     1861 CTCTACAAGT CCCGGCGTCG TAAGGCCAAC CCAACGAAGC TCTCCGAGAA CGCCAAAAAG
     1921 CTCGCCAAAG AGGTCGAGAA TTAAatgcaa aatcctttca agcattccct tcttctctat
     1981 cactcttctt tctttttgtc aaaaaattct ctcgctaatt tatttgcttt tttaatgtta
     2041 ttattttatg actttttata gtcactgaaa agtttgcatc tgagtgaagt gaatgctatc
     2101 aaaatgtgat tctgtctgat gtactttcac aatctctctt caattccatt ttgaagtgct
     2161 ttaaacccga aaggttgaga aaaatgcgag cgctcaaata tttgtattgt gttcgttgag
     2221 tgacccaaca aaaagaggaa actttattgt gccgccaaga aaaaagtctc acaggaaacg
     2281 gagaatctgt gcggcaatgt cttatcattt gaaacgcgcc gtatcgatgc tgacatcatg
     2341 cggctcccgt gttagtcgag aagatgggta cgggccttta ttcatccaac actctacggc
     2401 ttcttcaaga gctagtaggg caccctgtag ttggaaaggg attatttcgt atggcgagcc
     2461 cataccgtct ttcttgcgga agcttaacac gataggaagt tggatagttt cgaacgatgg
     2521 ttccatacgg aacgctgtct caaggatgag tctgacggag tgtaactcga aggctaggtg
     2581 gaggctcagt gatgataagt ctgcgatggt ggatgcatgt gtcatggtca tagctgtttc
     2641 ctgtgtgaaa ttgttatccg ctcagagggc acaatcctat tccgcgctat ccgacaatct
     2701 ccaagacatt aggtggagtt cagttcggcg tatggcatat gtcgctggaa agaacatgtg
     2761 agcaaaaggc cagcaaaagg ccaggaaccg taaaaaggcc gcgttgctgg cgtttttcca
     2821 taggctccgc ccccctgacg agcatcacaa aaatcgacgc tcaagtcaga ggtggcgaaa
     2881 cccgacagga ctataaagat accaggcgtt tccccctgga agctccctcg tgcgctctcc
     2941 tgttccgacc ctgccgctta ccggatacct gtccgccttt ctcccttcgg gaagcgtggc
     3001 gctttctcat agctcacgct gtaggtatct cagttcggtg taggtcgttc gctccaagct
     3061 gggctgtgtg cacgaacccc ccgttcagcc cgaccgctgc gccttatccg gtaactatcg
     3121 tcttgagtcc aacccggtaa gacacgactt atcgccactg gcagcagcca ctggtaacag
     3181 gattagcaga gcgaggtatg taggcggtgc tacagagttc ttgaagtggt ggcctaacta
     3241 cggctacact agaagaacag tatttggtat ctgcgctctg ctgaagccag ttaccttcgg
     3301 aaaaagagtt ggtagctctt gatccggcaa acaaaccacc gctggtagcg gtggtttttt
     3361 tgtttgcaag cagcagatta cgcgcagaaa aaaaggatct caagaagatc ctttgatctt
     3421 ttctacgggg tctgacgctc tattcaacaa agccgccgtc ccgtcaagtc agcgtaaatg
     3481 ggtagggggc ttcaaatcgt cctcgtgata ccaattcgga gcctgctttt ttgtacaaac
     3541 ttgttgataa tggcaattca aggatcttca cctagatcct tttaaattaa aaatgaagtt
     3601 ttaaatcaat ctaaagtata tatgagtaaa cttggtctga cagttaccaa tgcttaatca
     3661 gtgaggcacc tatctcagcg atctgtctat ttcgttcatc catagttgcc tgactccccg
     3721 tcgtgtagat aactacgata cgggagggct taccatctgg ccccagtgct gcaatgatac
     3781 cgcgagagcc acgctcaccg gctccagatt tatcagcaat aaaccagcca gccggaaggg
     3841 ccgagcgcag aagtggtcct gcaactttat ccgcctccat ccagtctatt aattgttgcc
     3901 gggaagctag agtaagtagt tcgccagtta atagtttgcg caacgttgtt gccattgcta
     3961 caggcatcgt ggtgtcacgc tcgtcgtttg gtatggcttc attcagctcc ggttcccaac
     4021 gatcaaggcg agttacatga tcccccatgt tgtgcaaaaa agcggttagc tccttcggtc
     4081 ctccgatcgt tgtcagaagt aagttggccg cagtgttatc actcatggtt atggcagcac
     4141 tgcataattc tcttactgtc atgccatccg taagatgctt ttctgtgact ggtgagtact
     4201 caaccaagtc attctgagaa tagtgtatgc ggcgaccgag ttgctcttgc ccggcgtcaa
     4261 tacgggataa taccgcgcca catagcagaa ctttaaaagt gctcatcatt ggaaaacgtt
     4321 cttcggggcg aaaactctca aggatcttac cgctgttgag atccagttcg atgtaaccca
     4381 ctcgtgcacc caactgatct tcagcatctt ttactttcac cagcgtttct gggtgagcaa
     4441 aaacaggaag gcaaaatgcc gcaaaaaagg gaataagggc gacacggaaa tgttgaatac
     4501 tcatactctt cctttttcaa tattattgaa gcatttatca gggttattgt ctcatgagcg
     4561 gatacatatt tgaatgtatt tagaaaaata aacaaatagg ggttccgcgc acatttcccc
     4621 gaaaagtgcc agatacctga aacaaaaccc atcgtacggc caaggaagtc tccaataact
     4681 gtgatccacc acaagcgcca gggttttccc agtcacgacg tt 
//
