# Supplementary material for: Modular safe-harbor transgene insertion for targeted single-copy and extrachromosomal array integration in Caenorhabditis elegans
Source: G3 (Bethesda). 2022 Jul 28;12(9):jkac184. doi: 10.1093/g3journal/jkac184 (PMC9434227; doi:10.1093/g3journal/jkac184)
Supplement: jkac184_File_S1 [file jkac184_file_s1.zip › pSEM414 - mosTI unc-119 Peft-3 - gfp(nls) - tbb-2.gb]

LOCUS       pSEM414___mosTI_        5028 bp    DNA        circular     11-APR-2022
DEFINITION  .
COMMENT     Unpublished reagents. Sonia el Mouridi and Christian
            Froekjaer-Jensen. Synthetic Genome Biology lab. KAUST.
COMMENT     www.wormbuilder.org
COMMENT     MOdular Safe harbor Transgene Insertion (mosTI).
COMMENT     Positive control vector: Peft-3::gfp(NLS)::tbb-2 UTR
COMMENT     Will give unc-119 rescue and ubiquitous GFP expression after
            insertion into any unc-119 mosTI sites.
COMMENT     Addgene: #182357
COMMENT     ApEinfo:methylated:1
FEATURES             Location/Qualifiers
     CDS             join(70..369,421..527)
                     /locus_tag="cbr-unc-119 (non-rescuing exons 3-4)"
                     /label="cbr-unc-119 (non-rescuing exons 3-4)"
                     /ApEinfo_label="cbr-unc-119 (non-rescuing exons 3-4)"
                     /ApEinfo_fwdcolor="#9437ff"
                     /ApEinfo_revcolor="#9437ff"
                     /ApEinfo_graphicformat="arrow_data {{0 0.5 0 1 2 0 0 -1 0
                     -0.5} {} 0} width 5 offset 0"
     primer_bind     1..17
                     /locus_tag="M13F"
                     /label="M13F"
                     /ApEinfo_label="M13F"
                     /ApEinfo_fwdcolor="#72fa78"
                     /ApEinfo_revcolor="#ff7d78"
                     /ApEinfo_graphicformat="arrow_data {{0 0.5 0 1 2 0 0 -1 0
                     -0.5} {} 0} width 5 offset 0"
     primer_bind     complement(2933..2949)
                     /locus_tag="M13R"
                     /label="M13R"
                     /ApEinfo_label="M13R"
                     /ApEinfo_fwdcolor="#72fa78"
                     /ApEinfo_revcolor="#ff7d78"
                     /ApEinfo_graphicformat="arrow_data {{0 0.5 0 1 2 0 0 -1 0
                     -0.5} {} 0} width 5 offset 0"
     misc_feature    3950..4915
                     /locus_tag="AmpR"
                     /label="AmpR"
                     /ApEinfo_label="AmpR"
                     /ApEinfo_fwdcolor="#929292"
                     /ApEinfo_revcolor="#929292"
                     /ApEinfo_graphicformat="arrow_data {{0 0.5 0 1 2 0 0 -1 0
                     -0.5} {} 0} width 5 offset 0"
     misc_feature    3121..3709
                     /locus_tag="Ori"
                     /label="Ori"
                     /ApEinfo_label="Ori"
                     /ApEinfo_fwdcolor="#d5d5d5"
                     /ApEinfo_revcolor="#d5d5d5"
                     /ApEinfo_graphicformat="arrow_data {{0 0.5 0 1 2 0 0 -1 0
                     -0.5} {} 0} width 5 offset 0"
     3'UTR           528..640
                     /locus_tag="eft-3 3'UTR"
                     /label="eft-3 3'UTR"
                     /ApEinfo_label="eft-3 3'UTR"
                     /ApEinfo_fwdcolor="#f76ca1"
                     /ApEinfo_revcolor="#d783ff"
                     /ApEinfo_graphicformat="arrow_data {{0 0.5 0 1 2 0 0 -1 0
                     -0.5} {} 0} width 5 offset 0"
     misc_feature    641..674
                     /locus_tag="loxP"
                     /label="loxP"
                     /ApEinfo_label="loxP"
                     /ApEinfo_fwdcolor="#ffd478"
                     /ApEinfo_revcolor="#fefc78"
                     /ApEinfo_graphicformat="arrow_data {{0 0.5 0 1 2 0 0 -1 0
                     -0.5} {} 0} width 5 offset 0"
     misc_feature    2578..2876
                     /locus_tag="Right homology"
                     /label="Right homology"
                     /ApEinfo_label="Right homology"
                     /ApEinfo_fwdcolor="#ffd478"
                     /ApEinfo_revcolor="#ffd478"
                     /ApEinfo_graphicformat="arrow_data {{0 0.5 0 1 2 0 0 -1 0
                     -0.5} {} 0} width 5 offset 0"
     sig_peptide     1290..1310
                     /locus_tag="SV40"
                     /label="SV40"
                     /ApEinfo_label="SV40"
                     /ApEinfo_fwdcolor="#ff84ff"
                     /ApEinfo_revcolor="#ff84ff"
                     /ApEinfo_graphicformat="arrow_data {{0 0.5 0 1 2 0 0 -1 0
                     -0.5} {} 0} width 5 offset 0"
     sig_peptide     2175..2246
                     /locus_tag="egl-13 NLS"
                     /label="egl-13 NLS"
                     /ApEinfo_label="egl-13 NLS"
                     /ApEinfo_fwdcolor="#ff84ff"
                     /ApEinfo_revcolor="#ff84ff"
                     /ApEinfo_graphicformat="arrow_data {{0 0.5 0 1 2 0 0 -1 0
                     -0.5} {} 0} width 5 offset 0"
     promoter        675..1282
                     /locus_tag="Peft-3"
                     /label="Peft-3"
                     /ApEinfo_label="Peft-3"
                     /ApEinfo_fwdcolor="#72fcd5"
                     /ApEinfo_revcolor="#72fcd5"
                     /ApEinfo_graphicformat="arrow_data {{0 0.5 0 1 2 0 0 -1 0
                     -0.5} {} 0} width 5 offset 0"
     3'UTR           2247..2577
                     /locus_tag="tbb-2 3'UTR"
                     /label="tbb-2 3'UTR"
                     /ApEinfo_label="tbb-2 3'UTR"
                     /ApEinfo_fwdcolor="#d4fb78"
                     /ApEinfo_revcolor="#d4fb78"
                     /ApEinfo_graphicformat="arrow_data {{0 0.5 0 1 2 0 0 -1 0
                     -0.5} {} 0} width 5 offset 0"
     CDS             join(1287..1413,1465..1736,1788..1977,2029..2248)
                     /locus_tag="ce-gfp(NLS)"
                     /label="ce-gfp(NLS)"
                     /ApEinfo_label="ce-gfp(NLS)"
                     /ApEinfo_fwdcolor="#8df900"
                     /ApEinfo_revcolor="#8df900"
                     /ApEinfo_graphicformat="arrow_data {{0 0.5 0 1 2 0 0 -1 0
                     -0.5} {} 0} width 5 offset 0"
ORIGIN
        1 gtaaaacgac ggccagtcat gcataatccg cacgcatctg gaataaggaa gtgccattcc
       61 gcctgacctA AGTGCTTTTC GAGATCGCCA AACCGGAGAA CGATCAGGAG AATGATGAGT
      121 CGCCACAGGA GTCGGCAAGA TACGTGCGTT ATAGATTTGC TCCAAACTTT TTGAAACTCA
      181 AAACGGTCGG AGCAACTGTG GAATTCAAAG TAGGAGACAT CCCAATCCAT CATTTCCGAA
      241 TGATCGAACG TCACTTCTTC AAAGATCGCC TTCTGAAGTG TTTTGACTTT GAATTCGGAT
      301 TCTGTATTCC GAATTCACGA AACAACTGTG AACATATCTA TGAGTTCCCT CAACTCTCTC
      361 AACAACTCAg tgagtcatta ttctaaaaag tacaattcaa aagactaatc tctttttcag
      421 TGGACGACAT GATCAACAAT CCAAACGAGA CTCGTTCTGA CAGCTTCTAT TTCGTCGATA
      481 ACAAACTCGT CATGCACAAC AAAGCCGACT ACTCATATGA TGCATAAatc ttcattgttg
      541 agtttatctt gttgattttt gaataaatta tcaactcttt actttttaat gggttatgaa
      601 ataaataaac attgaaaact gataaacaac gttcatctct ataacttcgt atagcataca
      661 ttatacgaag ttatGCACCT TTGGTCTTTT ATTGTCAACT TCCATTGGTT CTTCCATTGT
      721 TTCTGTTAAA TTAATGAATT TTTCATAAAA TAAAGACATT ATACAATATA AAAATGAAGA
      781 ATTTATTGAA AATAAACTGC CAGAGAGAAA AAGTATGCAA CACTCCCGCC GAGAGTGTTT
      841 GAAATGGTGT ACGGTACATT TTCGTGCTAG GAGTTAGATG TGCAGGCAGC AACGAGAGGG
      901 GGAGAGATTT TTTTGGGCCT TGTGAAATTA ACGTGAGTTT TCTGGTCATC TGACTAATCA
      961 TGTTGGTTTT TTGTTGGTTT ATTTTGTTTT TATCTTTGTT TTTATCCAGA TTAGGAAATT
     1021 TAAATTTTAT GAATTTATAA TGAGGTCAAA CATTCAGTCC CAGCGTTTTT CCTGTTCTCA
     1081 CTGTTTAGTC GAATTTTTAT TTTAGGCTTT CAACAAATGT TCTAACTGTC TTATTTGTGA
     1141 CCTCACTTTT TATATTTTTT TAATTTTTAA AAATATTAGA AGTTTCTAGG ATAATTTTTT
     1201 CGACTTTTAT TCTCTCTACC GTCCGCACTC TTCTTACTTT TAAATTAAAT TGTTTTTTTT
     1261 TCAGTTGGGA AACACTTTGC CTaaaaATGC CAAAGAAGAA GAGAAAGGTG TCAAAAGGAG
     1321 AAGAACTCTT TACCGGAGTC GTCCCAATTC TCGTCGAGCT CGACGGAGAC GTAAACGGAC
     1381 ACAAATTCTC GGTTTCCGGA GAAGGAGAAG GAGgtaagtt ttacgaaatt ctgaagctca
     1441 caaaacatgg agtacatttt tcagATGCTA CTTATGGAAA ACTCACCCTT AAATTCATTT
     1501 GCACCACCGG AAAGCTCCCA GTGCCGTGGC CGACCCTTGT GACTACATTC TGCTACGGAG
     1561 TTCAATGCTT TTCCCGCTAC CCAGACCACA TGAAGCGTCA CGATTTCTTC AAATCAGCCA
     1621 TGCCAGAAGG ATACGTCCAG GAGCGAACAA TTTTCTTCAA GGACGATGGA AACTACAAGA
     1681 CTCGTGCTGA AGTCAAGTTT GAAGGAGATA CTCTCGTGAA CCGCATTGAG CTCAAGgtaa
     1741 gtttataatc tatgatctta atttggcaat ggaaaaagtt ttttcagGGA ATCGACTTCA
     1801 AAGAAGATGG AAACATTCTT GGACACAAGC TCGAATACAA CTATAACTCG CACAACGTGT
     1861 ATATCATGGC CGACAAGCAA AAAAATGGAA TCAAGGTCAA CTTCAAGATT CGCCACAACA
     1921 TCGAAGACGG GTCGGTTCAA CTCGCTGATC ACTACCAGCA GAACACACCA ATTGGAGgta
     1981 agttttattc cataatacaa atatatattg aacaataatg cttttcagAT GGACCAGTCC
     2041 TCCTCCCTGA TAATCACTAC CTTTCCACTC AATCCGCTCT TAGCAAGGAT CCAAATGAGA
     2101 AAAGAGATCA CATGGTTCTT CTCGAGTTTG TCACCGCCGC CGGAATCACC CACGGAATGG
     2161 ACGAGCTTTA CAAGTCGAGA CGCCGCAAGG CTAATCCAAC CAAACTTTCT GAAAATGCCA
     2221 AGAAACTTGC CAAGGAGGTC GAGAACTGAg atgcaaaatc ctttcaagca ttcccttctt
     2281 ctctatcact cttctttctt tttgtcaaaa aattctctcg ctaatttatt tgctttttta
     2341 atgttattat tttatgactt tttatagtca ctgaaaagtt tgcatctgag tgaagtgaat
     2401 gctatcaaaa tgtgattctg tctgatgtac tttcacaatc tctcttcaat tccattttga
     2461 agtgctttaa acccgaaagg ttgagaaaaa tgcgagcgct caaatatttg tattgtgttc
     2521 gttgagtgac ccaacaaaaa gaggaaactt tattgtgccg ccaagaaaaa agtctcacag
     2581 gaaacggaga atctgtgcgg caatgtctta tcatttgaaa cgcgccgtat cgatgctgac
     2641 atcatgcggc tcccgtgtta gtcgagaaga tgggtacggg cctttattca tccaacactc
     2701 tacggcttct tcaagagcta gtagggcacc ctgtagttgg aaagggatta tttcgtatgg
     2761 cgagcccata ccgtctttct tgcggaagct taacacgata ggaagttgga tagtttcgaa
     2821 cgatggttcc atacggaacg ctgtctcaag gatgagtctg acggagtgta actcgaaggc
     2881 taggtggagg ctcagtgatg ataagtctgc gatggtggat gcatgtgtca tggtcatagc
     2941 tgtttcctgt gtgaaattgt tatccgctca gagggcacaa tcctattccg cgctatccga
     3001 caatctccaa gacattaggt ggagttcagt tcggcgtatg gcatatgtcg ctggaaagaa
     3061 catgtgagca aaaggccagc aaaaggccag gaaccgtaaa aaggccgcgt tgctggcgtt
     3121 tttccatagg ctccgccccc ctgacgagca tcacaaaaat cgacgctcaa gtcagaggtg
     3181 gcgaaacccg acaggactat aaagatacca ggcgtttccc cctggaagct ccctcgtgcg
     3241 ctctcctgtt ccgaccctgc cgcttaccgg atacctgtcc gcctttctcc cttcgggaag
     3301 cgtggcgctt tctcatagct cacgctgtag gtatctcagt tcggtgtagg tcgttcgctc
     3361 caagctgggc tgtgtgcacg aaccccccgt tcagcccgac cgctgcgcct tatccggtaa
     3421 ctatcgtctt gagtccaacc cggtaagaca cgacttatcg ccactggcag cagccactgg
     3481 taacaggatt agcagagcga ggtatgtagg cggtgctaca gagttcttga agtggtggcc
     3541 taactacggc tacactagaa gaacagtatt tggtatctgc gctctgctga agccagttac
     3601 cttcggaaaa agagttggta gctcttgatc cggcaaacaa accaccgctg gtagcggtgg
     3661 tttttttgtt tgcaagcagc agattacgcg cagaaaaaaa ggatctcaag aagatccttt
     3721 gatcttttct acggggtctg acgctctatt caacaaagcc gccgtcccgt caagtcagcg
     3781 taaatgggta gggggcttca aatcgtcctc gtgataccaa ttcggagcct gcttttttgt
     3841 acaaacttgt tgataatggc aattcaagga tcttcaccta gatcctttta aattaaaaat
     3901 gaagttttaa atcaatctaa agtatatatg agtaaacttg gtctgacagt taccaatgct
     3961 taatcagtga ggcacctatc tcagcgatct gtctatttcg ttcatccata gttgcctgac
     4021 tccccgtcgt gtagataact acgatacggg agggcttacc atctggcccc agtgctgcaa
     4081 tgataccgcg agagccacgc tcaccggctc cagatttatc agcaataaac cagccagccg
     4141 gaagggccga gcgcagaagt ggtcctgcaa ctttatccgc ctccatccag tctattaatt
     4201 gttgccggga agctagagta agtagttcgc cagttaatag tttgcgcaac gttgttgcca
     4261 ttgctacagg catcgtggtg tcacgctcgt cgtttggtat ggcttcattc agctccggtt
     4321 cccaacgatc aaggcgagtt acatgatccc ccatgttgtg caaaaaagcg gttagctcct
     4381 tcggtcctcc gatcgttgtc agaagtaagt tggccgcagt gttatcactc atggttatgg
     4441 cagcactgca taattctctt actgtcatgc catccgtaag atgcttttct gtgactggtg
     4501 agtactcaac caagtcattc tgagaatagt gtatgcggcg accgagttgc tcttgcccgg
     4561 cgtcaatacg ggataatacc gcgccacata gcagaacttt aaaagtgctc atcattggaa
     4621 aacgttcttc ggggcgaaaa ctctcaagga tcttaccgct gttgagatcc agttcgatgt
     4681 aacccactcg tgcacccaac tgatcttcag catcttttac tttcaccagc gtttctgggt
     4741 gagcaaaaac aggaaggcaa aatgccgcaa aaaagggaat aagggcgaca cggaaatgtt
     4801 gaatactcat actcttcctt tttcaatatt attgaagcat ttatcagggt tattgtctca
     4861 tgagcggata catatttgaa tgtatttaga aaaataaaca aataggggtt ccgcgcacat
     4921 ttccccgaaa agtgccagat acctgaaaca aaacccatcg tacggccaag gaagtctcca
     4981 ataactgtga tccaccacaa gcgccagggt tttcccagtc acgacgtt 
//
