# Supplementary material for: Modular safe-harbor transgene insertion for targeted single-copy and extrachromosomal array integration in Caenorhabditis elegans
Source: G3 (Bethesda). 2022 Jul 28;12(9):jkac184. doi: 10.1093/g3journal/jkac184 (PMC9434227; doi:10.1093/g3journal/jkac184)
Supplement: jkac184_File_S1 [file jkac184_file_s1.zip › pSEM415 - mosTI unc-119 Pmex-5 - gfp(nls) - tbb-2.gb]

LOCUS       pSEM415___mosTI_        4924 bp    DNA        circular     11-APR-2022
DEFINITION  .
COMMENT     Unpublished reagents. Sonia el Mouridi and Christian
            Froekjaer-Jensen. Synthetic Genome Biology lab. KAUST.
COMMENT     www.wormbuilder.org
COMMENT     MOdular Safe harbor Transgene Insertion (mosTI).
COMMENT     Positive control vector: Pmex-5::gfp(NLS)::tbb-2 UTR
COMMENT     Will give unc-119 rescue and germline GFP expression after
            insertion into any unc-119 mosTI sites.
COMMENT     Addgene #182358
COMMENT     ApEinfo:methylated:1
FEATURES             Location/Qualifiers
     CDS             join(70..369,421..527)
                     /locus_tag="cbr-unc-119 (non-rescuing exons 3-4)"
                     /label="cbr-unc-119 (non-rescuing exons 3-4)"
                     /ApEinfo_label="cbr-unc-119 (non-rescuing exons 3-4)"
                     /ApEinfo_fwdcolor="#9437ff"
                     /ApEinfo_revcolor="#9437ff"
                     /ApEinfo_graphicformat="arrow_data {{0 0.5 0 1 2 0 0 -1 0
                     -0.5} {} 0} width 5 offset 0"
     primer_bind     1..17
                     /locus_tag="M13F"
                     /label="M13F"
                     /ApEinfo_label="M13F"
                     /ApEinfo_fwdcolor="#72fa78"
                     /ApEinfo_revcolor="#ff7d78"
                     /ApEinfo_graphicformat="arrow_data {{0 0.5 0 1 2 0 0 -1 0
                     -0.5} {} 0} width 5 offset 0"
     primer_bind     complement(2829..2845)
                     /locus_tag="M13R"
                     /label="M13R"
                     /ApEinfo_label="M13R"
                     /ApEinfo_fwdcolor="#72fa78"
                     /ApEinfo_revcolor="#ff7d78"
                     /ApEinfo_graphicformat="arrow_data {{0 0.5 0 1 2 0 0 -1 0
                     -0.5} {} 0} width 5 offset 0"
     misc_feature    3846..4811
                     /locus_tag="AmpR"
                     /label="AmpR"
                     /ApEinfo_label="AmpR"
                     /ApEinfo_fwdcolor="#929292"
                     /ApEinfo_revcolor="#929292"
                     /ApEinfo_graphicformat="arrow_data {{0 0.5 0 1 2 0 0 -1 0
                     -0.5} {} 0} width 5 offset 0"
     misc_feature    3017..3605
                     /locus_tag="Ori"
                     /label="Ori"
                     /ApEinfo_label="Ori"
                     /ApEinfo_fwdcolor="#d5d5d5"
                     /ApEinfo_revcolor="#d5d5d5"
                     /ApEinfo_graphicformat="arrow_data {{0 0.5 0 1 2 0 0 -1 0
                     -0.5} {} 0} width 5 offset 0"
     3'UTR           528..640
                     /locus_tag="eft-3 3'UTR"
                     /label="eft-3 3'UTR"
                     /ApEinfo_label="eft-3 3'UTR"
                     /ApEinfo_fwdcolor="#f76ca1"
                     /ApEinfo_revcolor="#d783ff"
                     /ApEinfo_graphicformat="arrow_data {{0 0.5 0 1 2 0 0 -1 0
                     -0.5} {} 0} width 5 offset 0"
     misc_feature    641..674
                     /locus_tag="loxP"
                     /label="loxP"
                     /ApEinfo_label="loxP"
                     /ApEinfo_fwdcolor="#ffd478"
                     /ApEinfo_revcolor="#fefc78"
                     /ApEinfo_graphicformat="arrow_data {{0 0.5 0 1 2 0 0 -1 0
                     -0.5} {} 0} width 5 offset 0"
     misc_feature    2474..2772
                     /locus_tag="Right homology"
                     /label="Right homology"
                     /ApEinfo_label="Right homology"
                     /ApEinfo_fwdcolor="#ffd478"
                     /ApEinfo_revcolor="#ffd478"
                     /ApEinfo_graphicformat="arrow_data {{0 0.5 0 1 2 0 0 -1 0
                     -0.5} {} 0} width 5 offset 0"
     sig_peptide     1186..1206
                     /locus_tag="SV40"
                     /label="SV40"
                     /ApEinfo_label="SV40"
                     /ApEinfo_fwdcolor="#ff84ff"
                     /ApEinfo_revcolor="#ff84ff"
                     /ApEinfo_graphicformat="arrow_data {{0 0.5 0 1 2 0 0 -1 0
                     -0.5} {} 0} width 5 offset 0"
     sig_peptide     2071..2142
                     /locus_tag="egl-13 NLS"
                     /label="egl-13 NLS"
                     /ApEinfo_label="egl-13 NLS"
                     /ApEinfo_fwdcolor="#ff84ff"
                     /ApEinfo_revcolor="#ff84ff"
                     /ApEinfo_graphicformat="arrow_data {{0 0.5 0 1 2 0 0 -1 0
                     -0.5} {} 0} width 5 offset 0"
     promoter        675..1178
                     /locus_tag="Pmex-5"
                     /label="Pmex-5"
                     /ApEinfo_label="Pmex-5"
                     /ApEinfo_fwdcolor="#72fcd5"
                     /ApEinfo_revcolor="#72fcd5"
                     /ApEinfo_graphicformat="arrow_data {{0 0.5 0 1 2 0 0 -1 0
                     -0.5} {} 0} width 5 offset 0"
     3'UTR           2143..2473
                     /locus_tag="tbb-2 3'UTR"
                     /label="tbb-2 3'UTR"
                     /ApEinfo_label="tbb-2 3'UTR"
                     /ApEinfo_fwdcolor="#d4fb78"
                     /ApEinfo_revcolor="#d4fb78"
                     /ApEinfo_graphicformat="arrow_data {{0 0.5 0 1 2 0 0 -1 0
                     -0.5} {} 0} width 5 offset 0"
     CDS             join(1183..1309,1361..1632,1684..1873,1925..2145)
                     /locus_tag="ce-gfp(nls)"
                     /label="ce-gfp(nls)"
                     /ApEinfo_label="ce-gfp(nls)"
                     /ApEinfo_fwdcolor="#8df900"
                     /ApEinfo_revcolor="#8df900"
                     /ApEinfo_graphicformat="arrow_data {{0 0.5 0 1 2 0 0 -1 0
                     -0.5} {} 0} width 5 offset 0"
ORIGIN
        1 GTAAAACGAC GGCCAGTCAT GCATAATCCG CACGCATCTG GAATAAGGAA GTGCCATTCC
       61 GCCTGACCTA AGTGCTTTTC GAGATCGCCA AACCGGAGAA CGATCAGGAG AATGATGAGT
      121 CGCCACAGGA GTCGGCAAGA TACGTGCGTT ATAGATTTGC TCCAAACTTT TTGAAACTCA
      181 AAACGGTCGG AGCAACTGTG GAATTCAAAG TAGGAGACAT CCCAATCCAT CATTTCCGAA
      241 TGATCGAACG TCACTTCTTC AAAGATCGCC TTCTGAAGTG TTTTGACTTT GAATTCGGAT
      301 TCTGTATTCC GAATTCACGA AACAACTGTG AACATATCTA TGAGTTCCCT CAACTCTCTC
      361 AACAACTCAG TGAGTCATTA TTCTAAAAAG TACAATTCAA AAGACTAATC TCTTTTTCAG
      421 TGGACGACAT GATCAACAAT CCAAACGAGA CTCGTTCTGA CAGCTTCTAT TTCGTCGATA
      481 ACAAACTCGT CATGCACAAC AAAGCCGACT ACTCATATGA TGCATAAATC TTCATTGTTG
      541 AGTTTATCTT GTTGATTTTT GAATAAATTA TCAACTCTTT ACTTTTTAAT GGGTTATGAA
      601 ATAAATAAAC ATTGAAAACT GATAAACAAC GTTCATCTCT ATAACTTCGT ATAGCATACA
      661 TTATACGAAG TTATGGTTTT CACAACGGCA AAATATCAGT TTTTAAAAAA TTAAACCATA
      721 AAACAAATAA TATAACCCAA TTTTTACATC AAACCACAAG AAAAAAATAC ATTTGGGCCC
      781 ACGGATAAAG AAATTAAAAA AATACATTTT TTAAAGGCGC ACCGAATTAA AATTCATTTG
      841 GGTCTTACCG CGTATACCGT ACTCCGTTTG TTTGATCATT TTTGTCAGCG CTGGCGGTTG
      901 TTTTTTCATT TCATTTCTGC TTCAAAGACG TTTTCTCGAA TAATTTTTCG TTTATTCTCT
      961 TTTTTAAAAT TAATTTCTAG CCGTAAATGT TATAAATTCA CCCATTTAAC GCAAATTTCA
     1021 TGGTAATCTC ATGGAAAAAT GCAGTTTCTT TGTTAAAGAA AGCTTAAATA GCAAAAATTC
     1081 CCCGACTTTC CCCAAAATCC TGCTCGATTT TCCGTTTTCT CATTGTATTC TCTCTTAATT
     1141 AATTTTATCG ATAATCAATT GAATGTTTCA GACAGAGAaa aaATGCCAAA GAAGAAGAGA
     1201 AAGGTGTCAA AAGGAGAAGA ACTCTTTACC GGAGTCGTCC CAATTCTCGT CGAGCTCGAC
     1261 GGAGACGTAA ACGGACACAA ATTCTCGGTT TCCGGAGAAG GAGAAGGAGg taagttttac
     1321 gaaattctga agctcacaaa acatggagta catttttcag ATGCTACTTA TGGAAAACTC
     1381 ACCCTTAAAT TCATTTGCAC CACCGGAAAG CTCCCAGTGC CGTGGCCGAC CCTTGTGACT
     1441 ACATTCTGCT ACGGAGTTCA ATGCTTTTCC CGCTACCCAG ACCACATGAA GCGTCACGAT
     1501 TTCTTCAAAT CAGCCATGCC AGAAGGATAC GTCCAGGAGC GAACAATTTT CTTCAAGGAC
     1561 GATGGAAACT ACAAGACTCG TGCTGAAGTC AAGTTTGAAG GAGATACTCT CGTGAACCGC
     1621 ATTGAGCTCA AGgtaagttt ataatctatg atcttaattt ggcaatggaa aaagtttttt
     1681 cagGGAATCG ACTTCAAAGA AGATGGAAAC ATTCTTGGAC ACAAGCTCGA ATACAACTAT
     1741 AACTCGCACA ACGTGTATAT CATGGCCGAC AAGCAAAAAA ATGGAATCAA GGTCAACTTC
     1801 AAGATTCGCC ACAACATCGA AGACGGGTCG GTTCAACTCG CTGATCACTA CCAGCAGAAC
     1861 ACACCAATTG GAGgtaagtt ttattccata atacaaatat atattgaaca ataatgcttt
     1921 tcagATGGAC CAGTCCTCCT CCCTGATAAT CACTACCTTT CCACTCAATC CGCTCTTAGC
     1981 AAGGATCCAA ATGAGAAAAG AGATCACATG GTTCTTCTCG AGTTTGTCAC CGCCGCCGGA
     2041 ATCACCCACG GAATGGACGA GCTTTACAAG TCGAGACGCC GCAAGGCTAA TCCAACCAAA
     2101 CTTTCTGAAA ATGCCAAGAA ACTTGCCAAG GAGGTCGAGA ACTGAGATGC AAAATCCTTT
     2161 CAAGCATTCC CTTCTTCTCT ATCACTCTTC TTTCTTTTTG TCAAAAAATT CTCTCGCTAA
     2221 TTTATTTGCT TTTTTAATGT TATTATTTTA TGACTTTTTA TAGTCACTGA AAAGTTTGCA
     2281 TCTGAGTGAA GTGAATGCTA TCAAAATGTG ATTCTGTCTG ATGTACTTTC ACAATCTCTC
     2341 TTCAATTCCA TTTTGAAGTG CTTTAAACCC GAAAGGTTGA GAAAAATGCG AGCGCTCAAA
     2401 TATTTGTATT GTGTTCGTTG AGTGACCCAA CAAAAAGAGG AAACTTTATT GTGCCGCCAA
     2461 GAAAAAAGTC TCACAGGAAA CGGAGAATCT GTGCGGCAAT GTCTTATCAT TTGAAACGCG
     2521 CCGTATCGAT GCTGACATCA TGCGGCTCCC GTGTTAGTCG AGAAGATGGG TACGGGCCTT
     2581 TATTCATCCA ACACTCTACG GCTTCTTCAA GAGCTAGTAG GGCACCCTGT AGTTGGAAAG
     2641 GGATTATTTC GTATGGCGAG CCCATACCGT CTTTCTTGCG GAAGCTTAAC ACGATAGGAA
     2701 GTTGGATAGT TTCGAACGAT GGTTCCATAC GGAACGCTGT CTCAAGGATG AGTCTGACGG
     2761 AGTGTAACTC GAAGGCTAGG TGGAGGCTCA GTGATGATAA GTCTGCGATG GTGGATGCAT
     2821 GTGTCATGGT CATAGCTGTT TCCTGTGTGA AATTGTTATC CGCTCAGAGG GCACAATCCT
     2881 ATTCCGCGCT ATCCGACAAT CTCCAAGACA TTAGGTGGAG TTCAGTTCGG CGTATGGCAT
     2941 ATGTCGCTGG AAAGAACATG TGAGCAAAAG GCCAGCAAAA GGCCAGGAAC CGTAAAAAGG
     3001 CCGCGTTGCT GGCGTTTTTC CATAGGCTCC GCCCCCCTGA CGAGCATCAC AAAAATCGAC
     3061 GCTCAAGTCA GAGGTGGCGA AACCCGACAG GACTATAAAG ATACCAGGCG TTTCCCCCTG
     3121 GAAGCTCCCT CGTGCGCTCT CCTGTTCCGA CCCTGCCGCT TACCGGATAC CTGTCCGCCT
     3181 TTCTCCCTTC GGGAAGCGTG GCGCTTTCTC ATAGCTCACG CTGTAGGTAT CTCAGTTCGG
     3241 TGTAGGTCGT TCGCTCCAAG CTGGGCTGTG TGCACGAACC CCCCGTTCAG CCCGACCGCT
     3301 GCGCCTTATC CGGTAACTAT CGTCTTGAGT CCAACCCGGT AAGACACGAC TTATCGCCAC
     3361 TGGCAGCAGC CACTGGTAAC AGGATTAGCA GAGCGAGGTA TGTAGGCGGT GCTACAGAGT
     3421 TCTTGAAGTG GTGGCCTAAC TACGGCTACA CTAGAAGAAC AGTATTTGGT ATCTGCGCTC
     3481 TGCTGAAGCC AGTTACCTTC GGAAAAAGAG TTGGTAGCTC TTGATCCGGC AAACAAACCA
     3541 CCGCTGGTAG CGGTGGTTTT TTTGTTTGCA AGCAGCAGAT TACGCGCAGA AAAAAAGGAT
     3601 CTCAAGAAGA TCCTTTGATC TTTTCTACGG GGTCTGACGC TCTATTCAAC AAAGCCGCCG
     3661 TCCCGTCAAG TCAGCGTAAA TGGGTAGGGG GCTTCAAATC GTCCTCGTGA TACCAATTCG
     3721 GAGCCTGCTT TTTTGTACAA ACTTGTTGAT AATGGCAATT CAAGGATCTT CACCTAGATC
     3781 CTTTTAAATT AAAAATGAAG TTTTAAATCA ATCTAAAGTA TATATGAGTA AACTTGGTCT
     3841 GACAGTTACC AATGCTTAAT CAGTGAGGCA CCTATCTCAG CGATCTGTCT ATTTCGTTCA
     3901 TCCATAGTTG CCTGACTCCC CGTCGTGTAG ATAACTACGA TACGGGAGGG CTTACCATCT
     3961 GGCCCCAGTG CTGCAATGAT ACCGCGAGAG CCACGCTCAC CGGCTCCAGA TTTATCAGCA
     4021 ATAAACCAGC CAGCCGGAAG GGCCGAGCGC AGAAGTGGTC CTGCAACTTT ATCCGCCTCC
     4081 ATCCAGTCTA TTAATTGTTG CCGGGAAGCT AGAGTAAGTA GTTCGCCAGT TAATAGTTTG
     4141 CGCAACGTTG TTGCCATTGC TACAGGCATC GTGGTGTCAC GCTCGTCGTT TGGTATGGCT
     4201 TCATTCAGCT CCGGTTCCCA ACGATCAAGG CGAGTTACAT GATCCCCCAT GTTGTGCAAA
     4261 AAAGCGGTTA GCTCCTTCGG TCCTCCGATC GTTGTCAGAA GTAAGTTGGC CGCAGTGTTA
     4321 TCACTCATGG TTATGGCAGC ACTGCATAAT TCTCTTACTG TCATGCCATC CGTAAGATGC
     4381 TTTTCTGTGA CTGGTGAGTA CTCAACCAAG TCATTCTGAG AATAGTGTAT GCGGCGACCG
     4441 AGTTGCTCTT GCCCGGCGTC AATACGGGAT AATACCGCGC CACATAGCAG AACTTTAAAA
     4501 GTGCTCATCA TTGGAAAACG TTCTTCGGGG CGAAAACTCT CAAGGATCTT ACCGCTGTTG
     4561 AGATCCAGTT CGATGTAACC CACTCGTGCA CCCAACTGAT CTTCAGCATC TTTTACTTTC
     4621 ACCAGCGTTT CTGGGTGAGC AAAAACAGGA AGGCAAAATG CCGCAAAAAA GGGAATAAGG
     4681 GCGACACGGA AATGTTGAAT ACTCATACTC TTCCTTTTTC AATATTATTG AAGCATTTAT
     4741 CAGGGTTATT GTCTCATGAG CGGATACATA TTTGAATGTA TTTAGAAAAA TAAACAAATA
     4801 GGGGTTCCGC GCACATTTCC CCGAAAAGTG CCAGATACCT GAAACAAAAC CCATCGTACG
     4861 GCCAAGGAAG TCTCCAATAA CTGTGATCCA CCACAAGCGC CAGGGTTTTC CCAGTCACGA
     4921 CGTT     
//
