# Supplementary material for: Modular safe-harbor transgene insertion for targeted single-copy and extrachromosomal array integration in Caenorhabditis elegans
Source: G3 (Bethesda). 2022 Jul 28;12(9):jkac184. doi: 10.1093/g3journal/jkac184 (PMC9434227; doi:10.1093/g3journal/jkac184)
Supplement: jkac184_File_S1 [file jkac184_file_s1.zip › pSEM416 - mosTI unc-119 P_UPN - gfp(nls) - tbb-2.gb]

LOCUS       pSEM416___mosTI_        5932 bp    DNA        circular     11-APR-2022
DEFINITION  .
COMMENT     Unpublished reagents. Sonia el Mouridi and Christian
            Froekjaer-Jensen. Synthetic Genome Biology lab. KAUST.
COMMENT     www.wormbuilder.org
COMMENT     MOdular Safe harbor Transgene Insertion (mosTI).
COMMENT     Positive control vector: P_UPN::gfp(NLS)::tbb-2 UTR
COMMENT     Will give unc-119 rescue and neuronal nuclear GFP expression after
            insertion into any unc-119 mosTI sites.
COMMENT     See Yemini et al. 2021 Cell for development and characterization of
            the ultra-pan-neuronal promoter. 
COMMENT     Addgene: #182359
COMMENT     ApEinfo:methylated:1
FEATURES             Location/Qualifiers
     CDS             join(70..369,421..527)
                     /locus_tag="cbr-unc-119 (non-rescuing exons 3-4)"
                     /label="cbr-unc-119 (non-rescuing exons 3-4)"
                     /ApEinfo_label="cbr-unc-119 (non-rescuing exons 3-4)"
                     /ApEinfo_fwdcolor="#9437ff"
                     /ApEinfo_revcolor="#9437ff"
                     /ApEinfo_graphicformat="arrow_data {{0 0.5 0 1 2 0 0 -1 0
                     -0.5} {} 0} width 5 offset 0"
     primer_bind     1..17
                     /locus_tag="M13F"
                     /label="M13F"
                     /ApEinfo_label="M13F"
                     /ApEinfo_fwdcolor="#72fa78"
                     /ApEinfo_revcolor="#ff7d78"
                     /ApEinfo_graphicformat="arrow_data {{0 0.5 0 1 2 0 0 -1 0
                     -0.5} {} 0} width 5 offset 0"
     primer_bind     complement(3837..3853)
                     /locus_tag="M13R"
                     /label="M13R"
                     /ApEinfo_label="M13R"
                     /ApEinfo_fwdcolor="#72fa78"
                     /ApEinfo_revcolor="#ff7d78"
                     /ApEinfo_graphicformat="arrow_data {{0 0.5 0 1 2 0 0 -1 0
                     -0.5} {} 0} width 5 offset 0"
     misc_feature    4854..5819
                     /locus_tag="AmpR"
                     /label="AmpR"
                     /ApEinfo_label="AmpR"
                     /ApEinfo_fwdcolor="#929292"
                     /ApEinfo_revcolor="#929292"
                     /ApEinfo_graphicformat="arrow_data {{0 0.5 0 1 2 0 0 -1 0
                     -0.5} {} 0} width 5 offset 0"
     misc_feature    4025..4613
                     /locus_tag="Ori"
                     /label="Ori"
                     /ApEinfo_label="Ori"
                     /ApEinfo_fwdcolor="#d5d5d5"
                     /ApEinfo_revcolor="#d5d5d5"
                     /ApEinfo_graphicformat="arrow_data {{0 0.5 0 1 2 0 0 -1 0
                     -0.5} {} 0} width 5 offset 0"
     3'UTR           528..640
                     /locus_tag="eft-3 3'UTR"
                     /label="eft-3 3'UTR"
                     /ApEinfo_label="eft-3 3'UTR"
                     /ApEinfo_fwdcolor="#f76ca1"
                     /ApEinfo_revcolor="#d783ff"
                     /ApEinfo_graphicformat="arrow_data {{0 0.5 0 1 2 0 0 -1 0
                     -0.5} {} 0} width 5 offset 0"
     misc_feature    641..674
                     /locus_tag="loxP"
                     /label="loxP"
                     /ApEinfo_label="loxP"
                     /ApEinfo_fwdcolor="#ffd478"
                     /ApEinfo_revcolor="#fefc78"
                     /ApEinfo_graphicformat="arrow_data {{0 0.5 0 1 2 0 0 -1 0
                     -0.5} {} 0} width 5 offset 0"
     misc_feature    3482..3780
                     /locus_tag="Right homology"
                     /label="Right homology"
                     /ApEinfo_label="Right homology"
                     /ApEinfo_fwdcolor="#ffd478"
                     /ApEinfo_revcolor="#ffd478"
                     /ApEinfo_graphicformat="arrow_data {{0 0.5 0 1 2 0 0 -1 0
                     -0.5} {} 0} width 5 offset 0"
     3'UTR           3154..3481
                     /locus_tag="tbb-2 3'UTR"
                     /label="tbb-2 3'UTR"
                     /ApEinfo_label="tbb-2 3'UTR"
                     /ApEinfo_fwdcolor="#d4fb78"
                     /ApEinfo_revcolor="#d4fb78"
                     /ApEinfo_graphicformat="arrow_data {{0 0.5 0 1 2 0 0 -1 0
                     -0.5} {} 0} width 5 offset 0"
     sig_peptide     2194..2214
                     /locus_tag="SV40"
                     /label="SV40"
                     /ApEinfo_label="SV40"
                     /ApEinfo_fwdcolor="#ff84ff"
                     /ApEinfo_revcolor="#ff84ff"
                     /ApEinfo_graphicformat="arrow_data {{0 0.5 0 1 2 0 0 -1 0
                     -0.5} {} 0} width 5 offset 0"
     sig_peptide     3079..3150
                     /locus_tag="egl-13 NLS"
                     /label="egl-13 NLS"
                     /ApEinfo_label="egl-13 NLS"
                     /ApEinfo_fwdcolor="#ff84ff"
                     /ApEinfo_revcolor="#ff84ff"
                     /ApEinfo_graphicformat="arrow_data {{0 0.5 0 1 2 0 0 -1 0
                     -0.5} {} 0} width 5 offset 0"
     CDS             join(2191..2317,2369..2640,2692..2881,2933..3153)
                     /locus_tag="ce-gfp(nls)"
                     /label="ce-gfp(nls)"
                     /ApEinfo_label="ce-gfp(nls)"
                     /ApEinfo_fwdcolor="#8df900"
                     /ApEinfo_revcolor="#8df900"
                     /ApEinfo_graphicformat="arrow_data {{0 0.5 0 1 2 0 0 -1 0
                     -0.5} {} 0} width 5 offset 0"
     misc_feature    675..967
                     /locus_tag="unc-11 prom8"
                     /label="unc-11 prom8"
                     /ApEinfo_label="unc-11 prom8"
                     /ApEinfo_fwdcolor="#f58a5e"
                     /ApEinfo_revcolor="#f58a5e"
                     /ApEinfo_graphicformat="arrow_data {{0 0.5 0 1 2 0 0 -1 0
                     -0.5} {} 0} width 5 offset 0"
     misc_feature    968..1550
                     /locus_tag="rgef-1 prom2"
                     /label="rgef-1 prom2"
                     /ApEinfo_label="rgef-1 prom2"
                     /ApEinfo_fwdcolor="#85dae9"
                     /ApEinfo_revcolor="#85dae9"
                     /ApEinfo_graphicformat="arrow_data {{0 0.5 0 1 2 0 0 -1 0
                     -0.5} {} 0} width 5 offset 0"
     misc_feature    1551..1900
                     /locus_tag="ehs-1 prom7"
                     /label="ehs-1 prom7"
                     /ApEinfo_label="ehs-1 prom7"
                     /ApEinfo_fwdcolor="#ff00ff"
                     /ApEinfo_revcolor="#ff00ff"
                     /ApEinfo_graphicformat="arrow_data {{0 0.5 0 1 2 0 0 -1 0
                     -0.5} {} 0} width 5 offset 0"
     misc_feature    1905..2051
                     /locus_tag="ric-19 prom6"
                     /label="ric-19 prom6"
                     /ApEinfo_label="ric-19 prom6"
                     /ApEinfo_fwdcolor="#800080"
                     /ApEinfo_revcolor="#800080"
                     /ApEinfo_graphicformat="arrow_data {{0 0.5 0 1 2 0 0 -1 0
                     -0.5} {} 0} width 5 offset 0"
     misc_feature    2089..2130
                     /locus_tag="artificial intron"
                     /label="artificial intron"
                     /ApEinfo_label="artificial intron"
                     /ApEinfo_fwdcolor="#b1ff67"
                     /ApEinfo_revcolor="#b1ff67"
                     /ApEinfo_graphicformat="arrow_data {{0 0.5 0 1 2 0 0 -1 0
                     -0.5} {} 0} width 5 offset 0"
ORIGIN
        1 gtaaaacgac ggccagtcat gcataatccg cacgcatctg gaataaggaa gtgccattcc
       61 gcctgacctA AGTGCTTTTC GAGATCGCCA AACCGGAGAA CGATCAGGAG AATGATGAGT
      121 CGCCACAGGA GTCGGCAAGA TACGTGCGTT ATAGATTTGC TCCAAACTTT TTGAAACTCA
      181 AAACGGTCGG AGCAACTGTG GAATTCAAAG TAGGAGACAT CCCAATCCAT CATTTCCGAA
      241 TGATCGAACG TCACTTCTTC AAAGATCGCC TTCTGAAGTG TTTTGACTTT GAATTCGGAT
      301 TCTGTATTCC GAATTCACGA AACAACTGTG AACATATCTA TGAGTTCCCT CAACTCTCTC
      361 AACAACTCAg tgagtcatta ttctaaaaag tacaattcaa aagactaatc tctttttcag
      421 TGGACGACAT GATCAACAAT CCAAACGAGA CTCGTTCTGA CAGCTTCTAT TTCGTCGATA
      481 ACAAACTCGT CATGCACAAC AAAGCCGACT ACTCATATGA TGCATAAatc ttcattgttg
      541 agtttatctt gttgattttt gaataaatta tcaactcttt actttttaat gggttatgaa
      601 ataaataaac attgaaaact gataaacaac gttcatctct ataacttcgt atagcataca
      661 ttatacgaag ttatctgtgt ctctccgtcc tatccactat ctttcatcca gattcccggt
      721 tttcccgaga aaaagtgaga gagagaagag gctactgcgc ggcgacactg gctgcggaca
      781 ccctcactcc tctacttgtc tccatcgatt ttcgctggtt cgtcgaagcc tcgtcgccaa
      841 cacaacttct tcttcttttt cgtcctcttc ttttctgcca cacgcttgca cagcttcttc
      901 ttctcatttt acgctgtcta cttttttcgg aggggccata cccccacaca cagctccttt
      961 tatttggctt ctcttcttct tcttgtccat atacttctta aaagtctcga acttctctct
     1021 ctcactctcc atcaatttct ttatggctac cgcttgcgct ctgccgcttc cgaagaaaga
     1081 aggcgttggc agagctctca attctatttt ttctcgccgt aggctatcga tttctcagct
     1141 tctcttctct cttcctcact ccaccaccac cacttcgggc ttcttctttt cttcattttc
     1201 gtcttcttct tcatcctctt cttttttttt cagttccccc tcactcctcc ccttatatgc
     1261 gcgtgcgaga ggggtgcaaa agcagcgcgc atccgagaat tgaaacgaga aaacggagac
     1321 gcagcagcag ttcgtcctca gaaaaatagc cagtaaaaag agaaaaagat agagatagac
     1381 ctatcgcatt ttattttcaa attgcaattc ctgcaattca tgtgtgcgtg tgcccatttt
     1441 caattcttcc cgttattttt cagaccatta ccaacgttct ttctagatct tgagacaatc
     1501 ttccttctgc tcaatcgttc gtcgtgaaga cggcatcgac gacgacgacg tagagggccg
     1561 ggactcttcc cactgaaact caatactttt gcatatttca cattctcttc ctccgttggt
     1621 tcaccaaaag agaaaaggga ccgacatgaa aaggaaacga aagcttaaaa gagacggaaa
     1681 atcgatgtac tagagtgctc ggaagtagtt gagaggcgca gagagagagc tttcattcag
     1741 aagacacacg acgttattcc tcgcaacgcc ttcttctttt taacaatctt caatacattt
     1801 tagtgaactt tcttttattt ctgtttcatt taaaaatagt cttaaatttc actatattta
     1861 atttttttct tttattatct ggaatgtttc agctttcaac atgccattaa agagtgtgct
     1921 ccacgagccg gagagacgca gatgggcatg agaagaagtc gataagaaag gagggtgccg
     1981 tgctccctca acgtcgtctg ctccatcgcc gaatttgtgc tctttcgtcg agagagctct
     2041 tcactttgaa ctggccagga tccccgggat tggccaaagg acccaaaggt atgtttcgaa
     2101 tgatactaac ataacataga acattttcag gaggaccctt ggaggtgtac cggttttccc
     2161 agtcacgacg cgtggtacga gctcagaaaa ATGCCAAAGA AGAAGAGAAA GGTGTCAAAA
     2221 GGAGAAGAAC TCTTTACCGG AGTCGTCCCA ATTCTCGTCG AGCTCGACGG AGACGTAAAC
     2281 GGACACAAAT TCTCGGTTTC CGGAGAAGGA GAAGGAGgta agttttacga aattctgaag
     2341 ctcacaaaac atggagtaca tttttcagAT GCTACTTATG GAAAACTCAC CCTTAAATTC
     2401 ATTTGCACCA CCGGAAAGCT CCCAGTGCCG TGGCCGACCC TTGTGACTAC ATTCTGCTAC
     2461 GGAGTTCAAT GCTTTTCCCG CTACCCAGAC CACATGAAGC GTCACGATTT CTTCAAATCA
     2521 GCCATGCCAG AAGGATACGT CCAGGAGCGA ACAATTTTCT TCAAGGACGA TGGAAACTAC
     2581 AAGACTCGTG CTGAAGTCAA GTTTGAAGGA GATACTCTCG TGAACCGCAT TGAGCTCAAG
     2641 gtaagtttat aatctatgat cttaatttgg caatggaaaa agttttttca gGGAATCGAC
     2701 TTCAAAGAAG ATGGAAACAT TCTTGGACAC AAGCTCGAAT ACAACTATAA CTCGCACAAC
     2761 GTGTATATCA TGGCCGACAA GCAAAAAAAT GGAATCAAGG TCAACTTCAA GATTCGCCAC
     2821 AACATCGAAG ACGGGTCGGT TCAACTCGCT GATCACTACC AGCAGAACAC ACCAATTGGA
     2881 Ggtaagtttt attccataat acaaatatat attgaacaat aatgcttttc agATGGACCA
     2941 GTCCTCCTCC CTGATAATCA CTACCTTTCC ACTCAATCCG CTCTTAGCAA GGATCCAAAT
     3001 GAGAAAAGAG ATCACATGGT TCTTCTCGAG TTTGTCACCG CCGCCGGAAT CACCCACGGA
     3061 ATGGACGAGC TTTACAAGTC GAGACGCCGC AAGGCTAATC CAACCAAACT TTCTGAAAAT
     3121 GCCAAGAAAC TTGCCAAGGA GGTCGAGAAC TGAgatgcaa aatcctttca agcattccct
     3181 tcttctctat cactcttctt tctttttgtc aaaaaattct ctcgctaatt tatttgcttt
     3241 tttaatgtta ttattttatg actttttata gtcactgaaa agtttgcatc tgagtgaagt
     3301 gaatgctatc aaaatgtgat tctgtctgat gtactttcac aatctctctt caattccatt
     3361 ttgaagtgct ttaaacccga aaggttgaga aaaatgcgag cgctcaaata tttgtattgt
     3421 gttcgttgag tgacccaaca aaaagaggaa actttattgt gccgccaaga aaaaagtctc
     3481 acaggaaacg gagaatctgt gcggcaatgt cttatcattt gaaacgcgcc gtatcgatgc
     3541 tgacatcatg cggctcccgt gttagtcgag aagatgggta cgggccttta ttcatccaac
     3601 actctacggc ttcttcaaga gctagtaggg caccctgtag ttggaaaggg attatttcgt
     3661 atggcgagcc cataccgtct ttcttgcgga agcttaacac gataggaagt tggatagttt
     3721 cgaacgatgg ttccatacgg aacgctgtct caaggatgag tctgacggag tgtaactcga
     3781 aggctaggtg gaggctcagt gatgataagt ctgcgatggt ggatgcatgt gtcatggtca
     3841 tagctgtttc ctgtgtgaaa ttgttatccg ctcagagggc acaatcctat tccgcgctat
     3901 ccgacaatct ccaagacatt aggtggagtt cagttcggcg tatggcatat gtcgctggaa
     3961 agaacatgtg agcaaaaggc cagcaaaagg ccaggaaccg taaaaaggcc gcgttgctgg
     4021 cgtttttcca taggctccgc ccccctgacg agcatcacaa aaatcgacgc tcaagtcaga
     4081 ggtggcgaaa cccgacagga ctataaagat accaggcgtt tccccctgga agctccctcg
     4141 tgcgctctcc tgttccgacc ctgccgctta ccggatacct gtccgccttt ctcccttcgg
     4201 gaagcgtggc gctttctcat agctcacgct gtaggtatct cagttcggtg taggtcgttc
     4261 gctccaagct gggctgtgtg cacgaacccc ccgttcagcc cgaccgctgc gccttatccg
     4321 gtaactatcg tcttgagtcc aacccggtaa gacacgactt atcgccactg gcagcagcca
     4381 ctggtaacag gattagcaga gcgaggtatg taggcggtgc tacagagttc ttgaagtggt
     4441 ggcctaacta cggctacact agaagaacag tatttggtat ctgcgctctg ctgaagccag
     4501 ttaccttcgg aaaaagagtt ggtagctctt gatccggcaa acaaaccacc gctggtagcg
     4561 gtggtttttt tgtttgcaag cagcagatta cgcgcagaaa aaaaggatct caagaagatc
     4621 ctttgatctt ttctacgggg tctgacgctc tattcaacaa agccgccgtc ccgtcaagtc
     4681 agcgtaaatg ggtagggggc ttcaaatcgt cctcgtgata ccaattcgga gcctgctttt
     4741 ttgtacaaac ttgttgataa tggcaattca aggatcttca cctagatcct tttaaattaa
     4801 aaatgaagtt ttaaatcaat ctaaagtata tatgagtaaa cttggtctga cagttaccaa
     4861 tgcttaatca gtgaggcacc tatctcagcg atctgtctat ttcgttcatc catagttgcc
     4921 tgactccccg tcgtgtagat aactacgata cgggagggct taccatctgg ccccagtgct
     4981 gcaatgatac cgcgagagcc acgctcaccg gctccagatt tatcagcaat aaaccagcca
     5041 gccggaaggg ccgagcgcag aagtggtcct gcaactttat ccgcctccat ccagtctatt
     5101 aattgttgcc gggaagctag agtaagtagt tcgccagtta atagtttgcg caacgttgtt
     5161 gccattgcta caggcatcgt ggtgtcacgc tcgtcgtttg gtatggcttc attcagctcc
     5221 ggttcccaac gatcaaggcg agttacatga tcccccatgt tgtgcaaaaa agcggttagc
     5281 tccttcggtc ctccgatcgt tgtcagaagt aagttggccg cagtgttatc actcatggtt
     5341 atggcagcac tgcataattc tcttactgtc atgccatccg taagatgctt ttctgtgact
     5401 ggtgagtact caaccaagtc attctgagaa tagtgtatgc ggcgaccgag ttgctcttgc
     5461 ccggcgtcaa tacgggataa taccgcgcca catagcagaa ctttaaaagt gctcatcatt
     5521 ggaaaacgtt cttcggggcg aaaactctca aggatcttac cgctgttgag atccagttcg
     5581 atgtaaccca ctcgtgcacc caactgatct tcagcatctt ttactttcac cagcgtttct
     5641 gggtgagcaa aaacaggaag gcaaaatgcc gcaaaaaagg gaataagggc gacacggaaa
     5701 tgttgaatac tcatactctt cctttttcaa tattattgaa gcatttatca gggttattgt
     5761 ctcatgagcg gatacatatt tgaatgtatt tagaaaaata aacaaatagg ggttccgcgc
     5821 acatttcccc gaaaagtgcc agatacctga aacaaaaccc atcgtacggc caaggaagtc
     5881 tccaataact gtgatccacc acaagcgcca gggttttccc agtcacgacg tt
//
