# Supplementary material for: Modular safe-harbor transgene insertion for targeted single-copy and extrachromosomal array integration in Caenorhabditis elegans
Source: G3 (Bethesda). 2022 Jul 28;12(9):jkac184. doi: 10.1093/g3journal/jkac184 (PMC9434227; doi:10.1093/g3journal/jkac184)
Supplement: jkac184_File_S1 [file jkac184_file_s1.zip › pSEM432 - sgRNA MosTI landing site insertion on chr I.gb]

LOCUS       pSEM432___sgRNA_        2521 bp    DNA        linear       11-APR-2022
DEFINITION  .
COMMENT     El Mouridi et al. MosTI (submitted 2022)
COMMENT     www.wormbuilder.org
COMMENT     pSEM432	sgRNA MosTI insertion on chr I	AmpR		Gene synthesis
COMMENT     ApEinfo:methylated:1
FEATURES             Location/Qualifiers
     promoter        7..107
                     /locus_tag="Prpr-1 (short)"
                     /label="Prpr-1 (short)"
                     /ApEinfo_label="Prpr-1 (short)"
                     /ApEinfo_fwdcolor="#75c6a9"
                     /ApEinfo_revcolor="#75c6a9"
                     /ApEinfo_graphicformat="arrow_data {{0 1 2 0 0 -1} {} 0}
                     width 5 offset 0"
     misc_feature    108..126
                     /locus_tag="Chromosome sgRNA chrI"
                     /label="Chromosome sgRNA chrI"
                     /ApEinfo_label="Chromosome sgRNA chrI"
                     /ApEinfo_fwdcolor="#ffef86"
                     /ApEinfo_revcolor="#ffef86"
                     /ApEinfo_graphicformat="arrow_data {{0 0.5 0 1 2 0 0 -1 0
                     -0.5} {} 0} width 5 offset 0"
     misc_feature    127..213
                     /locus_tag="sgRNA(F+E)"
                     /label="sgRNA(F+E)"
                     /ApEinfo_label="sgRNA(F+E)"
                     /ApEinfo_fwdcolor="#fc66fe"
                     /ApEinfo_revcolor="#fc66fe"
                     /ApEinfo_graphicformat="arrow_data {{0 0.5 0 1 2 0 0 -1 0
                     -0.5} {} 0} width 5 offset 0"
     terminator      214..223
                     /locus_tag="Terminator"
                     /label="Terminator"
                     /ApEinfo_label="Terminator"
                     /ApEinfo_fwdcolor="#b1ff67"
                     /ApEinfo_revcolor="#b1ff67"
                     /ApEinfo_graphicformat="arrow_data {{0 0.5 0 1 2 0 0 -1 0
                     -0.5} {} 0} width 5 offset 0"
     primer_bind     complement(357..373)
                     /locus_tag="M13 rev"
                     /label="M13 rev"
                     /ApEinfo_label="M13 rev"
                     /ApEinfo_fwdcolor="#b1ff67"
                     /ApEinfo_revcolor="#b1ff67"
                     /ApEinfo_graphicformat="arrow_data {{0 0.5 0 1 2 0 0 -1 0
                     -0.5} {} 0} width 5 offset 0"
     rep_origin      complement(545..1133)
                     /locus_tag="ori"
                     /label="ori"
                     /ApEinfo_label="ori"
                     /ApEinfo_fwdcolor="#b4abac"
                     /ApEinfo_revcolor="#b4abac"
                     /ApEinfo_graphicformat="arrow_data {{0 0.5 0 1 2 0 0 -1 0
                     -0.5} {} 0} width 5 offset 0"
     protein_bind    complement(1250..1274)
                     /locus_tag="attB1"
                     /label="attB1"
                     /ApEinfo_label="attB1"
                     /ApEinfo_fwdcolor="#ff9ccd"
                     /ApEinfo_revcolor="#ff9ccd"
                     /ApEinfo_graphicformat="arrow_data {{0 0.5 0 1 2 0 0 -1 0
                     -0.5} {} 0} width 5 offset 0"
     CDS             complement(1374..2234)
                     /locus_tag="AmpR"
                     /label="AmpR"
                     /ApEinfo_label="AmpR"
                     /ApEinfo_fwdcolor="#0080ff"
                     /ApEinfo_revcolor="#0080ff"
                     /ApEinfo_graphicformat="arrow_data {{0 0.5 0 1 2 0 0 -1 0
                     -0.5} {} 0} width 5 offset 0"
     promoter        complement(2235..2339)
                     /locus_tag="AmpR promoter"
                     /label="AmpR promoter"
                     /ApEinfo_label="AmpR promoter"
                     /ApEinfo_fwdcolor="#ffef86"
                     /ApEinfo_revcolor="#ffef86"
                     /ApEinfo_graphicformat="arrow_data {{0 1 2 0 0 -1} {} 0}
                     width 5 offset 0"
     primer_bind     2453..2469
                     /locus_tag="M13 fwd"
                     /label="M13 fwd"
                     /ApEinfo_label="M13 fwd"
                     /ApEinfo_fwdcolor="#b1ff67"
                     /ApEinfo_revcolor="#b1ff67"
                     /ApEinfo_graphicformat="arrow_data {{0 0.5 0 1 2 0 0 -1 0
                     -0.5} {} 0} width 5 offset 0"
     misc_feature    2500..2521
                     /locus_tag="Uni_9 F"
                     /label="Uni_9 F"
                     /ApEinfo_label="Uni_9 F"
                     /ApEinfo_fwdcolor="#cc66ff"
                     /ApEinfo_revcolor="#cc66ff"
                     /ApEinfo_graphicformat="arrow_data {{0 0.5 0 1 2 0 0 -1 0
                     -0.5} {} 0} width 5 offset 0"
     primer          complement(2500..2521)
                     /note="sequence: AGGTCAGGCGGAATGGCACTTC"
                     /locus_tag="uni_9 R"
                     /label="uni_9 R"
                     /ApEinfo_label="uni_9 R"
                     /ApEinfo_fwdcolor="#b1ff67"
                     /ApEinfo_revcolor="#b1ff67"
                     /ApEinfo_graphicformat="arrow_data {{0 0.5 0 1 2 0 0 -1 0
                     -0.5} {} 0} width 5 offset 0"
ORIGIN
        1 gaattccgcc tccccgcaca ctcaacacag cgagcggcgg aacccgcggg gtgtcggccg
       61 ctcggacacg ctcccgtata taacgacgcg gcgcgcgtca agttgtGTCC GTGTCTTACT
      121 ACTGTAGTTT AAGAGCTATG CTGGAAACAG CATAGCAAGT TTAAATAAGG CTAGTCCGTT
      181 ATCAACTTGA AAAAGTGGCA CCGAGTCGGT GCTttttgtt ttttgcccat tttttgtagt
      241 ttgagactgg aaaaatcgta aatcaaccat agttttaggg caaaattctc gaaagaattc
      301 AGGCTAGGTG GAGGCTCAGT GATGATAAGT CTGCGATGGT GGATGCATGT GTCATGGTCA
      361 TAGCTGTTTC CTGTGTGAAA TTGTTATCCG CTCAGAGGGC ACAATCCTAT TCCGCGCTAT
      421 CCGACAATCT CCAAGACATT AGGTGGAGTT CAGTTCGGCG TATGGCATAT GTCGCTGGAA
      481 AGAACATGTG AGCAAAAGGC CAGCAAAAGG CCAGGAACCG TAAAAAGGCC GCGTTGCTGG
      541 CGTTTTTCCA TAGGCTCCGC CCCCCTGACG AGCATCACAA AAATCGACGC TCAAGTCAGA
      601 GGTGGCGAAA CCCGACAGGA CTATAAAGAT ACCAGGCGTT TCCCCCTGGA AGCTCCCTCG
      661 TGCGCTCTCC TGTTCCGACC CTGCCGCTTA CCGGATACCT GTCCGCCTTT CTCCCTTCGG
      721 GAAGCGTGGC GCTTTCTCAT AGCTCACGCT GTAGGTATCT CAGTTCGGTG TAGGTCGTTC
      781 GCTCCAAGCT GGGCTGTGTG CACGAACCCC CCGTTCAGCC CGACCGCTGC GCCTTATCCG
      841 GTAACTATCG TCTTGAGTCC AACCCGGTAA GACACGACTT ATCGCCACTG GCAGCAGCCA
      901 CTGGTAACAG GATTAGCAGA GCGAGGTATG TAGGCGGTGC TACAGAGTTC TTGAAGTGGT
      961 GGCCTAACTA CGGCTACACT AGAAGAACAG TATTTGGTAT CTGCGCTCTG CTGAAGCCAG
     1021 TTACCTTCGG AAAAAGAGTT GGTAGCTCTT GATCCGGCAA ACAAACCACC GCTGGTAGCG
     1081 GTGGTTTTTT TGTTTGCAAG CAGCAGATTA CGCGCAGAAA AAAAGGATCT CAAGAAGATC
     1141 CTTTGATCTT TTCTACGGGG TCTGACGCTC TATTCAACAA AGCCGCCGTC CCGTCAAGTC
     1201 AGCGTAAATG GGTAGGGGGC TTCAAATCGT CCTCGTGATA CCAATTCGGA GCCTGCTTTT
     1261 TTGTACAAAC TTGTTGATAA TGGCAATTCA AGGATCTTCA CCTAGATCCT TTTAAATTAA
     1321 AAATGAAGTT TTAAATCAAT CTAAAGTATA TATGAGTAAA CTTGGTCTGA CAGTTACCAA
     1381 TGCTTAATCA GTGAGGCACC TATCTCAGCG ATCTGTCTAT TTCGTTCATC CATAGTTGCC
     1441 TGACTCCCCG TCGTGTAGAT AACTACGATA CGGGAGGGCT TACCATCTGG CCCCAGTGCT
     1501 GCAATGATAC CGCGAGAGCC ACGCTCACCG GCTCCAGATT TATCAGCAAT AAACCAGCCA
     1561 GCCGGAAGGG CCGAGCGCAG AAGTGGTCCT GCAACTTTAT CCGCCTCCAT CCAGTCTATT
     1621 AATTGTTGCC GGGAAGCTAG AGTAAGTAGT TCGCCAGTTA ATAGTTTGCG CAACGTTGTT
     1681 GCCATTGCTA CAGGCATCGT GGTGTCACGC TCGTCGTTTG GTATGGCTTC ATTCAGCTCC
     1741 GGTTCCCAAC GATCAAGGCG AGTTACATGA TCCCCCATGT TGTGCAAAAA AGCGGTTAGC
     1801 TCCTTCGGTC CTCCGATCGT TGTCAGAAGT AAGTTGGCCG CAGTGTTATC ACTCATGGTT
     1861 ATGGCAGCAC TGCATAATTC TCTTACTGTC ATGCCATCCG TAAGATGCTT TTCTGTGACT
     1921 GGTGAGTACT CAACCAAGTC ATTCTGAGAA TAGTGTATGC GGCGACCGAG TTGCTCTTGC
     1981 CCGGCGTCAA TACGGGATAA TACCGCGCCA CATAGCAGAA CTTTAAAAGT GCTCATCATT
     2041 GGAAAACGTT CTTCGGGGCG AAAACTCTCA AGGATCTTAC CGCTGTTGAG ATCCAGTTCG
     2101 ATGTAACCCA CTCGTGCACC CAACTGATCT TCAGCATCTT TTACTTTCAC CAGCGTTTCT
     2161 GGGTGAGCAA AAACAGGAAG GCAAAATGCC GCAAAAAAGG GAATAAGGGC GACACGGAAA
     2221 TGTTGAATAC TCATACTCTT CCTTTTTCAA TATTATTGAA GCATTTATCA GGGTTATTGT
     2281 CTCATGAGCG GATACATATT TGAATGTATT TAGAAAAATA AACAAATAGG GGTTCCGCGC
     2341 ACATTTCCCC GAAAAGTGCC AGATACCTGA AACAAAACCC ATCGTACGGC CAAGGAAGTC
     2401 TCCAATAACT GTGATCCACC ACAAGCGCCA GGGTTTTCCC AGTCACGACG TTGTAAAACG
     2461 ACGGCCAGTC ATGCATAATC CGCACGCATC TGGAATAAGG AAGTGCCATT CCGCCTGACC
     2521 T     
//
